# Supplementary material for: PBX/Knotted 1 homeobox-2 (PKNOX2) is a novel regulator of myocardial fibrosis
Source: Signal Transduct Target Ther. 2024 Apr 22;9:94. doi: 10.1038/s41392-024-01804-5 (PMC11033280; doi:10.1038/s41392-024-01804-5)
Supplement: Supplementary file 2 — Supplemental Table 1 [file 41392_2024_1804_MOESM2_ESM.xlsx]

## Sheet: Sheet1
Variable	Age	Gender	Cause of death/ transplant	Gene mutation	Sample utilization	Number of nuclei/cells after QC	Number of removed doublets
Donor_1	40	Male	Cerebral trauma	N/A	3’V2, snRNA-seq	9757	885
					5’V2, snRNA-seq	7946	738
					3’V2, scRNA-seq	10469	228
					Used in Figure S2
Donor_2	50	Male	Hemorrhagic stroke	N/A	3’V3, snRNA-seq	8710	896
					Used in Figure 2/S2
					Immunostaining
					Used in Figure 2d,h/6j
Donor_3	42	Male	Cerebral trauma	N/A	3’V3, snRNA-seq	6809	683
					Used in Figure 2
					Immunostaining
					Used in Figure 2d,h/6j
Donor_4	50	Male	Cerebral trauma	N/A	3’V3, snRNA-seq	6566	531
					Used in Figure 2/6
					Immunostaining
					Used in Figure 2d,h/6j
Donor_5	47	Male	Cerebral trauma	N/A	3’V3, snRNA-seq	10065	960
					Used in Figure 2/6
					Immunostaining
					Used in Figure 2d,h/6j
Donor_6	29	Male	Cerebral trauma	N/A	3’V3, snRNA-seq	7050	746
					Used in Figure 2/6
					Immunostaining
					Used in Figure 2d,h/6j
DCM_1	15	Male	Terminal HF	TTNtv	3’V3, snRNA-seq	6735	638
					Used in Figure 6
DCM_2	36	Male	Terminal HF	TTNtv	3’V3, snRNA-seq	7721	642
					Used in Figure 6
DCM_3	45	Male	Terminal HF	TTNtv	3’V3, snRNA-seq	7370	726
					Used in Figure 6
DCM_4	53	Male	Terminal HF	MYH7	Immunostaining
					Used in Figure 6j
DCM_5	38	Female	Terminal HF	None	Immunostaining
					Used in Figure 6j
DCM_6	43	Male	Terminal HF	TTNtv	Immunostaining
					Used in Figure 6j
DCM_7	50	Female	Terminal HF	None	Immunostaining
					Used in Figure 6j
ACM_1	33	Male	Terminal HF	DSG2	Immunostaining
					Used in Figure 6j
ACM_2	29	Male	Terminal HF	PKP2	Immunostaining Used in Figure 6j
ACM_3	40	Male	Terminal HF	DSG2	Immunostaining Used in Figure 6j
ACM_4	54	Female	Terminal HF	None	Immunostaining Used in Figure 6j
ACM_5	16	Female	Terminal HF	DSG2	Immunostaining Used in Figure 6j
HF: heart failure, DCM: dilated cardiomyopathy, ACM: arrhythmogenic cardiomyopathy, QC: quality control; TTNtv: Titin truncating variant; N/A: not available of gene testing
