# Supplementary material for: PBX/Knotted 1 homeobox-2 (PKNOX2) is a novel regulator of myocardial fibrosis
Source: Signal Transduct Target Ther. 2024 Apr 22;9:94. doi: 10.1038/s41392-024-01804-5 (PMC11033280; doi:10.1038/s41392-024-01804-5)
Supplement: Supplementary file 4 — Supplemental Table 3 [file 41392_2024_1804_MOESM4_ESM.xlsx]

## Sheet: Sheet1
	p_val	avg_log2FC	pct.1	pct.2	p_val_adj	gene	cluster	avg_logFC
1	3.1287e-136	2.89534	0.627	0.062	1.0493e-131	PCSK5	artEC	2.0069
2	3.89348e-142	2.69654	0.711	0.083	1.3058e-137	LINC00639	artEC	1.8691
3	1.55769e-93	2.67341	0.96	0.538	5.22419e-89	NEBL	artEC	1.85307
4	9.32746e-56	2.28652	0.348	0.048	3.12824e-51	ADAMTS6	artEC	1.5849
5	2.68038e-60	2.10971	0.687	0.232	8.98946e-56	FUT8	artEC	1.46234
6	2.48935e-44	2.0833	0.925	0.756	8.34877e-40	ARL15	artEC	1.44403
7	1.43423e-94	2.07326	0.547	0.072	4.81012e-90	PRDM16	artEC	1.43708
8	1.03521e-52	1.94552	0.214	0.014	3.47189e-48	CHRM3	artEC	1.34853
9	2.77591e-54	1.93935	0.761	0.297	9.30984e-50	SMAD6	artEC	1.34425
10	2.71598e-44	1.75634	0.254	0.029	9.10884e-40	CCDC3	artEC	1.2174
11	5.70591e-69	1.73854	0.204	0.006	1.91365e-64	NTRK2	artEC	1.20507
12	3.97286e-30	1.65135	0.622	0.288	1.33242e-25	CPAMD8	artEC	1.14463
13	2.17088e-55	1.63457	0.453	0.086	7.2807e-51	TRIM2	artEC	1.133
14	1.44079e-19	1.54293	0.294	0.088	4.83211e-15	AL136962.1	artEC	1.06948
15	6.8373e-39	1.47065	0.438	0.117	2.29309e-34	SYNJ2	artEC	1.01938
16	9.41198e-26	1.4185	0.463	0.177	3.15659e-21	CDK19	artEC	0.983231
17	1.59085e-93	1.38377	0.249	0.004	5.33539e-89	GJA5	artEC	0.959154
18	1.88052e-60	1.37965	0.254	0.018	6.30687e-56	FBLN5	artEC	0.956302
19	3.59833e-23	1.36799	0.189	0.034	1.20681e-18	DLGAP1	artEC	0.948218
20	8.34269e-68	1.36242	0.274	0.018	2.79797e-63	NOS1AP	artEC	0.94436
21	6.27167e-20	1.33396	0.313	0.106	2.10339e-15	AMD1	artEC	0.924633
22	1.16159e-39	1.33195	0.363	0.074	3.89574e-35	ALPL	artEC	0.923238
23	3.16403e-27	1.28573	0.547	0.218	1.06115e-22	RNF144B	artEC	0.891197
24	1.20081e-23	1.27696	0.776	0.535	4.02728e-19	MAST4	artEC	0.885119
25	3.31452e-34	1.26213	0.318	0.065	1.11162e-29	FGF2	artEC	0.874839
26	8.37262e-26	1.26208	0.537	0.223	2.80801e-21	PRKX	artEC	0.874808
27	2.00882e-25	1.26164	0.418	0.141	6.73719e-21	KCNN3	artEC	0.874505
28	2.39916e-27	1.23904	0.433	0.144	8.04631e-23	PLD1	artEC	0.85884
29	1.0354e-90	1.21619	0.289	0.01	3.47253e-86	SEMA3G	artEC	0.842998
30	2.17779e-44	1.20681	0.338	0.057	7.30388e-40	TM6SF1	artEC	0.836495
31	1.39694e-72	1.19685	0.209	0.005	4.68505e-68	SIDT1	artEC	0.829593
32	1.74454e-12	1.17511	0.473	0.281	5.85085e-08	ATP13A3	artEC	0.814523
33	4.17972e-26	1.16531	0.463	0.173	1.4018e-21	ATP8A1	artEC	0.807728
34	1.32316e-20	1.15026	0.662	0.393	4.4376e-16	MAML2	artEC	0.797302
35	4.67028e-41	1.13636	0.965	0.852	1.56632e-36	UTRN	artEC	0.787667
36	1.07499e-34	1.13552	0.94	0.806	3.6053e-30	EPAS1	artEC	0.78708
37	1.07233e-10	1.13233	0.796	0.718	3.59637e-06	PLPP1	artEC	0.784873
38	1.04764e-12	1.12839	0.164	0.045	3.51357e-08	SLC45A4	artEC	0.78214
39	6.85728e-12	1.11797	0.746	0.628	2.29979e-07	PDE4D	artEC	0.774919
40	3.70484e-20	1.09223	0.294	0.089	1.24253e-15	SH3PXD2B	artEC	0.757076
41	2.90839e-27	1.0837	0.368	0.104	9.75415e-23	SPECC1	artEC	0.751166
42	1.67836e-12	1.08196	0.308	0.139	5.62888e-08	MET	artEC	0.749959
43	7.17461e-36	1.0806	0.244	0.035	2.40622e-31	ABCB9	artEC	0.749013
44	1.77133e-18	1.08032	0.428	0.175	5.94069e-14	KIAA1549	artEC	0.748819
45	9.29347e-21	1.07097	0.547	0.262	3.11684e-16	CDK14	artEC	0.742341
46	1.97207e-46	1.06779	0.264	0.03	6.61393e-42	AC004889.1	artEC	0.740134
47	5.79169e-36	1.06415	0.174	0.016	1.94242e-31	EDN1	artEC	0.737612
48	1.40707e-18	1.06082	0.219	0.055	4.71902e-14	KCNMB4	artEC	0.735304
49	9.28697e-18	1.05135	0.507	0.256	3.11466e-13	USP54	artEC	0.728739
50	3.5528e-18	1.03929	0.259	0.075	1.19154e-13	PTPRJ	artEC	0.720384
51	1.59027e-19	1.03878	0.761	0.527	5.33343e-15	PLCB4	artEC	0.720025
52	9.06532e-17	1.03378	0.224	0.064	3.04033e-12	SOX5	artEC	0.71656
53	6.24867e-17	1.02139	0.169	0.037	2.09568e-12	WIPF3	artEC	0.707975
54	1.11498e-14	1.01618	0.493	0.264	3.73942e-10	TBC1D8	artEC	0.704362
55	2.33666e-18	1.00993	0.925	0.814	7.83668e-14	MAP4	artEC	0.700029
56	1.14397e-17	1.00572	0.338	0.126	3.83664e-13	MTURN	artEC	0.697113
57	1.37329e-10	1.00415	0.403	0.219	4.60575e-06	PDZRN3	artEC	0.696027
58	8.70052e-19	0.987651	0.323	0.111	2.91798e-14	SRGN	artEC	0.684588
59	1.07901e-13	0.985956	0.483	0.26	3.61879e-09	SOX6	artEC	0.683412
60	4.08024e-09	0.985831	0.239	0.107	0.000136843	RNF152	artEC	0.683326
61	4.49544e-15	0.971438	0.612	0.399	1.50768e-10	HSD17B12	artEC	0.67335
62	1.06212e-19	0.949865	0.229	0.056	3.56214e-15	ATP2A3	artEC	0.658396
63	1.87122e-13	0.94324	0.343	0.154	6.27568e-09	ARHGEF28	artEC	0.653804
64	4.82897e-48	0.938449	0.179	0.01	1.61954e-43	AFAP1L2	artEC	0.650483
65	1.49168e-16	0.934063	0.473	0.222	5.0028e-12	MAP2	artEC	0.647443
66	7.78796e-26	0.933297	0.264	0.058	2.61193e-21	ELOVL7	artEC	0.646912
67	2.03872e-11	0.933148	0.542	0.356	6.83748e-07	LTBP1	artEC	0.646809
68	4.41992e-22	0.923088	0.9	0.792	1.48235e-17	MECOM	artEC	0.639836
69	4.92557e-15	0.913247	0.478	0.24	1.65194e-10	PLCG2	artEC	0.633014
70	4.38817e-10	0.912792	0.458	0.284	1.47171e-05	ENTPD1	artEC	0.632699
71	4.23475e-11	0.908559	0.294	0.128	1.42025e-06	ELN	artEC	0.629765
72	1.62518e-38	0.896902	0.179	0.015	5.45052e-34	PLLP	artEC	0.621685
73	2.42761e-20	0.890132	0.856	0.624	8.14173e-16	PDZD2	artEC	0.616993
74	1.20412e-10	0.888349	0.244	0.099	4.03838e-06	COL8A1	artEC	0.615757
75	1.43023e-11	0.86771	0.478	0.278	4.7967e-07	CNKSR3	artEC	0.601451
76	5.48334e-12	0.867285	0.567	0.35	1.839e-07	DACH1	artEC	0.601156
77	3.96793e-51	0.866302	0.129	0.002	1.33076e-46	SSUH2	artEC	0.600475
78	6.67245e-13	0.864739	0.209	0.067	2.23781e-08	GCNT2	artEC	0.599391
79	1.1531e-10	0.864522	0.473	0.284	3.86725e-06	ATP1A1	artEC	0.599241
80	2.1773e-09	0.858657	0.587	0.443	7.30224e-05	CDR2	artEC	0.595176
81	7.99474e-06	0.855522	0.423	0.297	0.268127	FAT4	artEC	0.593003
82	2.23439e-10	0.843138	0.279	0.125	7.49369e-06	SIPA1L2	artEC	0.584419
83	6.41529e-20	0.840005	0.239	0.061	2.15156e-15	FBLN2	artEC	0.582247
84	4.34515e-18	0.833841	0.582	0.296	1.45728e-13	PREX1	artEC	0.577974
85	2.36057e-13	0.830656	0.284	0.11	7.91687e-09	MAPKBP1	artEC	0.575767
86	2.29447e-07	0.818954	0.378	0.238	0.00769519	WNT2B	artEC	0.567656
87	1.03369e-14	0.815213	0.174	0.045	3.46679e-10	OCLN	artEC	0.565062
88	1.00982e-13	0.815048	0.388	0.178	3.38672e-09	AL365273.2	artEC	0.564948
89	7.27694e-13	0.81079	0.313	0.134	2.44054e-08	JAG1	artEC	0.561997
90	1.0668e-24	0.80833	0.204	0.037	3.57782e-20	LTBP4	artEC	0.560292
91	7.76412e-13	0.808146	0.721	0.549	2.60393e-08	ATP8B1	artEC	0.560164
92	6.2012e-08	0.807953	0.403	0.245	0.00207976	FAM174B	artEC	0.56003
93	2.98077e-07	0.799757	0.617	0.473	0.00999692	FBXO34	artEC	0.554349
94	6.08721e-12	0.786452	0.294	0.122	2.04153e-07	ASRGL1	artEC	0.545127
95	2.53165e-06	0.783593	0.299	0.172	0.0849064	RIMKLB	artEC	0.543146
96	1.66905e-10	0.78295	0.453	0.264	5.59767e-06	CD34	artEC	0.5427
97	3.9812e-07	0.775417	0.507	0.36	0.0133522	PIK3C2B	artEC	0.537478
98	3.98821e-21	0.775321	0.94	0.749	1.33756e-16	CDH13	artEC	0.537412
99	3.2407e-09	0.774657	0.383	0.203	0.000108687	DEPTOR	artEC	0.536952
100	1.71341e-14	0.773736	0.184	0.05	5.74643e-10	GUCY1A1	artEC	0.536313
101	2.6021e-11	0.773436	0.463	0.262	8.72693e-07	CEP85L	artEC	0.536105
102	0.01756	0.772103	0.448	0.401	1	EMP1	artEC	0.535181
103	2.42023e-09	0.768773	0.607	0.442	8.11697e-05	THSD4	artEC	0.532873
104	6.20137e-12	0.768167	0.289	0.116	2.07982e-07	UNC5B	artEC	0.532453
105	1.29343e-13	0.756284	0.9	0.837	4.3379e-09	SORBS2	artEC	0.524216
106	1.40309e-10	0.75515	0.318	0.147	4.70568e-06	MPPED2	artEC	0.52343
107	5.22445e-13	0.754137	0.751	0.556	1.75218e-08	DIAPH2	artEC	0.522728
108	1.27451e-10	0.749058	0.363	0.18	4.27445e-06	ULK4	artEC	0.519207
109	1.22363e-10	0.745299	0.692	0.48	4.1038e-06	VEGFC	artEC	0.516602
110	1.65129e-06	0.745072	0.423	0.284	0.055381	STIM1	artEC	0.516445
111	3.61719e-16	0.743906	0.244	0.073	1.21313e-11	TUSC3	artEC	0.515636
112	3.11489e-10	0.743237	0.726	0.58	1.04467e-05	C9orf3	artEC	0.515172
113	1.0453e-13	0.74169	0.871	0.791	3.50573e-09	ABR	artEC	0.5141
114	2.14255e-11	0.730967	0.308	0.133	7.18567e-07	PTGDR	artEC	0.506667
115	5.93685e-05	0.727911	0.269	0.166	1	RNF220	artEC	0.504549
116	1.56697e-08	0.726801	0.358	0.202	0.000525531	SESTD1	artEC	0.50378
117	1.16211e-05	0.722438	0.363	0.241	0.389748	ARID5B	artEC	0.500756
118	9.95486e-12	0.722321	0.552	0.324	3.33866e-07	GAB2	artEC	0.500675
119	1.09057e-06	0.720798	0.348	0.208	0.0365755	RPGR	artEC	0.499619
120	5.60036e-07	0.720114	0.612	0.477	0.0187825	CRIM1	artEC	0.499145
121	1.99409e-07	0.719217	0.363	0.217	0.00668776	KIF13B	artEC	0.498523
122	1.49559e-14	0.71659	0.9	0.865	5.01591e-10	SYNE2	artEC	0.496702
123	2.91297e-12	0.712598	0.259	0.097	9.76951e-08	ARHGEF17	artEC	0.493935
124	2.59681e-10	0.707288	0.204	0.075	8.70918e-06	SNCAIP	artEC	0.490255
125	4.9748e-08	0.706235	0.264	0.125	0.00166845	LINC02388	artEC	0.489525
126	2.00377e-06	0.706092	0.532	0.383	0.0672026	ABCB1	artEC	0.489425
127	1.22774e-07	0.704162	0.104	0.03	0.00411758	AL357507.1	artEC	0.488088
128	1.01279e-07	0.697411	0.214	0.098	0.00339671	CC2D2B	artEC	0.483408
129	3.70097e-09	0.696024	0.363	0.187	0.000124123	HRH1	artEC	0.482447
130	1.50887e-13	0.695045	0.721	0.46	5.06043e-09	ADAMTS9-AS2	artEC	0.481768
131	1.48395e-08	0.688377	0.567	0.403	0.000497687	RDX	artEC	0.477146
132	9.7324e-14	0.687506	0.209	0.063	3.26405e-09	GIPC2	artEC	0.476543
133	0.000460411	0.683601	0.483	0.395	1	CAV1	artEC	0.473836
134	1.35404e-26	0.682308	0.169	0.022	4.54118e-22	LPCAT2	artEC	0.47294
135	8.08326e-08	0.673112	0.672	0.513	0.00271097	FGD4	artEC	0.466566
136	1.40789e-08	0.671128	0.353	0.193	0.000472178	SAMD12	artEC	0.465191
137	4.5466e-09	0.664908	0.577	0.394	0.000152484	ADIPOR2	artEC	0.460879
138	8.87072e-10	0.663242	0.642	0.446	2.97506e-05	MTUS1	artEC	0.459724
139	1.90849e-08	0.662046	0.299	0.15	0.000640069	CASZ1	artEC	0.458895
140	4.32644e-12	0.661265	0.269	0.101	1.451e-07	LINC01695	artEC	0.458354
141	5.76525e-08	0.660377	0.488	0.319	0.00193355	EXOC6	artEC	0.457739
142	1.03858e-23	0.65576	0.124	0.013	3.48319e-19	AL392023.2	artEC	0.454538
143	2.5794e-06	0.655362	0.313	0.18	0.086508	MYOF	artEC	0.454262
144	0.0100757	0.648893	0.368	0.301	1	PELI1	artEC	0.449778
145	7.96314e-10	0.644002	0.313	0.147	2.67068e-05	DCLK1	artEC	0.446388
146	7.23576e-10	0.639581	0.1	0.023	2.42673e-05	HBEGF	artEC	0.443324
147	8.17771e-11	0.638987	0.318	0.142	2.74264e-06	CLMN	artEC	0.442912
148	4.42085e-06	0.638921	0.687	0.612	0.148266	PALMD	artEC	0.442866
149	4.98421e-07	0.63372	0.308	0.173	0.016716	SLC12A2	artEC	0.439262
150	0.000115518	0.633313	0.358	0.253	1	SETBP1	artEC	0.438979
151	3.76574e-12	0.632663	0.229	0.081	1.26296e-07	MERTK	artEC	0.438528
152	1.84171e-09	0.632281	0.751	0.613	6.17671e-05	ADD1	artEC	0.438264
153	6.06961e-13	0.630943	0.184	0.054	2.03563e-08	ITGA3	artEC	0.437336
154	2.69762e-10	0.630131	0.552	0.351	9.04729e-06	EFNB2	artEC	0.436774
155	1.44213e-09	0.629072	0.602	0.392	4.8366e-05	FRMD3	artEC	0.436039
156	2.0038e-08	0.626337	0.264	0.126	0.000672035	TMEM63A	artEC	0.434144
157	7.56112e-10	0.626201	0.771	0.598	2.53585e-05	GFOD1	artEC	0.43405
158	3.14722e-06	0.625766	0.557	0.425	0.105552	CYTH3	artEC	0.433748
159	1.51978e-05	0.622394	0.483	0.353	0.509704	TLN2	artEC	0.431411
160	3.43624e-06	0.619759	0.323	0.188	0.115244	AIF1L	artEC	0.429584
161	1.12648e-06	0.618334	0.348	0.211	0.0377799	ARMH4	artEC	0.428597
162	5.22166e-05	0.611526	0.403	0.29	1	BCAR3	artEC	0.423878
163	1.63209e-09	0.610912	0.224	0.089	5.47369e-05	VEGFA	artEC	0.423452
164	1.06344e-05	0.609565	0.279	0.163	0.356657	BACH2	artEC	0.422519
165	4.87425e-09	0.600778	0.373	0.191	0.000163473	CXCL12	artEC	0.416428
166	3.3251e-07	0.59919	0.791	0.76	0.0111517	LAMA2	artEC	0.415327
167	1.08905e-07	0.598871	0.328	0.185	0.00365244	FAM135A	artEC	0.415105
168	4.27834e-10	0.597672	0.856	0.692	1.43487e-05	CTBP2	artEC	0.414275
169	1.35025e-09	0.597542	0.647	0.465	4.52846e-05	MAP4K3	artEC	0.414185
170	1.13039e-06	0.597395	0.662	0.505	0.0379109	TIMP3	artEC	0.414083
171	1.26065e-07	0.596288	0.622	0.465	0.00422796	RABGAP1	artEC	0.413315
172	2.84111e-10	0.595149	0.149	0.044	9.52851e-06	MMP28	artEC	0.412526
173	1.62343e-07	0.594551	0.303	0.164	0.00544467	ICAM2	artEC	0.412112
174	5.55559e-15	0.593175	0.169	0.041	1.86323e-10	GCNT1	artEC	0.411158
175	3.2757e-06	0.592624	0.373	0.238	0.10986	APOL3	artEC	0.410775
176	3.42562e-11	0.589152	0.925	0.846	1.14888e-06	DOCK9	artEC	0.408369
177	6.94573e-10	0.586804	0.831	0.723	2.32946e-05	ERC1	artEC	0.406741
178	8.14477e-07	0.583882	0.234	0.116	0.0273159	RAB30	artEC	0.404716
179	7.34072e-07	0.582419	0.517	0.362	0.0246193	BCR	artEC	0.403702
180	2.47065e-08	0.582204	0.677	0.488	0.000828606	ZBTB16	artEC	0.403553
181	5.05021e-07	0.580818	0.567	0.426	0.0169374	PTPN14	artEC	0.402593
182	8.09978e-13	0.578741	0.169	0.046	2.7165e-08	TSPAN2	artEC	0.401152
183	1.39001e-05	0.577355	0.363	0.234	0.466182	PRICKLE2	artEC	0.400192
184	1.05477e-07	0.576843	0.458	0.268	0.00353748	DHRS3	artEC	0.399837
185	8.76627e-09	0.576599	0.761	0.631	0.000294003	WWTR1	artEC	0.399668
186	7.24325e-06	0.574813	0.488	0.359	0.242924	SNX9	artEC	0.39843
187	5.43834e-08	0.574074	0.358	0.196	0.00182391	EEF2K	artEC	0.397918
188	2.59518e-14	0.565187	0.104	0.017	8.70372e-10	TC2N	artEC	0.391758
189	3.98823e-11	0.562425	0.219	0.078	1.33757e-06	TMC7	artEC	0.389843
190	1.15416e-05	0.559268	0.348	0.225	0.387082	MFHAS1	artEC	0.387655
191	2.85924e-07	0.559113	0.652	0.52	0.00958934	TRAK1	artEC	0.387547
192	1.46747e-07	0.556513	0.542	0.402	0.0049216	CTTNBP2NL	artEC	0.385745
193	3.83618e-06	0.555959	0.443	0.303	0.128658	ABCC1	artEC	0.385361
194	3.86768e-07	0.553535	0.368	0.216	0.0129714	PARVA	artEC	0.383681
195	3.02258e-06	0.553255	0.199	0.095	0.101371	ANKRD33B	artEC	0.383487
196	0.00030675	0.552545	0.224	0.135	1	ANKRD6	artEC	0.382995
197	0.00337413	0.551931	0.338	0.265	1	PLS3	artEC	0.382569
198	2.48933e-07	0.551778	0.353	0.206	0.00834873	NUP160	artEC	0.382463
199	3.36755e-06	0.549918	0.249	0.133	0.112941	PDCD4	artEC	0.381174
200	9.59877e-07	0.549425	0.647	0.514	0.0321924	TBC1D1	artEC	0.380832
201	6.9613e-08	0.549396	0.318	0.167	0.00233468	CCDC88C	artEC	0.380812
202	0.000129319	0.545146	0.353	0.251	1	NPIPB5	artEC	0.377867
203	9.03978e-07	0.543426	0.532	0.374	0.0303176	PACSIN2	artEC	0.376674
204	0.000276939	0.54336	0.373	0.272	1	SOX13	artEC	0.376628
205	3.18546e-05	0.543193	0.224	0.123	1	NDRG4	artEC	0.376513
206	6.57398e-06	0.538846	0.667	0.543	0.220478	RUNX1T1	artEC	0.373499
207	1.85177e-05	0.537314	0.552	0.422	0.621048	CSGALNACT1	artEC	0.372438
208	2.70892e-06	0.534382	0.542	0.409	0.0908518	ACACB	artEC	0.370406
209	0.000452434	0.532012	0.592	0.523	1	RALGAPA1	artEC	0.368763
210	3.99906e-05	0.531558	0.716	0.634	1	HIP1	artEC	0.368448
211	4.82034e-11	0.529233	0.109	0.024	1.61664e-06	SH3RF2	artEC	0.366837
212	0.0292148	0.527986	0.149	0.101	1	SULF1	artEC	0.365972
213	2.03288e-05	0.525668	0.542	0.414	0.681787	SLC44A2	artEC	0.364365
214	0.000180836	0.525482	0.284	0.175	1	AL390957.1	artEC	0.364237
215	0.00011677	0.519987	0.169	0.088	1	PVT1	artEC	0.360428
216	5.63752e-06	0.518012	0.403	0.263	0.189071	AGTPBP1	artEC	0.359059
217	1.43447e-05	0.51727	0.572	0.451	0.481092	PCNX1	artEC	0.358544
218	0.000237159	0.514824	0.119	0.056	1	SYBU	artEC	0.356849
219	3.4769e-07	0.510345	0.751	0.63	0.0116608	IGF1R	artEC	0.353744
220	1.39441e-08	0.509684	0.234	0.102	0.000467658	ARRDC2	artEC	0.353286
221	0.00628651	0.508882	0.333	0.26	1	MAML3	artEC	0.35273
222	1.49505e-09	0.508394	0.856	0.715	5.01409e-05	RFTN1	artEC	0.352392
223	0.00591459	0.507216	0.348	0.274	1	TIAM2	artEC	0.351575
224	2.33067e-05	0.505379	0.323	0.201	0.781659	EPS8	artEC	0.350302
225	5.23216e-21	0.50498	0.119	0.014	1.75476e-16	AC008514.1	artEC	0.350025
226	4.13176e-06	0.504731	0.796	0.721	0.138571	LIMCH1	artEC	0.349853
227	1.52852e-06	0.502305	0.522	0.357	0.0512634	STK10	artEC	0.348172
228	0.00013025	0.500971	0.582	0.449	1	ST8SIA6	artEC	0.347246
229	7.44544e-07	0.500329	0.129	0.047	0.0249705	DEPP1	artEC	0.346802
230	3.0974e-122	1.80734	0.652	0.147	1.03881e-117	BTNL9	capEC	1.25275
231	7.78295e-82	1.58385	0.643	0.298	2.61025e-77	ABLIM3	capEC	1.09784
232	6.47365e-60	1.55828	0.552	0.229	2.17113e-55	LNX1	capEC	1.08012
233	2.06786e-81	1.5276	0.701	0.337	6.93518e-77	F8	capEC	1.05885
234	1.71875e-79	1.4037	0.897	0.738	5.76434e-75	KIAA1217	capEC	0.972968
235	8.1587e-79	1.39067	0.813	0.617	2.73627e-74	SEC14L1	capEC	0.963938
236	7.03911e-50	1.38735	0.44	0.172	2.36078e-45	KDR	capEC	0.961639
237	2.77013e-39	1.35682	0.617	0.407	9.29046e-35	CD36	capEC	0.940478
238	1.47182e-37	1.31359	0.207	0.027	4.9362e-33	KCNB1	capEC	0.910508
239	5.30558e-49	1.30438	0.646	0.428	1.77939e-44	ITGA1	capEC	0.904124
240	5.0392e-68	1.29806	0.663	0.325	1.69005e-63	NCALD	capEC	0.899745
241	2.4244e-49	1.28982	0.695	0.483	8.13094e-45	MGLL	capEC	0.894037
242	4.22031e-55	1.21281	0.721	0.5	1.41541e-50	EPB41L2	capEC	0.840656
243	8.45952e-42	1.2017	0.538	0.288	2.83715e-37	HECW2	capEC	0.832957
244	2.80652e-50	1.18303	0.297	0.051	9.4125e-46	TNNT3	capEC	0.820016
245	3.87191e-23	1.18271	0.269	0.114	1.29856e-18	HIF1A-AS2	capEC	0.819794
246	1.68442e-62	1.1351	0.839	0.68	5.6492e-58	PPFIBP1	capEC	0.786794
247	2.6493e-47	1.13223	0.424	0.153	8.88524e-43	SPAAR	capEC	0.784805
248	2.78009e-23	1.10886	0.294	0.132	9.32388e-19	SGIP1	capEC	0.7686
249	8.81645e-38	1.08698	0.385	0.154	2.95686e-33	CTNNBIP1	capEC	0.753436
250	1.80906e-75	1.08044	0.896	0.776	6.06723e-71	FOXN3	capEC	0.748904
251	4.48119e-34	1.07869	0.36	0.14	1.5029e-29	RGCC	capEC	0.747689
252	2.16723e-38	1.05962	0.655	0.443	7.26845e-34	CCDC85A	capEC	0.734474
253	8.71588e-66	1.05282	0.884	0.753	2.92313e-61	GALNT18	capEC	0.729759
254	1.59391e-24	1.03912	0.295	0.126	5.34564e-20	PRAG1	capEC	0.720265
255	7.82025e-36	1.01276	0.456	0.216	2.62276e-31	PPARG	capEC	0.701994
256	2.84972e-23	1.01075	0.357	0.173	9.55738e-19	SLC9C1	capEC	0.700595
257	8.55178e-27	0.982077	0.613	0.458	2.8681e-22	WARS	capEC	0.680724
258	2.28729e-28	0.959261	0.507	0.304	7.67111e-24	FRMD3	capEC	0.664909
259	2.5356e-28	0.956124	0.409	0.205	8.5039e-24	DENND2A	capEC	0.662735
260	4.58923e-30	0.953732	0.47	0.267	1.53914e-25	OSBPL1A	capEC	0.661077
261	4.68178e-22	0.951354	0.324	0.158	1.57018e-17	STXBP6	capEC	0.659428
262	9.6728e-46	0.947102	0.761	0.564	3.24406e-41	FRMD4A	capEC	0.656481
263	2.12764e-27	0.944749	0.266	0.091	7.13569e-23	FMO2	capEC	0.65485
264	7.19644e-33	0.942716	0.531	0.311	2.41354e-28	PRKD1	capEC	0.653441
265	2.87664e-57	0.933651	0.802	0.621	9.64768e-53	ADGRF5	capEC	0.647157
266	2.14835e-18	0.933074	0.399	0.26	7.20515e-14	LPL	capEC	0.646757
267	2.45666e-27	0.930911	0.326	0.136	8.23916e-23	ATOH8	capEC	0.645259
268	1.08533e-33	0.928169	0.703	0.542	3.63996e-29	PLXNA2	capEC	0.643358
269	2.10876e-31	0.924106	0.561	0.367	7.07236e-27	PHACTR2	capEC	0.640542
270	1.49749e-21	0.915911	0.253	0.101	5.02227e-17	LAMB1	capEC	0.634861
271	4.71635e-25	0.908061	0.23	0.071	1.58177e-20	PAPSS2	capEC	0.62942
272	2.85431e-20	0.893647	0.531	0.377	9.5728e-16	CCND3	capEC	0.619429
273	2.75017e-19	0.879547	0.297	0.144	9.22352e-15	CTDSPL	capEC	0.609656
274	1.04221e-31	0.878802	0.671	0.491	3.49535e-27	C1orf21	capEC	0.609139
275	3.71e-33	0.872086	0.165	0.015	1.24426e-28	CD300LG	capEC	0.604484
276	2.84624e-25	0.864262	0.542	0.356	9.54573e-21	CMTM8	capEC	0.59906
277	5.36186e-37	0.864204	0.845	0.695	1.79826e-32	ENG	capEC	0.599021
278	3.66016e-17	0.861611	0.171	0.056	1.22755e-12	LINC01317	capEC	0.597223
279	6.60646e-31	0.858069	0.743	0.595	2.21567e-26	HIPK2	capEC	0.594768
280	5.08298e-18	0.84078	0.16	0.048	1.70473e-13	CORO2B	capEC	0.582784
281	1.5613e-41	0.839895	0.454	0.167	5.23629e-37	CPAMD8	capEC	0.582171
282	3.59661e-19	0.833705	0.572	0.43	1.20623e-14	ZBTB16	capEC	0.57788
283	2.5927e-61	0.827499	0.963	0.917	8.69538e-57	FLT1	capEC	0.573579
284	3.83782e-15	0.819583	0.356	0.226	1.28713e-10	LAMA4	capEC	0.568091
285	1.23673e-19	0.817316	0.22	0.083	4.14775e-15	LSS	capEC	0.56652
286	2.44375e-29	0.81718	0.692	0.519	8.19584e-25	CLIC5	capEC	0.566426
287	1.48561e-38	0.814431	0.902	0.852	4.98243e-34	RAPGEF1	capEC	0.564521
288	8.18856e-16	0.814389	0.411	0.28	2.74628e-11	MYO10	capEC	0.564491
289	2.07061e-17	0.812775	0.354	0.211	6.94442e-13	SLCO4A1	capEC	0.563373
290	4.14229e-25	0.810423	0.656	0.522	1.38924e-20	MCC	capEC	0.561743
291	7.25298e-35	0.806036	0.607	0.381	2.43251e-30	NOTCH4	capEC	0.558702
292	5.68743e-26	0.799135	0.703	0.523	1.90745e-21	HIF3A	capEC	0.553918
293	2.12188e-20	0.797375	0.684	0.574	7.11636e-16	EXT1	capEC	0.552699
294	1.15447e-21	0.797211	0.127	0.019	3.87188e-17	CA4	capEC	0.552584
295	1.65578e-32	0.797167	0.735	0.545	5.55315e-28	PDZD2	capEC	0.552554
296	3.60567e-16	0.797054	0.355	0.207	1.20927e-11	DHRS3	capEC	0.552476
297	5.71141e-16	0.796968	0.426	0.293	1.91549e-11	ZDHHC14	capEC	0.552416
298	8.1881e-30	0.795702	0.723	0.616	2.74613e-25	HERC1	capEC	0.551538
299	4.063e-26	0.791691	0.51	0.329	1.36265e-21	DENND3	capEC	0.548758
300	1.76818e-16	0.78219	0.283	0.15	5.93014e-12	IQSEC1	capEC	0.542173
301	7.98618e-21	0.782183	0.259	0.107	2.67841e-16	PPM1H	capEC	0.542168
302	3.75023e-19	0.782004	0.255	0.112	1.25775e-14	ARHGAP18	capEC	0.542044
303	5.25852e-25	0.773622	0.718	0.602	1.7636e-20	PPP3CC	capEC	0.536234
304	1.76354e-20	0.763372	0.403	0.23	5.91455e-16	EEPD1	capEC	0.529129
305	1.93592e-21	0.762158	0.49	0.323	6.4927e-17	ADIPOR2	capEC	0.528288
306	1.19404e-16	0.757799	0.357	0.215	4.00458e-12	BMS1P14	capEC	0.525267
307	5.36695e-20	0.750512	0.295	0.134	1.79997e-15	DEPTOR	capEC	0.520215
308	3.61479e-14	0.745853	0.328	0.201	1.21233e-09	SORBS3	capEC	0.516986
309	9.02025e-23	0.743128	0.216	0.069	3.02521e-18	ITGB5	capEC	0.515097
310	1.34854e-26	0.736543	0.782	0.662	4.52274e-22	AUTS2	capEC	0.510533
311	7.68079e-24	0.735078	0.556	0.382	2.57598e-19	TPM1	capEC	0.509517
312	6.90383e-17	0.733829	0.247	0.114	2.31541e-12	CD82	capEC	0.508651
313	1.93139e-24	0.733278	0.813	0.756	6.47748e-20	NCOA3	capEC	0.508269
314	8.19799e-50	0.729997	0.928	0.844	2.74944e-45	SORBS1	capEC	0.505995
315	3.51308e-19	0.728889	0.548	0.412	1.17822e-14	ANKS1A	capEC	0.505227
316	8.79106e-13	0.728468	0.577	0.496	2.94835e-08	TSPAN18	capEC	0.504935
317	6.00509e-23	0.726717	0.709	0.59	2.01399e-18	SPARCL1	capEC	0.503722
318	7.051e-18	0.718075	0.27	0.127	2.36476e-13	PDGFB	capEC	0.497731
319	1.22146e-16	0.718011	0.215	0.091	4.09655e-12	PLAGL1	capEC	0.497687
320	1.91377e-24	0.715127	0.177	0.04	6.4184e-20	TCF15	capEC	0.495688
321	1.25544e-10	0.706335	0.189	0.096	4.21051e-06	P2RY8	capEC	0.489594
322	1.98606e-30	0.704591	0.879	0.807	6.66086e-26	SYNE1	capEC	0.488385
323	9.01927e-16	0.702942	0.248	0.12	3.02488e-11	GNAI1	capEC	0.487242
324	2.5312e-20	0.696128	0.274	0.114	8.48913e-16	KIAA1549	capEC	0.482519
325	7.80608e-21	0.690962	0.415	0.234	2.618e-16	ANXA3	capEC	0.478938
326	8.02451e-38	0.688923	0.817	0.655	2.69126e-33	MCF2L	capEC	0.477525
327	4.64196e-10	0.688877	0.323	0.225	1.55682e-05	MINDY2	capEC	0.477493
328	2.02719e-16	0.687981	0.188	0.07	6.79879e-12	UNC5B	capEC	0.476872
329	2.48611e-16	0.687076	0.583	0.464	8.33791e-12	FGD4	capEC	0.476245
330	4.49006e-15	0.681346	0.201	0.087	1.50588e-10	JUP	capEC	0.472273
331	8.97397e-17	0.680833	0.444	0.286	3.00969e-12	DACH1	capEC	0.471918
332	8.9543e-07	0.676072	0.12	0.061	0.0300309	COL25A1	capEC	0.468617
333	1.4851e-14	0.67487	0.426	0.3	4.98071e-10	FARP1	capEC	0.467784
334	1.0862e-21	0.668579	0.681	0.549	3.6429e-17	TNS1	capEC	0.463424
335	1.79525e-13	0.665919	0.537	0.426	6.0209e-09	ADAMTS9-AS2	capEC	0.46158
336	1.25064e-08	0.662136	0.359	0.27	0.000419438	P4HA1	capEC	0.458958
337	4.47264e-17	0.658394	0.512	0.384	1.50003e-12	ZNF160	capEC	0.456364
338	2.42482e-28	0.657151	0.787	0.662	8.13236e-24	RFTN1	capEC	0.455502
339	1.86855e-21	0.654494	0.684	0.598	6.26675e-17	ARHGAP29	capEC	0.453661
340	6.72648e-12	0.649921	0.614	0.545	2.25593e-07	FOXO3	capEC	0.450491
341	4.00826e-15	0.649467	0.489	0.353	1.34429e-10	EGFR	capEC	0.450176
342	3.43104e-16	0.648305	0.319	0.168	1.1507e-11	RNF144B	capEC	0.449371
343	1.36631e-22	0.645848	0.836	0.757	4.58232e-18	PLXDC2	capEC	0.447668
344	3.33531e-22	0.644708	0.775	0.698	1.1186e-17	ESYT2	capEC	0.446878
345	5.033e-13	0.643976	0.323	0.201	1.68797e-08	PXDN	capEC	0.44637
346	8.20029e-06	0.643189	0.244	0.177	0.275021	CHSY3	capEC	0.445825
347	1.0128e-12	0.641751	0.249	0.137	3.39674e-08	DLL4	capEC	0.444828
348	2.45452e-16	0.637741	0.47	0.328	8.23195e-12	CAV1	capEC	0.442048
349	7.91092e-16	0.631825	0.501	0.358	2.65316e-11	CSGALNACT1	capEC	0.437948
350	3.60977e-14	0.629652	0.597	0.493	1.21064e-09	AGAP1	capEC	0.436442
351	4.66512e-12	0.628832	0.296	0.179	1.56459e-07	AC007388.1	capEC	0.435873
352	3.88961e-13	0.627132	0.437	0.309	1.3045e-08	ARHGAP24	capEC	0.434695
353	6.10777e-10	0.622286	0.207	0.113	2.04842e-05	DCLK1	capEC	0.431335
354	3.29298e-16	0.618382	0.193	0.074	1.1044e-11	KCNQ1	capEC	0.42863
355	4.86437e-09	0.618136	0.415	0.328	0.000163141	DTNA	capEC	0.428459
356	7.13404e-27	0.616119	0.797	0.729	2.39261e-22	RAPGEF2	capEC	0.427061
357	8.54188e-09	0.609184	0.352	0.256	0.000286478	HMCN1	capEC	0.422254
358	8.26131e-11	0.607768	0.225	0.121	2.77068e-06	CYP4B1	capEC	0.421273
359	3.36106e-31	0.602648	0.925	0.88	1.12723e-26	ABLIM1	capEC	0.417724
360	2.06199e-09	0.602586	0.217	0.125	6.91551e-05	RANBP17	capEC	0.417681
361	1.76749e-13	0.60171	0.199	0.091	5.92781e-09	RHBDF2	capEC	0.417074
362	1.40466e-20	0.593141	0.736	0.631	4.71094e-16	NRP1	capEC	0.411134
363	8.43495e-10	0.592968	0.584	0.502	2.82891e-05	FKBP5	capEC	0.411014
364	7.87507e-11	0.590482	0.414	0.317	2.64114e-06	FILIP1	capEC	0.409291
365	8.10533e-12	0.588103	0.336	0.218	2.71837e-07	ATF7IP2	capEC	0.407642
366	2.84164e-12	0.588054	0.517	0.407	9.53028e-08	ITPKB	capEC	0.407608
367	2.21458e-10	0.586979	0.247	0.147	7.42727e-06	MXD4	capEC	0.406863
368	2.98564e-09	0.586615	0.476	0.405	0.000100132	RBM20	capEC	0.40661
369	9.18909e-18	0.586037	0.743	0.674	3.08184e-13	RASGRF2	capEC	0.40621
370	7.14706e-22	0.585204	0.872	0.827	2.39698e-17	TACC1	capEC	0.405632
371	2.35898e-15	0.584976	0.102	0.02	7.91155e-11	RNF157	capEC	0.405475
372	1.03422e-08	0.582177	0.221	0.135	0.000346856	ST8SIA4	capEC	0.403534
373	3.3925e-15	0.582005	0.438	0.299	1.13778e-10	STK10	capEC	0.403415
374	6.92481e-19	0.578692	0.809	0.719	2.32244e-14	CDH13	capEC	0.401119
375	3.34707e-06	0.575352	0.122	0.067	0.112254	LITAF	capEC	0.398804
376	8.05247e-40	0.575145	0.959	0.915	2.70064e-35	VWF	capEC	0.39866
377	4.00098e-14	0.570951	0.251	0.13	1.34185e-09	COL6A2	capEC	0.395753
378	4.86066e-15	0.565626	0.137	0.041	1.63017e-10	TBX3	capEC	0.392062
379	3.76437e-10	0.564186	0.264	0.163	1.26249e-05	VAV3	capEC	0.391064
380	1.59626e-09	0.563633	0.187	0.1	5.35355e-05	CABP1	capEC	0.390681
381	2.68892e-07	0.563044	0.512	0.445	0.00901811	MIR4435-2HG	capEC	0.390272
382	3.01424e-15	0.562007	0.631	0.52	1.01091e-10	UACA	capEC	0.389553
383	2.64184e-13	0.556641	0.639	0.567	8.8602e-09	NEDD9	capEC	0.385834
384	8.69148e-10	0.552985	0.376	0.276	2.91495e-05	PLCL2	capEC	0.3833
385	3.39865e-13	0.551257	0.514	0.405	1.13984e-08	SLC9A3R2	capEC	0.382102
386	1.02951e-07	0.548425	0.483	0.422	0.00345278	CDK6	capEC	0.380139
387	4.24421e-13	0.548086	0.131	0.043	1.42342e-08	SLC14A1	capEC	0.379904
388	1.23037e-11	0.547475	0.158	0.068	4.12642e-07	FADS3	capEC	0.379481
389	5.50068e-11	0.54357	0.405	0.295	1.84482e-06	CERK	capEC	0.376774
390	1.22766e-07	0.542119	0.304	0.219	0.00411731	RGS6	capEC	0.375769
391	4.9559e-11	0.537514	0.596	0.509	1.66211e-06	EPHA4	capEC	0.372577
392	1.98214e-13	0.536999	0.388	0.25	6.64772e-09	PREX1	capEC	0.372219
393	8.74611e-07	0.535873	0.263	0.185	0.0293327	DSCAML1	capEC	0.371439
394	4.09011e-08	0.532919	0.274	0.187	0.00137174	LRRC8A	capEC	0.369392
395	2.71388e-09	0.532529	0.2	0.111	9.10182e-05	CLMN	capEC	0.369121
396	2.29637e-12	0.530449	0.417	0.295	7.70156e-08	PPP1R16B	capEC	0.367679
397	1.12336e-14	0.530409	0.114	0.028	3.76753e-10	RFLNB	capEC	0.367651
398	2.11878e-20	0.526265	0.774	0.677	7.10598e-16	LIMCH1	capEC	0.364779
399	1.00556e-16	0.524483	0.83	0.791	3.37246e-12	CCNY	capEC	0.363544
400	3.7442e-09	0.524019	0.539	0.466	0.000125573	ST3GAL1	capEC	0.363222
401	3.00265e-12	0.522088	0.569	0.451	1.00703e-07	NAV2	capEC	0.361884
402	5.0843e-08	0.520091	0.36	0.276	0.00170517	CALCOCO2	capEC	0.3605
403	1.18737e-07	0.51903	0.258	0.175	0.00398221	KCNQ1OT1	capEC	0.359764
404	7.9265e-09	0.518191	0.467	0.385	0.000265839	SPRED2	capEC	0.359182
405	8.66739e-07	0.512713	0.254	0.179	0.0290687	NMT2	capEC	0.355386
406	2.85527e-07	0.512294	0.297	0.215	0.00957601	ANKRD44	capEC	0.355095
407	8.40096e-07	0.511374	0.116	0.058	0.0281751	BCL2	capEC	0.354458
408	3.36366e-12	0.50828	0.698	0.636	1.12811e-07	DAB2IP	capEC	0.352313
409	6.45858e-18	0.507426	0.843	0.778	2.16608e-13	LDLRAD4	capEC	0.351721
410	1.20036e-07	0.504801	0.228	0.151	0.00402578	MLEC	capEC	0.349901
411	3.0216e-06	0.501342	0.393	0.327	0.101338	EGLN1	capEC	0.347504
412	2.15159e-271	3.42599	0.852	0.104	7.216e-267	FAM155A	venEC	2.37472
413	5.04921e-210	3.22999	0.707	0.09	1.69341e-205	ZBTB7C	venEC	2.23886
414	6.87829e-77	3.18048	0.31	0.032	2.30684e-72	KCNIP4	venEC	2.20454
415	7.37017e-221	3.13194	0.795	0.138	2.47181e-216	SLCO2A1	venEC	2.1709
416	8.00597e-116	3.096	0.496	0.081	2.68504e-111	IGFBP5	venEC	2.14599
417	5.20829e-82	2.49102	0.271	0.008	1.74676e-77	SELE	venEC	1.72665
418	5.0568e-214	2.33856	0.951	0.42	1.69595e-209	TSHZ2	venEC	1.62096
419	2.3343e-171	2.14755	0.751	0.153	7.82876e-167	LINC02147	venEC	1.48857
420	3.22075e-90	1.98928	0.61	0.218	1.08017e-85	CEMIP2	venEC	1.37887
421	1.09894e-132	1.9582	0.689	0.196	3.68561e-128	FRMD4B	venEC	1.35732
422	3.27807e-102	1.80255	0.528	0.118	1.0994e-97	CYP1B1-AS1	venEC	1.24943
423	6.31442e-75	1.77812	0.337	0.046	2.11773e-70	AC005699.1	venEC	1.2325
424	4.58984e-88	1.76702	0.291	0.01	1.53934e-83	WNT9B	venEC	1.2248
425	6.9869e-83	1.74105	0.522	0.142	2.34327e-78	THSD7A	venEC	1.2068
426	8.45867e-100	1.7284	0.483	0.088	2.83687e-95	NR2F2-AS1	venEC	1.19804
427	2.66276e-91	1.71486	0.906	0.644	8.93037e-87	INSR	venEC	1.18865
428	1.48139e-72	1.69756	0.657	0.323	4.96829e-68	ZNF385D	venEC	1.17666
429	2.77025e-71	1.6893	0.244	0.009	9.29085e-67	LINC02197	venEC	1.17093
430	3.07526e-97	1.67379	0.51	0.11	1.03138e-92	TGFBR3	venEC	1.16018
431	1.40809e-65	1.54779	0.26	0.022	4.72245e-61	PLAT	venEC	1.07285
432	1.76093e-37	1.51637	0.162	0.017	5.90579e-33	NRG3	venEC	1.05107
433	1.27989e-101	1.51219	0.857	0.457	4.29251e-97	SNTG2	venEC	1.04817
434	1.91786e-76	1.50336	0.449	0.104	6.43212e-72	RDH10	venEC	1.04205
435	3.34565e-74	1.47519	0.427	0.098	1.12206e-69	CPXM2	venEC	1.02253
436	2.6636e-89	1.44595	0.706	0.306	8.93318e-85	UBE2E2	venEC	1.00226
437	5.69719e-92	1.44081	0.743	0.338	1.91072e-87	ABCC4	venEC	0.99869
438	1.37066e-44	1.43054	0.479	0.206	4.59693e-40	STC1	venEC	0.991578
439	1.01407e-77	1.41193	0.445	0.101	3.401e-73	BNC2	venEC	0.978678
440	4.01533e-72	1.41169	0.65	0.286	1.34666e-67	RAI14	venEC	0.978511
441	3.4441e-86	1.38449	0.863	0.555	1.15508e-81	HEG1	venEC	0.959658
442	7.33471e-56	1.38029	0.316	0.061	2.45992e-51	BMP6	venEC	0.956744
443	3.13917e-72	1.3561	0.702	0.337	1.05281e-67	MIR99AHG	venEC	0.939977
444	3.37374e-50	1.32175	0.468	0.186	1.13149e-45	ADAMTS1	venEC	0.916167
445	1.28172e-47	1.29707	0.217	0.027	4.29865e-43	PLVAP	venEC	0.899062
446	1.25033e-65	1.28929	0.267	0.024	4.19335e-61	FLRT2	venEC	0.89367
447	7.34787e-62	1.28869	0.565	0.229	2.46433e-57	TGM2	venEC	0.893249
448	4.48342e-54	1.27274	0.437	0.14	1.50365e-49	RDH10-AS1	venEC	0.882195
449	2.16159e-78	1.2687	0.538	0.158	7.24952e-74	ZNF521	venEC	0.879396
450	1.92276e-71	1.25673	0.628	0.272	6.44855e-67	ACTN1	venEC	0.871101
451	5.47954e-87	1.25588	0.963	0.842	1.83773e-82	CACNA1C	venEC	0.870512
452	9.11217e-39	1.24931	0.595	0.346	3.05604e-34	MCTP1	venEC	0.865959
453	8.85803e-77	1.24835	0.784	0.402	2.97081e-72	CALCRL	venEC	0.865291
454	4.78094e-69	1.2377	0.544	0.186	1.60343e-64	PTPN5	venEC	0.857908
455	1.57077e-46	1.22992	0.248	0.043	5.26805e-42	PRSS23	venEC	0.852516
456	1.96337e-50	1.21403	0.788	0.565	6.58476e-46	ADAMTS9	venEC	0.841505
457	7.28962e-90	1.20888	0.837	0.432	2.44479e-85	RAMP3	venEC	0.837933
458	2.23608e-52	1.20375	0.713	0.429	7.49936e-48	VGLL4	venEC	0.834379
459	1.86986e-50	1.19343	0.221	0.024	6.27114e-46	CDH11	venEC	0.82722
460	3.96665e-57	1.18896	0.556	0.231	1.33033e-52	NAMPT	venEC	0.824126
461	1.23733e-53	1.17304	0.223	0.021	4.14975e-49	TRABD2B	venEC	0.813087
462	2.80548e-72	1.1568	0.271	0.019	9.409e-68	BOC	venEC	0.801834
463	7.14021e-68	1.15622	0.276	0.024	2.39468e-63	DAPK1	venEC	0.801429
464	1.09375e-57	1.13067	0.367	0.087	3.66821e-53	MYOF	venEC	0.783722
465	2.85796e-54	1.12661	0.557	0.235	9.58503e-50	LYST	venEC	0.780908
466	2.46655e-57	1.12616	0.528	0.209	8.27232e-53	NOS3	venEC	0.780592
467	3.69619e-25	1.11479	0.202	0.06	1.23963e-20	ADAMTSL1	venEC	0.772711
468	8.55055e-93	1.09378	0.935	0.711	2.86768e-88	FOXP1	venEC	0.758149
469	1.2503e-35	1.09124	0.171	0.022	4.19324e-31	AC026316.5	venEC	0.756392
470	7.94982e-48	1.07556	0.246	0.039	2.66621e-43	RGS16	venEC	0.745519
471	3.33234e-38	1.07312	0.346	0.117	1.1176e-33	HRH1	venEC	0.743831
472	1.31996e-54	1.07274	0.311	0.061	4.42689e-50	NR2F2	venEC	0.743568
473	2.07788e-34	1.0722	0.65	0.415	6.96881e-30	PGM5	venEC	0.743193
474	1.82015e-42	1.06944	0.238	0.044	6.10441e-38	ADAMTS4	venEC	0.741281
475	6.61104e-65	1.06434	0.804	0.511	2.21721e-60	ELK3	venEC	0.737748
476	8.01471e-41	1.05414	0.841	0.715	2.68797e-36	TPO	venEC	0.730671
477	1.33143e-26	1.05046	0.168	0.037	4.46534e-22	ADAMTS5	venEC	0.728125
478	1.77883e-50	1.02293	0.172	0.005	5.96585e-46	CRTAC1	venEC	0.709044
479	5.16521e-13	1.01874	0.194	0.088	1.73231e-08	AC007319.1	venEC	0.706137
480	2.0158e-56	1.01494	0.223	0.017	6.76058e-52	LHX6	venEC	0.703504
481	2.00135e-68	1.00101	0.213	0.001	6.71212e-64	CADM3-AS1	venEC	0.693844
482	9.01983e-59	0.999858	0.852	0.597	3.02507e-54	CMIP	venEC	0.693049
483	1.96524e-50	0.993633	0.599	0.273	6.59102e-46	NAIP	venEC	0.688734
484	2.10259e-29	0.991012	0.173	0.034	7.05166e-25	RTN4RL1	venEC	0.686917
485	3.55491e-37	0.987199	0.165	0.018	1.19225e-32	TLL1	venEC	0.684274
486	1.24545e-38	0.978756	0.446	0.192	4.177e-34	CNN3	venEC	0.678422
487	3.0345e-27	0.974766	0.341	0.145	1.01771e-22	GNA14	venEC	0.675656
488	2.40229e-36	0.973205	0.662	0.415	8.05681e-32	NDRG1	venEC	0.674574
489	2.80196e-47	0.972875	0.295	0.065	9.39722e-43	SLC4A7	venEC	0.674346
490	3.52591e-59	0.969205	0.541	0.197	1.18252e-54	ITPR1	venEC	0.671802
491	4.00374e-56	0.965849	0.241	0.025	1.34277e-51	LINC01197	venEC	0.669476
492	2.21255e-35	0.937605	0.235	0.056	7.42045e-31	AC243964.2	venEC	0.649899
493	1.99897e-43	0.937313	0.296	0.073	6.70413e-39	EPB41L3	venEC	0.649696
494	2.79279e-49	0.926255	0.33	0.081	9.36646e-45	PRCP	venEC	0.642031
495	2.56379e-43	0.92145	0.588	0.286	8.59843e-39	PTPRE	venEC	0.638701
496	1.01974e-31	0.919099	0.255	0.076	3.42002e-27	IL1R1	venEC	0.637071
497	8.34958e-42	0.901679	0.27	0.063	2.80028e-37	GOLM1	venEC	0.624996
498	2.99103e-34	0.900046	0.416	0.178	1.00313e-29	MARCH3	venEC	0.623864
499	1.56223e-25	0.891392	0.54	0.321	5.23942e-21	PBX1	venEC	0.617866
500	5.46738e-12	0.88554	0.69	0.609	1.83365e-07	GSE1	venEC	0.613809
501	6.19993e-39	0.880205	0.582	0.284	2.07933e-34	ABCB1	venEC	0.610112
502	2.3356e-22	0.874554	0.599	0.411	7.83313e-18	IGFBP7	venEC	0.606194
503	1.87194e-40	0.869204	0.218	0.037	6.27812e-36	SULF1	venEC	0.602486
504	1.25992e-40	0.868801	0.287	0.072	4.22552e-36	PLEKHA7	venEC	0.602207
505	3.98416e-35	0.865301	0.585	0.326	1.33621e-30	RHOJ	venEC	0.599781
506	6.33481e-44	0.864221	0.706	0.417	2.12457e-39	SVIL	venEC	0.599032
507	2.21729e-36	0.86094	0.122	0.003	7.43636e-32	RAB3C	venEC	0.596758
508	3.21557e-27	0.858466	0.376	0.173	1.07844e-22	ZFYVE28	venEC	0.595043
509	5.26203e-43	0.857797	0.204	0.026	1.76478e-38	MLPH	venEC	0.59458
510	1.21124e-35	0.853177	0.255	0.064	4.06224e-31	SH3BP5	venEC	0.591377
511	4.9272e-37	0.841736	0.694	0.422	1.65248e-32	TMTC2	venEC	0.583447
512	1.05357e-34	0.839707	0.273	0.077	3.53347e-30	AC069368.1	venEC	0.58204
513	5.27312e-36	0.831705	0.722	0.455	1.7685e-31	SH3RF3	venEC	0.576494
514	2.08817e-42	0.826132	0.851	0.626	7.0033e-38	RALGAPA2	venEC	0.572631
515	2.29139e-41	0.822066	0.667	0.37	7.68485e-37	DNM3	venEC	0.569813
516	1.9121e-57	0.819072	0.187	0.003	6.41281e-53	SELP	venEC	0.567738
517	3.72701e-30	0.815997	0.359	0.146	1.24997e-25	ZNF608	venEC	0.565606
518	1.76007e-16	0.811614	0.483	0.324	5.90292e-12	COL15A1	venEC	0.562568
519	1.33003e-31	0.810919	0.451	0.209	4.46065e-27	ENTPD1	venEC	0.562087
520	1.68267e-31	0.810291	0.254	0.071	5.64333e-27	MYRIP	venEC	0.561651
521	1.16374e-38	0.800927	0.132	0.004	3.90293e-34	VCAM1	venEC	0.55516
522	1.68389e-37	0.793077	0.288	0.078	5.64743e-33	TFPI	venEC	0.549719
523	1.52532e-35	0.792259	0.402	0.155	5.11562e-31	DOC2B	venEC	0.549152
524	1.51588e-27	0.790067	0.66	0.439	5.08396e-23	TGFBR2	venEC	0.547633
525	3.26102e-31	0.788801	0.551	0.303	1.09368e-26	ARHGAP23	venEC	0.546755
526	9.15566e-34	0.784848	0.75	0.52	3.07062e-29	ZMIZ1	venEC	0.544015
527	5.13215e-29	0.783867	0.455	0.221	1.72122e-24	NPAS2	venEC	0.543335
528	3.74378e-41	0.781048	0.75	0.472	1.25559e-36	TNXB	venEC	0.541381
529	4.34287e-37	0.778849	0.299	0.087	1.45651e-32	TMEM273	venEC	0.539857
530	2.38047e-30	0.77204	0.567	0.32	7.98362e-26	IL4R	venEC	0.535137
531	3.5233e-32	0.768535	0.528	0.28	1.18164e-27	CHN1	venEC	0.532708
532	1.06224e-31	0.767987	0.513	0.264	3.56254e-27	EML4	venEC	0.532328
533	2.08985e-40	0.760205	0.166	0.014	7.00892e-36	SEMA3D	venEC	0.526934
534	1.52891e-21	0.758051	0.212	0.073	5.12765e-17	AF165147.1	venEC	0.525441
535	8.54823e-27	0.753029	0.546	0.32	2.86691e-22	SSH1	venEC	0.52196
536	1.20074e-29	0.751806	0.287	0.097	4.02703e-25	MCUB	venEC	0.521112
537	7.54847e-30	0.750878	0.466	0.229	2.5316e-25	AFAP1	venEC	0.520469
538	8.59409e-36	0.749999	0.783	0.571	2.88229e-31	LRRFIP1	venEC	0.51986
539	2.69352e-23	0.749609	0.25	0.092	9.03352e-19	KCND3	venEC	0.51959
540	2.89956e-36	0.745744	0.115	0.001	9.72454e-32	CELF4	venEC	0.516911
541	1.01649e-24	0.744529	0.576	0.362	3.4091e-20	ZFPM2	venEC	0.516068
542	2.91868e-35	0.743267	0.706	0.449	9.78866e-31	RORA	venEC	0.515193
543	3.6848e-32	0.741215	0.221	0.053	1.23581e-27	C16orf45	venEC	0.513771
544	1.86053e-30	0.740972	0.33	0.123	6.23985e-26	PDIA5	venEC	0.513602
545	2.72271e-21	0.734963	0.42	0.226	9.13143e-17	FAM171A1	venEC	0.509437
546	1.07833e-34	0.729089	0.554	0.283	3.61652e-30	SPNS2	venEC	0.505366
547	8.33105e-32	0.726192	0.688	0.428	2.79407e-27	IGFBP4	venEC	0.503358
548	1.88912e-33	0.721984	0.109	0.001	6.33573e-29	AIM2	venEC	0.500441
549	7.32894e-19	0.719392	0.429	0.253	2.45798e-14	RAPH1	venEC	0.498645
550	5.57942e-15	0.712835	0.18	0.072	1.87122e-10	ROBO1	venEC	0.4941
551	1.21475e-38	0.70938	0.288	0.073	4.07403e-34	MET	venEC	0.491705
552	6.09501e-29	0.706247	0.662	0.423	2.04414e-24	ECE1	venEC	0.489533
553	7.06216e-30	0.70555	0.416	0.188	2.36851e-25	KSR1	venEC	0.48905
554	2.4601e-08	0.697169	0.249	0.156	0.000825069	TRIM5	venEC	0.483241
555	9.78484e-26	0.69316	0.334	0.14	3.28164e-21	MYO5C	venEC	0.480462
556	3.31202e-24	0.687593	0.343	0.155	1.11079e-19	FBN1	venEC	0.476603
557	3.09388e-34	0.682672	0.133	0.009	1.03762e-29	ADGRG6	venEC	0.473192
558	2.6704e-20	0.681334	0.762	0.587	8.95597e-16	PKP4	venEC	0.472264
559	3.64159e-46	0.679117	0.152	0.003	1.22132e-41	ACKR1	venEC	0.470728
560	1.57794e-28	0.679023	0.226	0.062	5.29209e-24	SHROOM2	venEC	0.470663
561	2.62025e-27	0.674962	0.146	0.024	8.78779e-23	EYA2	venEC	0.467848
562	2.83011e-32	0.674082	0.629	0.36	9.49164e-28	GMDS	venEC	0.467238
563	1.4098e-20	0.673704	0.268	0.114	4.72817e-16	SPSB1	venEC	0.466976
564	1.64987e-21	0.66898	0.304	0.13	5.53332e-17	PCAT1	venEC	0.463701
565	2.77916e-30	0.666849	0.22	0.055	9.32076e-26	UPP1	venEC	0.462224
566	1.56051e-22	0.666049	0.323	0.147	5.23365e-18	HIF1A	venEC	0.46167
567	2.08019e-15	0.664169	0.133	0.041	6.97654e-11	LDLRAD3	venEC	0.460367
568	2.46125e-26	0.655197	0.302	0.115	8.25453e-22	TTC7A	venEC	0.454148
569	7.88787e-24	0.653241	0.641	0.413	2.64544e-19	VEGFC	venEC	0.452792
570	5.70766e-20	0.651674	0.594	0.398	1.91424e-15	IL6ST	venEC	0.451706
571	2.53718e-29	0.650473	0.249	0.073	8.50918e-25	C1QTNF1	venEC	0.450873
572	1.14687e-13	0.650194	0.123	0.039	3.84638e-09	SLC4A4	venEC	0.45068
573	5.96229e-23	0.650072	0.377	0.184	1.99963e-18	IFT43	venEC	0.450595
574	1.50694e-20	0.649125	0.268	0.112	5.05398e-16	OSBPL10	venEC	0.449939
575	1.62055e-28	0.648229	0.59	0.338	5.435e-24	PCAT19	venEC	0.449318
576	1.48267e-26	0.646822	0.495	0.262	4.97257e-22	SH3PXD2A	venEC	0.448343
577	2.69333e-27	0.646667	0.524	0.288	9.0329e-23	PPP2R5A	venEC	0.448235
578	8.26102e-23	0.645776	0.365	0.174	2.77058e-18	RELL1	venEC	0.447618
579	5.88037e-27	0.640237	0.461	0.232	1.97216e-22	KIFC3	venEC	0.443778
580	1.67259e-18	0.639638	0.133	0.033	5.60955e-14	AC007681.1	venEC	0.443363
581	5.87945e-21	0.635572	0.361	0.18	1.97185e-16	EHD4	venEC	0.440545
582	2.30904e-15	0.635448	0.421	0.258	7.74406e-11	MLLT3	venEC	0.440459
583	2.04088e-14	0.630123	0.432	0.278	6.8447e-10	NUAK1	venEC	0.436768
584	2.15543e-22	0.62614	0.418	0.215	7.22887e-18	RAB27A	venEC	0.434007
585	2.76204e-27	0.622133	0.499	0.267	9.26332e-23	ETS2	venEC	0.43123
586	3.23921e-25	0.620478	0.545	0.312	1.08637e-20	DISC1	venEC	0.430083
587	3.12714e-13	0.618554	0.229	0.11	1.04878e-08	ICAM1	venEC	0.428749
588	9.77535e-28	0.617416	0.187	0.043	3.27846e-23	PPFIBP2	venEC	0.42796
589	1.22995e-32	0.616703	0.138	0.013	4.12501e-28	IGSF22	venEC	0.427466
590	7.668e-25	0.615586	0.362	0.164	2.57169e-20	RAB8B	venEC	0.426692
591	4.88721e-24	0.613797	0.107	0.012	1.63907e-19	PTAFR	venEC	0.425452
592	9.42037e-24	0.61374	0.243	0.084	3.1594e-19	ASAP3	venEC	0.425412
593	4.21995e-22	0.610709	0.484	0.279	1.41529e-17	MAN1A1	venEC	0.423311
594	3.86264e-24	0.610475	0.279	0.107	1.29545e-19	RNF180	venEC	0.423149
595	2.87169e-24	0.608584	0.385	0.182	9.63109e-20	EHBP1L1	venEC	0.421838
596	3.33788e-21	0.60806	0.304	0.134	1.11946e-16	SNTB2	venEC	0.421475
597	6.88011e-22	0.60792	0.684	0.473	2.30745e-17	FLNB	venEC	0.421378
598	2.9986e-24	0.59988	0.309	0.125	1.00567e-19	NRP2	venEC	0.415805
599	1.03421e-18	0.599741	0.385	0.205	3.46853e-14	FAR2	venEC	0.415709
600	2.15253e-15	0.598077	0.32	0.168	7.21914e-11	RARB	venEC	0.414556
601	4.42774e-15	0.597007	0.221	0.097	1.48498e-10	ELN	venEC	0.413814
602	1.66931e-13	0.596149	0.277	0.148	5.59852e-09	UGCG	venEC	0.413219
603	1.38315e-10	0.595524	0.661	0.533	4.6388e-06	MT-CO3	venEC	0.412785
604	2.11472e-25	0.594963	0.766	0.57	7.09233e-21	ETV6	venEC	0.412397
605	2.12969e-18	0.594439	0.384	0.212	7.14257e-14	GNB4	venEC	0.412034
606	2.0904e-20	0.593414	0.356	0.175	7.0108e-16	SBNO2	venEC	0.411323
607	7.55389e-31	0.591842	0.113	0.006	2.53342e-26	HS3ST1	venEC	0.410234
608	4.56086e-23	0.590496	0.467	0.25	1.52962e-18	OSBPL5	venEC	0.409301
609	9.94829e-24	0.590345	0.145	0.029	3.33646e-19	EXOC3L2	venEC	0.409196
610	6.15798e-19	0.587008	0.388	0.209	2.06526e-14	TANC2	venEC	0.406883
611	4.52667e-20	0.586277	0.118	0.023	1.51815e-15	CMKLR1	venEC	0.406376
612	2.68282e-29	0.586227	0.174	0.033	8.99763e-25	ITGB4	venEC	0.406342
613	7.79675e-20	0.584746	0.259	0.108	2.61487e-15	CD55	venEC	0.405315
614	3.7608e-12	0.582959	0.257	0.138	1.2613e-07	PPM1L	venEC	0.404076
615	4.10905e-19	0.582609	0.315	0.15	1.37809e-14	PLA2G4C	venEC	0.403834
616	1.69991e-13	0.582433	0.352	0.207	5.70116e-09	FAM126A	venEC	0.403712
617	9.15609e-22	0.581775	0.195	0.061	3.07077e-17	ADIRF	venEC	0.403256
618	3.6142e-27	0.580208	0.174	0.037	1.21213e-22	IL33	venEC	0.402169
619	1.4153e-21	0.577362	0.7	0.483	4.74664e-17	ATP8B1	venEC	0.400197
620	6.14241e-19	0.574846	0.452	0.266	2.06004e-14	REV3L	venEC	0.398453
621	1.86435e-18	0.574801	0.5	0.309	6.25265e-14	SNRK	venEC	0.398422
622	1.66279e-14	0.570348	0.282	0.145	5.57666e-10	PCDH17	venEC	0.395335
623	4.14278e-15	0.569976	0.388	0.23	1.38941e-10	LMCD1	venEC	0.395077
624	1.08482e-22	0.562445	0.89	0.765	3.63829e-18	PECAM1	venEC	0.389857
625	4.1804e-14	0.560945	0.133	0.044	1.40202e-09	PTGIS	venEC	0.388818
626	4.53038e-09	0.557121	0.574	0.456	0.00015194	MT-CYB	venEC	0.386167
627	9.41447e-28	0.554045	0.928	0.847	3.15742e-23	PLEKHG1	venEC	0.384035
628	5.86176e-20	0.553555	0.301	0.134	1.96592e-15	AL365273.2	venEC	0.383695
629	2.36349e-19	0.553218	0.187	0.061	7.92668e-15	CC2D2B	venEC	0.383462
630	3.90391e-19	0.548861	0.217	0.083	1.30929e-14	GPATCH2	venEC	0.380441
631	2.46481e-24	0.54715	0.101	0.009	8.26648e-20	LEF1	venEC	0.379256
632	1.23983e-19	0.544289	0.234	0.09	4.15815e-15	MALL	venEC	0.377272
633	3.13692e-21	0.543646	0.418	0.215	1.05206e-16	ARRB1	venEC	0.376827
634	2.57277e-20	0.543303	0.568	0.357	8.62857e-16	PARD3	venEC	0.376589
635	7.00131e-19	0.543277	0.367	0.191	2.3481e-14	TPM3	venEC	0.376571
636	4.29628e-18	0.540084	0.18	0.062	1.44089e-13	ACKR3	venEC	0.374358
637	1.11428e-17	0.539796	0.187	0.066	3.73707e-13	RNF165	venEC	0.374158
638	5.27602e-18	0.539639	0.283	0.13	1.76947e-13	ENDOD1	venEC	0.374049
639	1.84234e-15	0.538263	0.161	0.058	6.17885e-11	AC068234.1	venEC	0.373096
640	6.72039e-19	0.53779	0.146	0.039	2.25388e-14	IRAK2	venEC	0.372768
641	4.35973e-15	0.537695	0.271	0.133	1.46217e-10	PELI2	venEC	0.372702
642	1.39462e-18	0.537256	0.221	0.086	4.67728e-14	UCK2	venEC	0.372397
643	1.02143e-22	0.526418	0.227	0.077	3.42568e-18	NFKBIZ	venEC	0.364885
644	8.03111e-15	0.524792	0.18	0.072	2.69348e-10	SEPT6	venEC	0.363758
645	2.74445e-17	0.521661	0.345	0.178	9.20434e-13	MTHFD1L	venEC	0.361588
646	2.14552e-17	0.51743	0.157	0.05	7.19566e-13	KIAA1522	venEC	0.358655
647	2.9223e-19	0.51646	0.727	0.516	9.80081e-15	CXorf36	venEC	0.357983
648	8.40317e-30	0.511999	0.106	0.004	2.81825e-25	SHISAL1	venEC	0.35489
649	5.63122e-10	0.505015	0.302	0.184	1.8886e-05	NAALADL2	venEC	0.35005
650	3.81223e-18	0.504396	0.589	0.392	1.27855e-13	NCOR2	venEC	0.349621
