# Supplementary material for: PBX/Knotted 1 homeobox-2 (PKNOX2) is a novel regulator of myocardial fibrosis
Source: Signal Transduct Target Ther. 2024 Apr 22;9:94. doi: 10.1038/s41392-024-01804-5 (PMC11033280; doi:10.1038/s41392-024-01804-5)
Supplement: Supplementary file 5 — Supplemental Table 4 [file 41392_2024_1804_MOESM5_ESM.xlsx]

## Sheet: sn vs. sc
p_val	avg_logFC	pct.1	pct.2	p_val_adj	cluster	gene
0	4.72401	1	0.014	0	Nuclei	RYR2
0	3.64054	0.964	0.047	0	Nuclei	CACNA1C
0	3.54165	0.948	0.086	0	Nuclei	TTN
0	3.0814	0.949	0.105	0	Nuclei	DMD
0	2.85095	0.875	0.168	0	Nuclei	PRKG1
0	2.80803	0.897	0.094	0	Nuclei	SLC8A1
0	2.76266	0.803	0.007	0	Nuclei	CTNNA3
0	2.74026	0.856	0.037	0	Nuclei	PDE3A
0	2.71135	0.867	0.079	0	Nuclei	SORBS2
0	2.67209	0.853	0.02	0	Nuclei	LARGE1
0	2.5927	0.958	0.043	0	Nuclei	MYBPC3
0	2.57861	0.856	0.226	0	Nuclei	LAMA2
0	2.56109	0.784	0.023	0	Nuclei	MYOM1
0	2.53353	0.89	0.391	0	Nuclei	DLC1
0	2.44926	0.693	0.017	0	Nuclei	CACNB2
0	2.44347	0.601	0.002	0	Nuclei	MYO18B
0	2.43577	0.86	0.164	0	Nuclei	PDE4D
0	2.41318	0.825	0.052	0	Nuclei	PARD3
0	2.40035	0.919	0.202	0	Nuclei	PTPRG
0	2.37725	0.756	0.053	0	Nuclei	MAGI1
0	2.36861	0.68	0.012	0	Nuclei	ROR1
0	2.35741	0.792	0.071	0	Nuclei	SORBS1
0	2.35108	0.779	0.081	0	Nuclei	FGF12
0	2.32745	0.926	0.039	0	Nuclei	AC016831.7
0	2.32441	0.738	0.067	0	Nuclei	PDZD2
0	2.31281	0.696	0.116	0	Nuclei	MAML2
0	2.29775	0.658	0.009	0	Nuclei	AKAP6
0	2.29716	0.694	0.025	0	Nuclei	PHACTR1
0	2.25016	0.854	0.287	0	Nuclei	PALLD
0	2.23143	0.694	0.042	0	Nuclei	SGCD
0	2.21227	0.81	0.014	0	Nuclei	PRKN
0	2.20582	0.862	0.079	0	Nuclei	RABGAP1L
0	2.19892	0.959	0.298	0	Nuclei	FTX
0	2.18971	0.747	0.036	0	Nuclei	DLG2
0	2.18235	0.867	0.082	0	Nuclei	AUTS2
0	2.17402	0.82	0.106	0	Nuclei	IMMP2L
0	2.16894	0.763	0.11	0	Nuclei	EXT1
0	2.16424	0.682	0.029	0	Nuclei	C15orf41
0	2.15413	0.699	0.074	0	Nuclei	LDB3
0	2.14917	0.737	0.048	0	Nuclei	WWOX
0	2.1463	0.782	0.114	0	Nuclei	SAMD4A
0	2.14061	0.739	0.085	0	Nuclei	IGF1R
0	2.13031	0.707	0.016	0	Nuclei	IL1RAPL1
0	2.11857	0.827	0.12	0	Nuclei	PSD3
0	2.11634	0.689	0.051	0	Nuclei	PDE1C
0	2.09167	0.957	0.413	0	Nuclei	AKAP13
0	2.0833	0.864	0.05	0	Nuclei	SIK3
0	2.0773	0.828	0.04	0	Nuclei	AGAP1
0	2.0745	0.822	0.111	0	Nuclei	ARHGAP26
0	2.05901	0.846	0.074	0	Nuclei	TTC28
0	2.05833	0.874	0	0	Nuclei	FP236383.1
0	2.05714	0.822	0.029	0	Nuclei	GPHN
0	2.0556	0.668	0.02	0	Nuclei	FHIT
0	2.05555	0.951	0.332	0	Nuclei	PDLIM5
0	2.03245	0.562	0.014	0	Nuclei	THSD4
0	2.02973	0.896	0.198	0	Nuclei	CUX1
0	2.02401	0.483	0.031	0	Nuclei	ADGRB3
0	2.02179	0.789	0.186	0	Nuclei	RORA
0	2.01761	0.705	0.03	0	Nuclei	TTTY14
0	2.01467	0.929	0.119	0	Nuclei	ZFAND3
0	1.97991	0.772	0.03	0	Nuclei	ZFPM2
0	1.96972	0.535	0.018	0	Nuclei	RAD51B
0	1.96701	0.525	0.004	0	Nuclei	RBM20
0	1.96481	0.844	0.182	0	Nuclei	CAMK2D
0	1.96122	0.523	0.001	0	Nuclei	GRAMD1B
0	1.95863	0.624	0.008	0	Nuclei	NLGN1
0	1.95861	0.794	0.043	0	Nuclei	EXOC6B
0	1.95806	0.749	0.057	0	Nuclei	FBXL7
0	1.9533	0.766	0.117	0	Nuclei	PTPRM
0	1.9386	0.776	0.072	0	Nuclei	CACNA2D1
0	1.93798	0.653	0.036	0	Nuclei	LDLRAD4
0	1.93395	0.542	0.003	0	Nuclei	MYPN
0	1.93368	0.866	0.153	0	Nuclei	CBLB
0	1.93202	0.596	0.021	0	Nuclei	MLIP
0	1.92602	0.927	0.333	0	Nuclei	FNDC3B
0	1.92266	0.662	0.038	0	Nuclei	INPP4B
0	1.91582	0.746	0.014	0	Nuclei	BTBD9
0	1.9024	0.499	0.12	0	Nuclei	PITPNC1
0	1.89747	0.627	0.048	0	Nuclei	LRMDA
0	1.89624	0.861	0.079	0	Nuclei	TRIO
0	1.88189	0.706	0.133	0	Nuclei	ATP2A2
0	1.8789	0.689	0.043	0	Nuclei	PDE10A
0	1.87527	0.91	0.151	0	Nuclei	STAG1
0	1.87417	0.758	0.215	0	Nuclei	INSR
0	1.86133	0.746	0.206	0	Nuclei	FHL2
0	1.86037	0.201	0.003	0	Nuclei	F13A1
0	1.85704	0.81	0.134	0	Nuclei	RASAL2
0	1.85584	0.564	0.007	0	Nuclei	EYA4
0	1.84873	0.909	0.121	0	Nuclei	TCF12
0	1.83038	0.768	0.05	0	Nuclei	MGAT5
0	1.82189	0.919	0.319	0	Nuclei	LPP
0	1.81466	0.68	0.079	0	Nuclei	ELL2
0	1.8051	0.743	0.047	0	Nuclei	BCAS3
0	1.8035	0.538	0.016	0	Nuclei	RBFOX1
0	1.80246	0.792	0.316	0	Nuclei	SYNPO2
0	1.80132	0.755	0.062	0	Nuclei	FCHSD2
0	1.79883	0.709	0.036	0	Nuclei	GAB2
0	1.79816	0.886	0.143	0	Nuclei	EIF4G3
0	1.79723	0.743	0.039	0	Nuclei	ZHX2
0	1.78877	0.746	0.051	0	Nuclei	ZSWIM6
0	1.78772	0.678	0.038	0	Nuclei	DIP2C
0	1.78384	0.574	0.325	0	Nuclei	PLA2G5
0	1.77807	0.53	0.013	0	Nuclei	CDH2
0	1.7731	0.581	0.023	0	Nuclei	PLCL1
0	1.77155	0.832	0.102	0	Nuclei	ETV6
0	1.77015	0.656	0.127	0	Nuclei	TRPS1
0	1.76924	0.656	0.297	0	Nuclei	RBPJ
0	1.76886	0.361	0.05	0	Nuclei	NR2F2-AS1
0	1.76581	0.73	0.055	0	Nuclei	ATXN1
0	1.7652	0.833	0.165	0	Nuclei	UBE2E2
0	1.7642	0.543	0.013	0	Nuclei	RNF150
0	1.76249	0.82	0.034	0	Nuclei	MKL1
0	1.76087	0.808	0.304	0	Nuclei	GRK5
0	1.76027	0.477	0.001	0	Nuclei	TENM2
0	1.74977	0.651	0.08	0	Nuclei	DOCK4
0	1.74337	0.632	0.029	0	Nuclei	ADAMTS9-AS2
0	1.74271	0.845	0.29	0	Nuclei	RBPMS
0	1.74257	0.633	0.026	0	Nuclei	MAGI2
0	1.74035	0.615	0.077	0	Nuclei	ANK2
0	1.73619	0.803	0.073	0	Nuclei	STARD13
0	1.73232	0.484	0.074	0	Nuclei	SNED1
0	1.72951	0.356	0.076	0	Nuclei	KAZN
0	1.72637	0.471	0.006	0	Nuclei	DPF3
0	1.72593	0.947	0.404	0	Nuclei	JMJD1C
0	1.72022	0.546	0.125	0	Nuclei	RUNX1
0	1.71868	0.841	0.068	0	Nuclei	EXOC4
0	1.71491	0.778	0.185	0	Nuclei	CELF2
0	1.7039	0.708	0.195	0	Nuclei	SVIL
0	1.70153	0.867	0.15	0	Nuclei	RERE
0	1.69861	0.537	0.007	0	Nuclei	OBSCN
0	1.69724	0.74	0.021	0	Nuclei	DLEU2
0	1.69618	0.712	0.159	0	Nuclei	MSI2
0	1.69411	0.54	0.027	0	Nuclei	PCDH7
0	1.67917	0.563	0.02	0	Nuclei	PXDNL
0	1.67623	0.603	0.265	0	Nuclei	EBF1
0	1.67011	0.814	0.081	0	Nuclei	DPYD
0	1.66989	0.731	0.07	0	Nuclei	ARL15
0	1.66671	0.667	0.073	0	Nuclei	NEBL
0	1.66662	0.818	0.061	0	Nuclei	FAF1
0	1.66599	0.605	0.133	0	Nuclei	CDH13
0	1.662	0.655	0.113	0	Nuclei	AKT3
0	1.66037	0.489	0.18	0	Nuclei	EBF2
0	1.6592	0.395	0.071	0	Nuclei	BNC2
0	1.65754	0.51	0.012	0	Nuclei	EFNA5
0	1.65597	0.733	0.097	0	Nuclei	PTPRK
0	1.6554	0.944	0.411	0	Nuclei	MBNL1
0	1.65528	0.864	0.146	0	Nuclei	MED13L
0	1.65038	0.502	0.054	0	Nuclei	PDE7B
0	1.64795	0.539	0.004	0	Nuclei	DAB1
0	1.64772	0.478	0.019	0	Nuclei	MYOM2
0	1.64581	0.706	0.168	0	Nuclei	MEIS2
0	1.64149	0.798	0.221	0	Nuclei	PAM
0	1.63993	0.456	0.003	0	Nuclei	ALPK2
0	1.63988	0.417	0.029	0	Nuclei	SOX5
0	1.63793	0.685	0.048	0	Nuclei	SMYD3
0	1.63476	0.657	0.098	0	Nuclei	ACTN2
0	1.63413	0.834	0.102	0	Nuclei	SBF2
0	1.63252	0.468	0.006	0	Nuclei	GTF2IRD1
0	1.63147	0.749	0.088	0	Nuclei	ABL1
0	1.62985	0.858	0.17	0	Nuclei	ANKRD17
0	1.62271	0.469	0.118	0	Nuclei	PLCB1
0	1.62098	0.819	0.052	0	Nuclei	VPS13B
0	1.61976	0.616	0.07	0	Nuclei	TANC1
0	1.61672	0.365	0.005	0	Nuclei	AC007319.1
0	1.61567	0.841	0.488	0	Nuclei	ATP1B3
0	1.61122	0.748	0.053	0	Nuclei	SPIDR
0	1.60659	0.566	0.028	0	Nuclei	MICAL3
0	1.59517	0.655	0.079	0	Nuclei	ATP11A
0	1.58962	0.703	0.075	0	Nuclei	PACS1
0	1.58837	0.517	0.02	0	Nuclei	PRELID2
0	1.58804	0.881	0.158	0	Nuclei	PTK2
0	1.58781	0.714	0.261	0	Nuclei	PCDH9
0	1.58674	0.975	0.607	0	Nuclei	ZBTB20
0	1.58342	0.706	0.036	0	Nuclei	PRKCE
0	1.5813	0.757	0	0	Nuclei	FP671120.1
0	1.57874	0.786	0.079	0	Nuclei	VPS13D
0	1.57575	0.691	0.038	0	Nuclei	FBXL17
0	1.57553	0.814	0.13	0	Nuclei	PEAK1
0	1.57434	0.546	0.21	0	Nuclei	PLXDC2
0	1.56907	0.468	0.001	0	Nuclei	CCSER1
0	1.56541	0.9	0.28	0	Nuclei	MACF1
0	1.5599	0.861	0.188	0	Nuclei	ASAP1
0	1.55887	0.386	0.158	0	Nuclei	GLIS3
0	1.55759	0.618	0.08	0	Nuclei	APBB2
0	1.55685	0.664	0.037	0	Nuclei	SIK2
0	1.55656	0.769	0.085	0	Nuclei	ZNF609
0	1.5545	0.52	0.03	0	Nuclei	DTNA
0	1.55066	0.726	0.225	0	Nuclei	PLEKHA5
0	1.54962	0.894	0.315	0	Nuclei	QKI
0	1.54926	0.511	0.027	0	Nuclei	ANK3
0	1.54886	0.852	0.325	0	Nuclei	BMPR2
0	1.5476	0.846	0.152	0	Nuclei	NCOA1
0	1.54542	0.726	0.071	0	Nuclei	SSH2
0	1.54304	0.571	0.111	0	Nuclei	CPED1
0	1.54245	0.451	0.109	0	Nuclei	PLEKHG1
0	1.5424	0.175	0.004	0	Nuclei	RBM47
0	1.54083	0.809	0.225	0	Nuclei	C9orf3
0	1.53909	0.84	0.16	0	Nuclei	NF1
0	1.53662	0.408	0.045	0	Nuclei	DENND2A
0	1.5346	0.918	0.459	0	Nuclei	MAP4
0	1.53097	0.755	0.173	0	Nuclei	GBE1
0	1.53076	0.784	0.116	0	Nuclei	ZCCHC7
0	1.53008	0.546	0.023	0	Nuclei	ABCC5
0	1.52749	0.726	0.066	0	Nuclei	NSMCE2
0	1.52505	0.851	0.373	0	Nuclei	COL4A2
0	1.52372	0.897	0.259	0	Nuclei	ARID1B
0	1.52367	0.651	0.036	0	Nuclei	JAZF1
0	1.5234	0.782	0.035	0	Nuclei	CDKAL1
0	1.52042	0.618	0.026	0	Nuclei	MYO1D
0	1.50687	0.408	0.001	0	Nuclei	GALNT17
0	1.50594	0.853	0.185	0	Nuclei	STK3
0	1.50581	0.838	0.172	0	Nuclei	MKLN1
0	1.50575	0.551	0.03	0	Nuclei	STOX2
0	1.50521	0.602	0.041	0	Nuclei	KALRN
0	1.50234	0.782	0.156	0	Nuclei	DIAPH2
0	1.49564	0.431	0.004	0	Nuclei	FHOD3
0	1.49304	0.71	0.107	0	Nuclei	FRY
0	1.49213	0.749	0.044	0	Nuclei	VTI1A
0	1.49014	0.371	0.01	0	Nuclei	DSCAML1
0	1.48964	0.782	0.088	0	Nuclei	BRAF
0	1.48928	0.619	0.156	0	Nuclei	FAM129A
0	1.48919	0.859	0.386	0	Nuclei	ZEB1
0	1.48892	0.612	0.092	0	Nuclei	ANKRD44
0	1.48709	0.671	0.094	0	Nuclei	SH3RF1
0	1.48505	0.634	0.077	0	Nuclei	TSPAN9
0	1.48088	0.755	0.055	0	Nuclei	FTO
0	1.47748	0.713	0.041	0	Nuclei	ATG7
0	1.47501	0.732	0.08	0	Nuclei	PDE8A
0	1.47412	0.702	0.284	0	Nuclei	ABLIM1
0	1.46893	0.493	0.064	0	Nuclei	ELMO1
0	1.46866	0.772	0.096	0	Nuclei	MBD5
0	1.46866	0.544	0.113	0	Nuclei	PDE1A
0	1.46589	0.68	0.05	0	Nuclei	CDK14
0	1.46354	0.414	0.124	0	Nuclei	MECOM
0	1.463	0.701	0.042	0	Nuclei	TMCC1
0	1.46088	0.748	0.287	0	Nuclei	ZEB2
0	1.46017	0.859	0.261	0	Nuclei	ELF2
0	1.45594	0.644	0.069	0	Nuclei	BMPR1A
0	1.45038	0.672	0.195	0	Nuclei	PDK4
0	1.44952	0.804	0.111	0	Nuclei	KDM2A
0	1.44929	0.841	0.179	0	Nuclei	ERC1
0	1.44679	0.774	0.107	0	Nuclei	HERC4
0	1.44637	0.686	0.184	0	Nuclei	PBX1
0	1.44192	0.447	0.077	0	Nuclei	FRMD4B
0	1.44052	0.54	0.07	0	Nuclei	TACC2
0	1.43896	0.597	0.046	0	Nuclei	NAALADL2
0	1.43778	0.685	0.016	0	Nuclei	TRAPPC9
0	1.43764	0.773	0.067	0	Nuclei	TBC1D22A
0	1.43567	0.752	0.06	0	Nuclei	WDFY3
0	1.43551	0.72	0.021	0	Nuclei	DENND1A
0	1.43178	0.871	0.287	0	Nuclei	HIPK3
0	1.42842	0.24	0.047	0	Nuclei	ST6GALNAC3
0	1.42838	0.672	0.097	0	Nuclei	MIR99AHG
0	1.42774	0.779	0.176	0	Nuclei	SSBP2
0	1.42758	0.715	0.061	0	Nuclei	PHF21A
0	1.42562	0.62	0.115	0	Nuclei	HIP1
0	1.42416	0.726	0.09	0	Nuclei	HIVEP2
0	1.42373	0.569	0.13	0	Nuclei	CMYA5
0	1.42349	0.799	0.141	0	Nuclei	AFF1
0	1.4201	0.808	0.594	0	Nuclei	LHFPL6
0	1.41872	0.73	0.092	0	Nuclei	DLG1
0	1.41864	0.584	0.077	0	Nuclei	SOX6
0	1.41755	0.63	0.079	0	Nuclei	ARHGAP24
0	1.417	0.742	0.151	0	Nuclei	R3HDM2
0	1.41168	0.568	0.091	0	Nuclei	RCAN2
0	1.4114	0.676	0.076	0	Nuclei	SLC20A2
0	1.4087	0.793	0.088	0	Nuclei	PPP6R3
0	1.40812	0.427	0.012	0	Nuclei	RGS6
0	1.40809	0.39	0.009	0	Nuclei	SRL
0	1.40716	0.531	0.149	0	Nuclei	ZNF331
0	1.40339	0.758	0.107	0	Nuclei	DOCK1
0	1.39843	0.708	0.048	0	Nuclei	MAP4K3
0	1.39829	0.732	0.296	0	Nuclei	MIR4435-2HG
0	1.39105	0.815	0.135	0	Nuclei	BIRC6
0	1.38985	0.732	0.044	0	Nuclei	CLASP1
0	1.38942	0.515	0.051	0	Nuclei	SETBP1
0	1.37963	0.728	0.101	0	Nuclei	RAPGEF2
0	1.37962	0.75	0.11	0	Nuclei	TBC1D5
0	1.37393	0.69	0.053	0	Nuclei	NCOA2
0	1.3718	0.52	0.028	0	Nuclei	ACACB
0	1.3714	0.497	0.19	0	Nuclei	ADAMTSL3
0	1.37101	0.413	0.104	0	Nuclei	ROBO1
0	1.36985	0.694	0.052	0	Nuclei	COG5
0	1.36983	0.707	0.142	0	Nuclei	ESYT2
0	1.36913	0.681	0.141	0	Nuclei	PHLDB2
0	1.36851	0.741	0.066	0	Nuclei	DYRK1A
0	1.36501	0.741	0.056	0	Nuclei	UBR3
0	1.35902	0.643	0.037	0	Nuclei	PARD3B
0	1.35899	0.707	0.029	0	Nuclei	HDAC4
0	1.35798	0.848	0.206	0	Nuclei	PICALM
0	1.35637	0.482	0.063	0	Nuclei	ADGRL3
0	1.35526	0.532	0.024	0	Nuclei	ADCY9
0	1.35487	0.59	0.128	0	Nuclei	MARCH3
0	1.35477	0.563	0.048	0	Nuclei	ST6GAL1
0	1.35368	0.684	0.148	0	Nuclei	MBNL2
0	1.35304	0.712	0.149	0	Nuclei	SRPK2
0	1.34883	0.763	0.057	0	Nuclei	COP1
0	1.34701	0.695	0.177	0	Nuclei	MAST4
0	1.34444	0.688	0.104	0	Nuclei	ACYP2
0	1.34391	0.723	0.11	0	Nuclei	SMG6
0	1.3432	0.672	0.072	0	Nuclei	ADK
0	1.34295	0.438	0.001	0	Nuclei	ERBB4
0	1.34182	0.715	0.16	0	Nuclei	ARHGAP10
0	1.3403	0.461	0.035	0	Nuclei	SGIP1
0	1.33796	0.765	0.204	0	Nuclei	SLCO3A1
0	1.33655	0.739	0.27	0	Nuclei	REV3L
0	1.33555	0.589	0.072	0	Nuclei	CRADD
0	1.32895	0.695	0.034	0	Nuclei	UTY
0	1.32889	0.548	0.056	0	Nuclei	FMNL2
0	1.32801	0.142	0.005	0	Nuclei	FAM155A
0	1.32495	0.763	0.13	0	Nuclei	RALGAPA1
0	1.32366	0.695	0.064	0	Nuclei	NT5C2
0	1.32252	0.572	0.084	0	Nuclei	ARHGAP42
0	1.32022	0.604	0.04	0	Nuclei	XPR1
0	1.32003	0.783	0.278	0	Nuclei	ZFHX3
0	1.31898	0.759	0.113	0	Nuclei	DENND5A
0	1.31898	0.616	0.189	0	Nuclei	SASH1
0	1.31471	0.505	0.035	0	Nuclei	GATA4
0	1.31446	0.591	0.035	0	Nuclei	DENND5B
0	1.31381	0.788	0.144	0	Nuclei	ARIH1
0	1.31043	0.654	0.051	0	Nuclei	ABR
0	1.31016	0.412	0.081	0	Nuclei	MSC-AS1
0	1.31003	0.689	0.03	0	Nuclei	KDM4C
0	1.30999	0.658	0.313	0	Nuclei	LTBP1
0	1.30964	0.692	0.049	0	Nuclei	GBF1
0	1.30933	0.898	0.39	0	Nuclei	MUC20-OT1
0	1.30719	0.713	0.111	0	Nuclei	GATAD2B
0	1.3067	0.573	0.017	0	Nuclei	CAMKMT
0	1.30668	0.578	0.035	0	Nuclei	MAP3K5
0	1.30584	0.427	0.141	0	Nuclei	FRMD3
0	1.30584	0.675	0.085	0	Nuclei	FBXW7
0	1.30566	0.649	0.025	0	Nuclei	LRBA
0	1.30552	0.539	0.089	0	Nuclei	KIAA1217
0	1.30345	0.421	0.026	0	Nuclei	PKNOX2
0	1.29967	0.62	0.026	0	Nuclei	DIP2B
0	1.29704	0.59	0.032	0	Nuclei	ZBTB46
0	1.29662	0.572	0.034	0	Nuclei	TRAF3IP2-AS1
0	1.29658	0.816	0.178	0	Nuclei	KANSL1
0	1.29162	0.757	0.234	0	Nuclei	NBEAL1
0	1.29145	0.799	0.168	0	Nuclei	MARK3
0	1.28921	0.586	0.024	0	Nuclei	WDPCP
0	1.28696	0.591	0.082	0	Nuclei	KANK1
0	1.28492	0.525	0.138	0	Nuclei	LPL
0	1.28465	0.647	0.069	0	Nuclei	PSME4
0	1.28377	0.418	0.03	0	Nuclei	LDLRAD3
0	1.28148	0.745	0.169	0	Nuclei	CCNH
0	1.28084	0.552	0.014	0	Nuclei	VWA8
0	1.27855	0.454	0.033	0	Nuclei	GSE1
0	1.27835	0.37	0.023	0	Nuclei	UNC5C
0	1.27713	0.395	0.05	0	Nuclei	SLC9A9
0	1.27637	0.665	0.043	0	Nuclei	ZNF407
0	1.27286	0.584	0.066	0	Nuclei	OGDH
0	1.26883	0.733	0.094	0	Nuclei	PAN3
0	1.26835	0.584	0.115	0	Nuclei	FNIP2
0	1.2674	0.844	0.242	0	Nuclei	RBM6
0	1.26726	0.709	0.179	0	Nuclei	FNDC3A
0	1.26682	0.759	0.149	0	Nuclei	FAM172A
0	1.2665	0.675	0.052	0	Nuclei	C20orf194
0	1.26544	0.677	0.148	0	Nuclei	SLMAP
0	1.26539	0.617	0.07	0	Nuclei	BICD1
0	1.2625	0.389	0.048	0	Nuclei	CAMK1D
0	1.26165	0.843	0.292	0	Nuclei	ZNF638
0	1.2607	0.654	0.05	0	Nuclei	FBXO42
0	1.26057	0.49	0.052	0	Nuclei	NRAP
0	1.26013	0.839	0.224	0	Nuclei	USP34
0	1.25862	0.536	0.105	0	Nuclei	ABHD2
0	1.25778	0.757	0.183	0	Nuclei	RBFOX2
0	1.25707	0.714	0.108	0	Nuclei	FER
0	1.25697	0.628	0.04	0	Nuclei	FOXK2
0	1.2554	0.664	0.053	0	Nuclei	ANKS1A
0	1.25326	0.614	0.144	0	Nuclei	SLC16A7
0	1.25325	0.755	0.27	0	Nuclei	FOXN3
0	1.24982	0.771	0.164	0	Nuclei	TNRC6A
0	1.24941	0.751	0.147	0	Nuclei	NCOR2
0	1.24805	0.426	0.015	0	Nuclei	RBM24
0	1.24796	0.71	0.068	0	Nuclei	NUTM2A-AS1
0	1.24643	0.656	0.125	0	Nuclei	FOXO1
0	1.24628	0.729	0.108	0	Nuclei	UBR5
0	1.24577	0.593	0.165	0	Nuclei	RAPGEF1
0	1.24557	0.423	0.032	0	Nuclei	TECRL
0	1.24531	0.312	0.031	0	Nuclei	ZBTB7C
0	1.24474	0.689	0.282	0	Nuclei	CREB5
0	1.24329	0.33	0.054	0	Nuclei	NCAM2
0	1.24277	0.789	0.197	0	Nuclei	NFAT5
0	1.24141	0.5	0.122	0	Nuclei	CMIP
0	1.24106	0.666	0.044	0	Nuclei	PCCA
0	1.24044	0.644	0.054	0	Nuclei	SCMH1
0	1.23972	0.647	0.085	0	Nuclei	TEAD1
0	1.23841	0.69	0.1	0	Nuclei	BABAM2
0	1.23817	0.533	0.058	0	Nuclei	SLC2A13
0	1.23559	0.442	0.126	0	Nuclei	ARHGAP6
0	1.23429	0.718	0.1	0	Nuclei	FBXO11
0	1.23406	0.557	0.029	0	Nuclei	ST7
0	1.23404	0.689	0.089	0	Nuclei	TRAK1
0	1.23369	0.629	0.056	0	Nuclei	KLF12
0	1.23325	0.397	0.003	0	Nuclei	ESRRG
0	1.23216	0.691	0.071	0	Nuclei	DENND4A
0	1.23179	0.882	0.422	0	Nuclei	FOXP1
0	1.2294	0.565	0.071	0	Nuclei	FGD4
0	1.22755	0.56	0.056	0	Nuclei	ARHGAP31
0	1.22754	0.609	0.064	0	Nuclei	SUMF1
0	1.22723	0.592	0.12	0	Nuclei	CPEB4
0	1.22598	0.743	0.251	0	Nuclei	FOXO3
0	1.22326	0.627	0.143	0	Nuclei	SMAD3
0	1.22284	0.652	0.032	0	Nuclei	ARMH3
0	1.22121	0.508	0.057	0	Nuclei	FAM49B
0	1.22088	0.462	0.031	0	Nuclei	ST3GAL6
0	1.2186	0.6	0.097	0	Nuclei	GRB10
0	1.2181	0.15	0.007	0	Nuclei	SNTG2
0	1.21419	0.659	0.059	0	Nuclei	DNM2
0	1.21311	0.642	0.155	0	Nuclei	SH3D19
0	1.21299	0.613	0.052	0	Nuclei	FBXL20
0	1.21295	0.7	0.075	0	Nuclei	ARID2
0	1.20985	0.572	0.085	0	Nuclei	ATP8B1
0	1.20954	0.843	0.251	0	Nuclei	KMT2C
0	1.20911	0.727	0.112	0	Nuclei	PPP6R2
0	1.20699	0.731	0.082	0	Nuclei	ITCH
0	1.20367	0.648	0.012	0	Nuclei	AMBRA1
0	1.20357	0.731	0.113	0	Nuclei	PDS5A
0	1.20308	0.488	0.065	0	Nuclei	PRKAG2
0	1.20302	0.689	0.23	0	Nuclei	ANKH
0	1.20277	0.424	0.025	0	Nuclei	SIPA1L1
0	1.20213	0.484	0.02	0	Nuclei	DANT2
0	1.2017	0.723	0.116	0	Nuclei	CCNY
0	1.20161	0.656	0.11	0	Nuclei	PPP1R12B
0	1.20134	0.661	0.089	0	Nuclei	KIF13A
0	1.20042	0.778	0.236	0	Nuclei	ARHGEF12
0	1.19719	0.425	0.009	0	Nuclei	MPP3
0	1.19419	0.601	0.02	0	Nuclei	INVS
0	1.19335	0.568	0.012	0	Nuclei	TIAM2
0	1.19296	0.704	0.064	0	Nuclei	DYM
0	1.18746	0.642	0.045	0	Nuclei	TFCP2
0	1.18663	0.607	0.039	0	Nuclei	CBFA2T2
0	1.18643	0.889	0.387	0	Nuclei	ASH1L
0	1.18517	0.705	0.281	0	Nuclei	NRP1
0	1.18343	0.624	0.189	0	Nuclei	GNAQ
0	1.18322	0.734	0.117	0	Nuclei	EHMT1
0	1.18286	0.526	0.025	0	Nuclei	IQCJ-SCHIP1
0	1.18013	0.165	0.013	0	Nuclei	ANO2
0	1.17911	0.636	0.04	0	Nuclei	FARS2
0	1.17735	0.505	0.035	0	Nuclei	PATJ
0	1.17507	0.485	0.033	0	Nuclei	BACH2
0	1.17287	0.77	0.206	0	Nuclei	GPATCH8
0	1.17072	0.636	0.035	0	Nuclei	USP32
0	1.16887	0.908	0.506	0	Nuclei	RBMS1
0	1.1684	0.54	0.058	0	Nuclei	PRKCA
0	1.16752	0.429	0.025	0	Nuclei	CHST11
0	1.16246	0.512	0.04	0	Nuclei	PDE7A
0	1.16141	0.661	0.073	0	Nuclei	SGMS1
0	1.1607	0.865	0.373	0	Nuclei	UTRN
0	1.16033	0.717	0.087	0	Nuclei	MON2
0	1.15974	0.538	0.121	0	Nuclei	ITPR1
0	1.15924	0.577	0	0	Nuclei	COL19A1
0	1.15771	0.646	0.035	0	Nuclei	SCAF8
0	1.15765	0.504	0.124	0	Nuclei	ADGRD1
0	1.15671	0.613	0.045	0	Nuclei	CLASP2
0	1.15532	0.546	0.28	0	Nuclei	GAS7
0	1.15467	0.572	0.051	0	Nuclei	JARID2
0	1.15263	0.606	0.092	0	Nuclei	DHRSX
0	1.15168	0.7	0.178	0	Nuclei	PTEN
0	1.15154	0.491	0.131	0	Nuclei	TMTC1
0	1.15148	0.685	0.181	0	Nuclei	UBE2R2
0	1.15131	0.481	0.027	0	Nuclei	PPM1L
0	1.15067	0.51	0.03	0	Nuclei	ITGA9
0	1.15019	0.573	0.023	0	Nuclei	MAP2K5
0	1.15004	0.639	0.025	0	Nuclei	KDM6A
0	1.14994	0.505	0.016	0	Nuclei	PLCL2
0	1.14955	0.644	0.039	0	Nuclei	THADA
0	1.14574	0.65	0.15	0	Nuclei	BACH1
0	1.14474	0.724	0.164	0	Nuclei	MAP4K4
0	1.14403	0.609	0.089	0	Nuclei	PLCB4
0	1.13947	0.372	0	0	Nuclei	AC011287.1
0	1.1385	0.587	0.068	0	Nuclei	FAM13B
0	1.13801	0.651	0.095	0	Nuclei	COMMD10
0	1.13791	0.752	0.176	0	Nuclei	ATXN2
0	1.13685	0.356	0.002	0	Nuclei	MYOM3
0	1.13636	0.688	0.165	0	Nuclei	MPRIP
0	1.13588	0.654	0.13	0	Nuclei	ZMIZ1
0	1.13383	0.578	0.118	0	Nuclei	SPRED1
0	1.13322	0.779	0.255	0	Nuclei	TNS1
0	1.1325	0.628	0.109	0	Nuclei	TBC1D1
0	1.13199	0.562	0.009	0	Nuclei	SIPA1L3
0	1.13185	0.808	0.305	0	Nuclei	CDC42BPA
0	1.13181	0.75	0.184	0	Nuclei	BAZ2B
0	1.13171	0.86	0.42	0	Nuclei	CHD9
0	1.1316	0.519	0.023	0	Nuclei	CECR2
0	1.13129	0.566	0.027	0	Nuclei	NBEA
0	1.13102	0.576	0.012	0	Nuclei	ZNF586
0	1.13063	0.468	0.085	0	Nuclei	PCSK6
0	1.12781	0.531	0.025	0	Nuclei	NR3C2
0	1.12691	0.629	0.053	0	Nuclei	PIP5K1A
0	1.12688	0.491	0.127	0	Nuclei	NEXN
0	1.12638	0.739	0.181	0	Nuclei	STRN3
0	1.12329	0.463	0.028	0	Nuclei	SEMA5A
0	1.12306	0.577	0.047	0	Nuclei	RREB1
0	1.12235	0.563	0.115	0	Nuclei	PTPRE
0	1.12181	0.325	0.005	0	Nuclei	STAT4
0	1.12157	0.566	0.046	0	Nuclei	PBX3
0	1.11899	0.274	0.005	0	Nuclei	CHSY3
0	1.11673	0.422	0.011	0	Nuclei	NCKAP5
0	1.11592	0.595	0.098	0	Nuclei	CYTH3
0	1.11559	0.396	0.093	0	Nuclei	PRICKLE1
0	1.11399	0.411	0.009	0	Nuclei	SLC1A3
0	1.11347	0.549	0.073	0	Nuclei	MYO1E
0	1.11339	0.683	0.107	0	Nuclei	ZMYM2
0	1.11333	0.545	0.017	0	Nuclei	SCFD2
0	1.11293	0.384	0.027	0	Nuclei	GNG7
0	1.11212	0.536	0.021	0	Nuclei	GMDS-DT
0	1.11175	0.306	0.046	0	Nuclei	ARHGAP15
0	1.11026	0.559	0.12	0	Nuclei	RNF149
0	1.10666	0.447	0.035	0	Nuclei	PDE3B
0	1.10557	0.868	0.388	0	Nuclei	ANKRD11
0	1.10454	0.8	0.252	0	Nuclei	PAFAH1B1
0	1.10388	0.413	0.013	0	Nuclei	PDZRN3
0	1.10243	0.185	0.022	0	Nuclei	NOX4
0	1.10194	0.615	0.066	0	Nuclei	TRPM7
0	1.10127	0.445	0.018	0	Nuclei	TBX20
0	1.09933	0.604	0.099	0	Nuclei	ST5
0	1.09856	0.735	0.149	0	Nuclei	GSK3B
0	1.09751	0.748	0.157	0	Nuclei	SETD2
0	1.09692	0.691	0.109	0	Nuclei	LRCH3
0	1.09622	0.585	0.028	0	Nuclei	BTRC
0	1.09621	0.725	0.135	0	Nuclei	CDK13
0	1.09592	0.652	0.156	0	Nuclei	PPP2R5C
0	1.09449	0.446	0.021	0	Nuclei	NAV2
0	1.09251	0.701	0.136	0	Nuclei	MED13
0	1.09033	0.579	0.064	0	Nuclei	UMAD1
0	1.09011	0.365	0.015	0	Nuclei	CPNE5
0	1.08994	0.771	0.209	0	Nuclei	CELF1
0	1.08905	0.653	0.063	0	Nuclei	PRKRIP1
0	1.08887	0.585	0.013	0	Nuclei	RAB11FIP3
0	1.08863	0.499	0.024	0	Nuclei	ABHD18
0	1.08757	0.702	0.176	0	Nuclei	SH3PXD2A
0	1.08674	0.623	0.052	0	Nuclei	RNF38
0	1.08668	0.545	0.024	0	Nuclei	GAB1
0	1.08608	0.505	0.025	0	Nuclei	SLC39A11
0	1.08576	0.592	0.071	0	Nuclei	SREBF2
0	1.08523	0.364	0.058	0	Nuclei	CEMIP2
0	1.08394	0.625	0.168	0	Nuclei	HIPK2
0	1.08372	0.405	0.008	0	Nuclei	NPAS3
0	1.08333	0.37	0.04	0	Nuclei	BCL2
0	1.08257	0.663	0.086	0	Nuclei	TENT2
0	1.08254	0.554	0.035	0	Nuclei	TOM1L2
0	1.08238	0.537	0.092	0	Nuclei	PKP4
0	1.08124	0.347	0.081	0	Nuclei	EPHA3
0	1.08006	0.362	0.04	0	Nuclei	KIRREL1
0	1.0794	0.573	0.04	0	Nuclei	VPS8
0	1.07871	0.439	0.034	0	Nuclei	TNS3
0	1.07859	0.714	0.206	0	Nuclei	EVI5
0	1.07838	0.606	0.262	0	Nuclei	NAV1
0	1.07605	0.379	0	0	Nuclei	FP700111.1
0	1.07472	0.485	0.035	0	Nuclei	DOCK5
0	1.07409	0.59	0.042	0	Nuclei	HDAC8
0	1.07353	0.645	0.05	0	Nuclei	ATP9B
0	1.07336	0.62	0.313	0	Nuclei	ADAMTS9
0	1.07195	0.628	0.03	0	Nuclei	PTBP2
0	1.0701	0.653	0.086	0	Nuclei	NUP98
0	1.06962	0.465	0.117	0	Nuclei	PLCE1
0	1.06827	0.752	0.175	0	Nuclei	HERC1
0	1.06741	0.667	0.195	0	Nuclei	TCF7L2
0	1.06448	0.684	0.134	0	Nuclei	MYO9A
0	1.06434	0.624	0.112	0	Nuclei	CDK17
0	1.06349	0.479	0.073	0	Nuclei	DOCK9
0	1.06341	0.489	0.032	0	Nuclei	NPAS2
0	1.06313	0.627	0.05	0	Nuclei	KDM4B
0	1.06289	0.585	0.036	0	Nuclei	BICRAL
0	1.06268	0.644	0.057	0	Nuclei	FAM193A
0	1.06233	0.386	0.042	0	Nuclei	CAP2
0	1.06202	0.52	0.033	0	Nuclei	MCU
0	1.061	0.311	0.001	0	Nuclei	MIR1-1HG
0	1.06024	0.507	0.023	0	Nuclei	STK39
0	1.0598	0.476	0.058	0	Nuclei	ZBTB16
0	1.05745	0.564	0.054	0	Nuclei	GTDC1
0	1.05706	0.75	0.19	0	Nuclei	TTC17
0	1.05631	0.628	0.083	0	Nuclei	PPP3CC
0	1.05628	0.729	0.267	0	Nuclei	PPP3CA
0	1.05577	0.392	0.012	0	Nuclei	PPARGC1A
0	1.05571	0.519	0.027	0	Nuclei	PLD1
0	1.05471	0.486	0.023	0	Nuclei	USP54
0	1.05461	0.48	0.008	0	Nuclei	TMEM117
0	1.05381	0.506	0.012	0	Nuclei	SFMBT2
0	1.05381	0.607	0.031	0	Nuclei	MTMR3
0	1.05342	0.646	0.123	0	Nuclei	KIF1B
0	1.05275	0.403	0.012	0	Nuclei	SH3RF3
0	1.05235	0.515	0.029	0	Nuclei	RILPL1
0	1.05171	0.545	0.092	0	Nuclei	RALGAPA2
0	1.0491	0.573	0.089	0	Nuclei	DAB2IP
0	1.0488	0.642	0.079	0	Nuclei	PPP3CB
0	1.04874	0.653	0.094	0	Nuclei	PHC3
0	1.04771	0.251	0.044	0	Nuclei	RIPOR3
0	1.04733	0.472	0.038	0	Nuclei	PPP1R13B
0	1.04585	0.6	0.053	0	Nuclei	TNRC18
0	1.04582	0.659	0.143	0	Nuclei	NCOA3
0	1.04436	0.543	0.029	0	Nuclei	SMURF1
0	1.04397	0.301	0.001	0	Nuclei	ZNF536
0	1.04332	0.532	0.01	0	Nuclei	TPTEP2-CSNK1E
0	1.04263	0.783	0.452	0	Nuclei	COL4A1
0	1.04167	0.767	0.265	0	Nuclei	AFF4
0	1.04151	0.661	0.131	0	Nuclei	ITPR2
0	1.04144	0.621	0.042	0	Nuclei	PI4KA
0	1.04092	0.666	0.106	0	Nuclei	MLLT10
0	1.04088	0.657	0.07	0	Nuclei	UBE3C
0	1.0406	0.394	0.028	0	Nuclei	MYOCD
0	1.04038	0.656	0.082	0	Nuclei	WDR70
0	1.03857	0.505	0.082	0	Nuclei	PGM5
0	1.0384	0.635	0.085	0	Nuclei	PCNX1
0	1.03775	0.612	0.05	0	Nuclei	VPS54
0	1.03762	0.618	0.051	0	Nuclei	DENND4C
0	1.03717	0.665	0.123	0	Nuclei	NSD1
0	1.03695	0.5	0.017	0	Nuclei	CPEB3
0	1.03669	0.534	0.032	0	Nuclei	CASK
0	1.03668	0.368	0.018	0	Nuclei	COBL
0	1.0366	0.536	0.046	0	Nuclei	ADGRL2
0	1.03609	0.681	0.179	0	Nuclei	CTBP2
0	1.03443	0.558	0.12	0	Nuclei	FARP1
0	1.03423	0.365	0.014	0	Nuclei	SDK1
0	1.03333	0.615	0.147	0	Nuclei	PAG1
0	1.03323	0.631	0.176	0	Nuclei	LRRFIP2
0	1.0323	0.795	0.453	0	Nuclei	NFIA
0	1.03211	0.623	0.05	0	Nuclei	HECTD4
0	1.03198	0.489	0.067	0	Nuclei	CDK6
0	1.03102	0.562	0.092	0	Nuclei	ITSN1
0	1.03097	0.632	0.057	0	Nuclei	TNKS
0	1.03093	0.644	0.062	0	Nuclei	LARP4B
0	1.02831	0.547	0.085	0	Nuclei	SPRED2
0	1.02823	0.786	0.311	0	Nuclei	TNRC6B
0	1.02778	0.6	0.178	0	Nuclei	ST3GAL1
0	1.02749	0.542	0.035	0	Nuclei	MAP3K14
0	1.02739	0.663	0.189	0	Nuclei	UBE2H
0	1.02729	0.497	0.046	0	Nuclei	DGLUCY
0	1.02652	0.451	0.043	0	Nuclei	GMDS
0	1.02499	0.602	0.027	0	Nuclei	NRF1
0	1.02493	0.534	0.167	0	Nuclei	SRGAP1
0	1.0247	0.365	0.029	0	Nuclei	PRR16
0	1.02372	0.544	0.092	0	Nuclei	EPB41L4A
0	1.02339	0.699	0.153	0	Nuclei	PIAS1
0	1.0225	0.694	0.111	0	Nuclei	CREBBP
0	1.02225	0.332	0.051	0	Nuclei	SNTB1
0	1.0221	0.705	0.151	0	Nuclei	NUMB
0	1.02201	0.721	0.211	0	Nuclei	TBL1XR1
0	1.02018	0.619	0.062	0	Nuclei	SOS2
0	1.01915	0.589	0.081	0	Nuclei	CEP112
0	1.01869	0.691	0.103	0	Nuclei	PUM2
0	1.01865	0.357	0.001	0	Nuclei	CTNND2
0	1.01752	0.33	0.044	0	Nuclei	NXN
0	1.01738	0.685	0.14	0	Nuclei	RB1
0	1.01573	0.556	0.039	0	Nuclei	SPIRE1
0	1.01466	0.356	0	0	Nuclei	AC138305.1
0	1.01417	0.534	0.047	0	Nuclei	FAM222B
0	1.01398	0.599	0.077	0	Nuclei	NFATC3
0	1.01315	0.382	0.005	0	Nuclei	ENOX1
0	1.01299	0.64	0.109	0	Nuclei	GATAD2A
0	1.0124	0.554	0.147	0	Nuclei	CMSS1
0	1.0119	0.546	0.05	0	Nuclei	CDK8
0	1.0107	0.635	0.075	0	Nuclei	MIRLET7BHG
0	1.01067	0.636	0.092	0	Nuclei	SNX29
0	1.01017	0.663	0.115	0	Nuclei	PIBF1
0	1.00987	0.607	0.095	0	Nuclei	YAP1
0	1.00938	0.422	0.015	0	Nuclei	ALPK3
0	1.0091	0.597	0.091	0	Nuclei	UBAP1
0	1.00837	0.532	0.07	0	Nuclei	FBXO34
0	1.00734	0.672	0.106	0	Nuclei	UBR1
0	1.00697	0.422	0.033	0	Nuclei	CDC14B
0	1.00688	0.238	0.048	0	Nuclei	KCNAB1
0	1.00673	0.58	0.011	0	Nuclei	RPTOR
0	1.00617	0.58	0.05	0	Nuclei	NSF
0	1.00587	0.467	0.041	0	Nuclei	ZNF521
0	1.00569	0.411	0.081	0	Nuclei	GALNT18
0	1.00427	0.82	0.366	0	Nuclei	CTNNA1
0	1.00385	0.563	0.102	0	Nuclei	GABPB2
0	1.00369	0.402	0.104	0	Nuclei	FLI1
0	1.00353	0.684	0.335	0	Nuclei	RBMS3
0	1.00261	0.478	0.03	0	Nuclei	RNF122
0	1.00154	0.606	0.122	0	Nuclei	UGGT2
0	1.00152	0.561	0.016	0	Nuclei	CLEC16A
0	1.00093	0.521	0.053	0	Nuclei	HIVEP3
0	1.00061	0.416	0.043	0	Nuclei	TRDN
0	1.00053	0.411	0.013	0	Nuclei	SEMA4B
0	0.999855	0.416	0.1	0	Nuclei	LGR4
0	0.99982	0.61	0.091	0	Nuclei	LCOR
0	0.999047	0.595	0.092	0	Nuclei	MYO9B
0	0.998708	0.79	0.3	0	Nuclei	UBE2K
0	0.998479	0.358	0.002	0	Nuclei	FRAS1
0	0.997982	0.589	0.077	0	Nuclei	RPRD2
0	0.996455	0.445	0.02	0	Nuclei	GRAMD4
0	0.995568	0.736	0.195	0	Nuclei	PRRC2B
0	0.994849	0.344	0.029	0	Nuclei	RAMP1
0	0.994569	0.72	0.291	0	Nuclei	SYNE1
0	0.994379	0.292	0.033	0	Nuclei	TMTC2
0	0.994222	0.999	0.886	0	Nuclei	NEAT1
0	0.994145	0.76	0.237	0	Nuclei	SENP6
0	0.994132	0.634	0.282	0	Nuclei	LIMCH1
0	0.993455	0.698	0.158	0	Nuclei	EPS15
0	0.992593	0.508	0.069	0	Nuclei	ADAM19
0	0.989908	0.603	0.055	0	Nuclei	NBAS
0	0.988721	0.557	0.053	0	Nuclei	TYW1
0	0.988708	0.584	0.03	0	Nuclei	WDR7
0	0.988388	0.564	0.028	0	Nuclei	TTC7B
0	0.988076	0.688	0.295	0	Nuclei	MSRB3
0	0.987861	0.473	0.029	0	Nuclei	PITPNM2
0	0.987742	0.351	0.022	0	Nuclei	ABTB2
0	0.987723	0.548	0.036	0	Nuclei	PIGL
0	0.987346	0.509	0.085	0	Nuclei	SSBP3
0	0.986785	0.361	0.01	0	Nuclei	ACOT11
0	0.986635	0.639	0.186	0	Nuclei	STX8
0	0.986111	0.705	0.364	0	Nuclei	FILIP1
0	0.985042	0.479	0.032	0	Nuclei	ZDHHC14
0	0.98472	0.533	0.006	0	Nuclei	LINC01004
0	0.98428	0.432	0.169	0	Nuclei	ZNF385D
0	0.984036	0.508	0.014	0	Nuclei	ATXN7L1
0	0.983738	0.581	0.061	0	Nuclei	POU2F1
0	0.982848	0.279	0.014	0	Nuclei	ANKS1B
0	0.982102	0.549	0.026	0	Nuclei	TMEM135
0	0.981621	0.534	0.041	0	Nuclei	DNAJC5
0	0.98105	0.527	0.026	0	Nuclei	TANGO6
0	0.979044	0.623	0.114	0	Nuclei	ABL2
0	0.978438	0.513	0.037	0	Nuclei	RFX3
0	0.977892	0.407	0.018	0	Nuclei	EDA
0	0.97781	0.588	0.032	0	Nuclei	FAM120B
0	0.976425	0.585	0.101	0	Nuclei	RBMS2
0	0.976389	0.552	0.262	0	Nuclei	FRMD4A
0	0.976	0.655	0.124	0	Nuclei	RNF216
0	0.97585	0.529	0.024	0	Nuclei	ACACA
0	0.975438	0.356	0.031	0	Nuclei	MTHFD1L
0	0.97538	0.633	0.095	0	Nuclei	ZMYM4
0	0.975159	0.548	0.088	0	Nuclei	FAM110B
0	0.974362	0.638	0.076	0	Nuclei	MFSD14C
0	0.974236	0.643	0.25	0	Nuclei	EVA1C
0	0.973681	0.62	0.062	0	Nuclei	ATAD2B
0	0.973408	0.698	0.178	0	Nuclei	ASXL1
0	0.972914	0.357	0.004	0	Nuclei	MYH7B
0	0.971053	0.54	0.032	0	Nuclei	PDSS2
0	0.970779	0.651	0.141	0	Nuclei	ARID1A
0	0.969686	0.485	0.097	0	Nuclei	RAPH1
0	0.96944	0.477	0.142	0	Nuclei	ASAP2
0	0.969272	0.506	0.031	0	Nuclei	CERS6
0	0.96913	0.6	0.158	0	Nuclei	SMURF2
0	0.968463	0.507	0.02	0	Nuclei	FOCAD
0	0.967737	0.643	0.178	0	Nuclei	TAOK3
0	0.966946	0.612	0.07	0	Nuclei	ECPAS
0	0.966181	0.702	0.205	0	Nuclei	USP47
0	0.965858	0.512	0.048	0	Nuclei	SESN1
0	0.965596	0.562	0.13	0	Nuclei	RUNX1T1
0	0.964591	0.411	0.019	0	Nuclei	NAV3
0	0.964325	0.736	0.187	0	Nuclei	PUM1
0	0.963788	0.636	0.085	0	Nuclei	ARFGEF1
0	0.963271	0.427	0.018	0	Nuclei	TNIK
0	0.962793	0.346	0.058	0	Nuclei	ZNF423
0	0.962731	0.641	0.106	0	Nuclei	UBR2
0	0.962553	0.553	0.09	0	Nuclei	KAT6B
0	0.962397	0.412	0.009	0	Nuclei	HDAC9
0	0.961779	0.5	0.024	0	Nuclei	MAST2
0	0.960964	0.463	0.02	0	Nuclei	THRB
0	0.959217	0.267	0.038	0	Nuclei	GNA14
0	0.959217	0.499	0.039	0	Nuclei	BMP2K
0	0.958658	0.494	0.217	0	Nuclei	OSMR
0	0.95849	0.39	0.049	0	Nuclei	CASQ2
0	0.957574	0.662	0.122	0	Nuclei	ZNF721
0	0.956965	0.597	0.054	0	Nuclei	AVL9
0	0.955825	0.652	0.125	0	Nuclei	ERBIN
0	0.954749	0.569	0.065	0	Nuclei	LRCH1
0	0.952591	0.37	0.047	0	Nuclei	MTSS1
0	0.952125	0.48	0.005	0	Nuclei	AC124312.1
0	0.951752	0.443	0.072	0	Nuclei	ARHGEF3
0	0.950692	0.642	0.209	0	Nuclei	ATP2B4
0	0.94975	0.368	0.016	0	Nuclei	MAML3
0	0.949587	0.263	0.021	0	Nuclei	CASC15
0	0.949247	0.692	0.258	0	Nuclei	AAK1
0	0.948795	0.51	0.081	0	Nuclei	SLC16A1-AS1
0	0.948171	0.541	0.085	0	Nuclei	PTPN9
0	0.945693	0.579	0.088	0	Nuclei	ZNF532
0	0.94505	0.618	0.204	0	Nuclei	FYN
0	0.944549	0.594	0.128	0	Nuclei	LARP4
0	0.942693	0.6	0.128	0	Nuclei	ZNF91
0	0.94266	0.639	0.183	0	Nuclei	PDE4DIP
0	0.941767	0.52	0.013	0	Nuclei	MAPK8IP3
0	0.94082	0.498	0.028	0	Nuclei	FAM168A
0	0.94081	0.445	0.028	0	Nuclei	RGL1
0	0.93822	0.627	0.112	0	Nuclei	SND1
0	0.937392	0.593	0.084	0	Nuclei	PHC2
0	0.936922	0.651	0.151	0	Nuclei	SDCCAG8
0	0.934733	0.532	0.079	0	Nuclei	TBCD
0	0.93458	0.485	0.019	0	Nuclei	ABCC1
0	0.934205	0.554	0.039	0	Nuclei	UBE4B
0	0.933796	0.552	0.052	0	Nuclei	STK38
0	0.933742	0.71	0.163	0	Nuclei	KAT6A
0	0.932693	0.408	0.017	0	Nuclei	NAIP
0	0.930885	0.679	0.164	0	Nuclei	AGO3
0	0.930218	0.601	0.067	0	Nuclei	DIS3L2
0	0.930147	0.479	0.074	0	Nuclei	PFKFB3
0	0.929561	0.539	0.066	0	Nuclei	SLC25A13
0	0.929375	0.528	0.032	0	Nuclei	USP9Y
0	0.929135	0.542	0.043	0	Nuclei	ARFGEF2
0	0.928475	0.556	0.072	0	Nuclei	CUEDC1
0	0.926762	0.615	0.159	0	Nuclei	CCDC91
0	0.926676	0.702	0.172	0	Nuclei	FRYL
0	0.92572	0.542	0.028	0	Nuclei	TIMM23B
0	0.924638	0.688	0.168	0	Nuclei	GIGYF2
0	0.924601	0.543	0.118	0	Nuclei	MTR
0	0.924344	0.363	0.005	0	Nuclei	RAP1GAP2
0	0.921599	0.459	0.034	0	Nuclei	TBC1D4
0	0.92152	0.579	0.135	0	Nuclei	UBAC2
0	0.921222	0.556	0.05	0	Nuclei	AGPAT3
0	0.919235	0.661	0.162	0	Nuclei	USP15
0	0.918713	0.455	0.113	0	Nuclei	TCF7L1
0	0.91857	0.504	0.013	0	Nuclei	AC116366.3
0	0.91851	0.622	0.111	0	Nuclei	OSBPL9
0	0.917372	0.522	0.083	0	Nuclei	CDR2
0	0.916202	0.631	0.188	0	Nuclei	COMMD1
0	0.916046	0.554	0.034	0	Nuclei	RPS6KC1
0	0.915519	0.631	0.12	0	Nuclei	CRTC3
0	0.915314	0.576	0.074	0	Nuclei	MIR29B2CHG
0	0.915197	0.467	0.036	0	Nuclei	MITF
0	0.914658	0.645	0.145	0	Nuclei	SMG1
0	0.914393	0.755	0.237	0	Nuclei	SETD5
0	0.914137	0.64	0.115	0	Nuclei	SMARCC1
0	0.913781	0.518	0.07	0	Nuclei	SHLD2
0	0.91326	0.352	0.008	0	Nuclei	SCN5A
0	0.912137	0.596	0.058	0	Nuclei	TLK2
0	0.911986	0.635	0.14	0	Nuclei	NEK7
0	0.911644	0.798	0.399	0	Nuclei	MYH9
0	0.910863	0.614	0.166	0	Nuclei	PHF20
0	0.910555	0.428	0.025	0	Nuclei	RFX2
0	0.909997	0.922	0.662	0	Nuclei	STAT3
0	0.909584	0.656	0.175	0	Nuclei	SCAPER
0	0.908942	0.545	0.029	0	Nuclei	STXBP5
0	0.907081	0.314	0	0	Nuclei	ASB18
0	0.905791	0.35	0.021	0	Nuclei	FGF14
0	0.905497	0.532	0.041	0	Nuclei	TRPC1
0	0.904907	0.573	0.06	0	Nuclei	SPG11
0	0.904815	0.409	0.005	0	Nuclei	XKR6
0	0.904543	0.476	0.063	0	Nuclei	MYOF
0	0.904305	0.58	0.101	0	Nuclei	ARHGEF7
0	0.904189	0.404	0.025	0	Nuclei	ARHGAP44
0	0.903479	0.541	0.181	0	Nuclei	CREB3L2
0	0.902368	0.362	0.032	0	Nuclei	CNKSR3
0	0.902265	0.578	0.095	0	Nuclei	FOXK1
0	0.901906	0.543	0.116	0	Nuclei	GALNT2
0	0.901838	0.58	0.074	0	Nuclei	AC118549.1
0	0.901792	0.427	0.032	0	Nuclei	MB21D2
0	0.901622	0.475	0.044	0	Nuclei	ADCY6
0	0.900594	0.566	0.047	0	Nuclei	NCOA6
0	0.900551	0.277	0.076	0	Nuclei	ABCA10
0	0.899875	0.415	0.046	0	Nuclei	TMEM71
0	0.897399	0.567	0.132	0	Nuclei	AGFG1
0	0.897016	0.351	0.034	0	Nuclei	FOXP2
0	0.896636	0.392	0.003	0	Nuclei	CACNA2D3
0	0.896596	0.572	0.125	0	Nuclei	DGKH
0	0.896263	0.724	0.242	0	Nuclei	TAOK1
0	0.896113	0.305	0.014	0	Nuclei	NHS
0	0.895041	0.384	0.054	0	Nuclei	CADPS2
0	0.894285	0.514	0.061	0	Nuclei	BCL2L13
0	0.893452	0.555	0.045	0	Nuclei	KDM3B
0	0.893001	0.58	0.049	0	Nuclei	SEC24B
0	0.893001	0.339	0.009	0	Nuclei	DGKG
0	0.892831	0.442	0.17	0	Nuclei	SLC4A7
0	0.892026	0.558	0.076	0	Nuclei	NFX1
0	0.890868	0.33	0.018	0	Nuclei	CASZ1
0	0.890858	0.695	0.361	0	Nuclei	WWTR1
0	0.889865	0.65	0.19	0	Nuclei	CHCHD3
0	0.888504	0.615	0.106	0	Nuclei	RC3H1
0	0.887696	0.332	0.011	0	Nuclei	PRDM16
0	0.887107	0.46	0.079	0	Nuclei	ABCA1
0	0.887098	0.438	0.047	0	Nuclei	MLLT3
0	0.886471	0.426	0.011	0	Nuclei	AHCYL2
0	0.885329	0.411	0.029	0	Nuclei	CLIP2
0	0.885307	0.591	0.079	0	Nuclei	RABGAP1
0	0.884253	0.253	0.061	0	Nuclei	EPB41L3
0	0.883576	0.503	0.023	0	Nuclei	MBTD1
0	0.882033	0.322	0.001	0	Nuclei	MACROD2
0	0.88174	0.425	0.025	0	Nuclei	TANGO2
0	0.881648	0.559	0.03	0	Nuclei	USP24
0	0.881552	0.501	0.053	0	Nuclei	STRN
0	0.880314	0.231	0.023	0	Nuclei	CYP1B1-AS1
0	0.880254	0.627	0.127	0	Nuclei	MAPK1
0	0.880177	0.544	0.166	0	Nuclei	TGFBR3
0	0.880057	0.663	0.154	0	Nuclei	BRWD1
0	0.879654	0.5	0.036	0	Nuclei	NLK
0	0.878596	0.356	0.011	0	Nuclei	NCAM1
0	0.878117	0.423	0.004	0	Nuclei	PALM2-AKAP2
0	0.877496	0.715	0.295	0	Nuclei	WNK1
0	0.877394	0.517	0.048	0	Nuclei	RUSC2
0	0.876731	0.404	0.056	0	Nuclei	HIF3A
0	0.876665	0.282	0.033	0	Nuclei	ABCC4
0	0.876412	0.525	0.187	0	Nuclei	ABCC9
0	0.875417	0.573	0.092	0	Nuclei	SPPL3
0	0.874983	0.481	0.035	0	Nuclei	EIF2AK3
0	0.874873	0.62	0.145	0	Nuclei	PHACTR4
0	0.874815	0.476	0.024	0	Nuclei	ZNF438
0	0.874035	0.46	0.026	0	Nuclei	OPHN1
0	0.873778	0.816	0.502	0	Nuclei	DST
0	0.873613	0.459	0.109	0	Nuclei	SLC12A2
0	0.873172	0.545	0.189	0	Nuclei	NID1
0	0.872944	0.332	0.002	0	Nuclei	AC005037.1
0	0.872762	0.611	0.094	0	Nuclei	PSPC1
0	0.872453	0.508	0.108	0	Nuclei	KLHL24
0	0.872444	0.728	0.293	0	Nuclei	MEF2A
0	0.871674	0.589	0.109	0	Nuclei	ANO6
0	0.87148	0.503	0.107	0	Nuclei	SOBP
0	0.870439	0.304	0.001	0	Nuclei	SYNDIG1
0	0.868879	0.328	0.034	0	Nuclei	TBC1D14
0	0.868259	0.46	0.019	0	Nuclei	ARHGEF10L
0	0.868143	0.623	0.155	0	Nuclei	FAM208B
0	0.868104	0.278	0.003	0	Nuclei	PTPRJ
0	0.868084	0.624	0.197	0	Nuclei	RNF115
0	0.867136	0.513	0.062	0	Nuclei	AUH
0	0.867029	0.658	0.157	0	Nuclei	POGZ
0	0.8635	0.575	0.132	0	Nuclei	WBP1L
0	0.862642	0.51	0.028	0	Nuclei	AC139887.2
0	0.860825	0.627	0.172	0	Nuclei	RUFY3
0	0.859201	0.622	0.135	0	Nuclei	FBXW11
0	0.858872	0.395	0.024	0	Nuclei	EPB41
0	0.85847	0.525	0.037	0	Nuclei	RNGTT
0	0.855998	0.524	0.115	0	Nuclei	EHBP1
0	0.855915	0.556	0.138	0	Nuclei	TULP4
0	0.855606	0.432	0.024	0	Nuclei	GAREM1
0	0.855519	0.752	0.264	0	Nuclei	NIPBL
0	0.85546	0.562	0.122	0	Nuclei	FNBP1
0	0.855001	0.596	0.094	0	Nuclei	RLF
0	0.854113	0.209	0.014	0	Nuclei	ADAMTS12
0	0.853856	0.532	0.051	0	Nuclei	INPP5B
0	0.852451	0.657	0.19	0	Nuclei	HK1
0	0.852238	0.511	0.173	0	Nuclei	CHSY1
0	0.852025	0.589	0.12	0	Nuclei	AEBP2
0	0.851784	0.335	0.085	0	Nuclei	COL5A1
0	0.85117	0.645	0.173	0	Nuclei	GOLPH3
0	0.850715	0.454	0.089	0	Nuclei	CYTH1
0	0.85056	0.567	0.08	0	Nuclei	POM121
0	0.849697	0.403	0.067	0	Nuclei	RETREG1
0	0.849249	0.642	0.138	0	Nuclei	SOS1
0	0.848995	0.539	0.08	0	Nuclei	STAT5B
0	0.847491	0.293	0.017	0	Nuclei	FAM20A
0	0.846317	0.541	0.063	0	Nuclei	METTL15
0	0.846233	0.586	0.077	0	Nuclei	TRPC4AP
0	0.846086	0.252	0.047	0	Nuclei	SLC16A12
0	0.845661	0.409	0.008	0	Nuclei	OTUD7A
0	0.845086	0.398	0.018	0	Nuclei	DYNC1I1
0	0.844591	0.585	0.096	0	Nuclei	HELZ
0	0.844151	0.407	0.018	0	Nuclei	PHLPP1
0	0.842316	0.623	0.155	0	Nuclei	KIAA0232
0	0.84161	0.614	0.287	0	Nuclei	PLPP1
0	0.841345	0.349	0.004	0	Nuclei	KCNQ1
0	0.84123	0.413	0.019	0	Nuclei	ENTPD1-AS1
0	0.840812	0.352	0.043	0	Nuclei	PRICKLE2
0	0.839772	0.477	0.058	0	Nuclei	SLC25A12
0	0.839039	0.322	0	0	Nuclei	FAM160A1
0	0.837989	0.454	0.12	0	Nuclei	WIPF1
0	0.836036	0.538	0.085	0	Nuclei	CAB39
0	0.835979	0.447	0.083	0	Nuclei	PIP4K2A
0	0.835759	0.502	0.062	0	Nuclei	MAPK8
0	0.834974	0.557	0.075	0	Nuclei	ARHGAP17
0	0.834767	0.535	0.083	0	Nuclei	MCPH1
0	0.834576	0.475	0.055	0	Nuclei	TMEM161B-AS1
0	0.834488	0.556	0.064	0	Nuclei	EPC2
0	0.832646	0.58	0.07	0	Nuclei	TMEM131
0	0.831632	0.325	0	0	Nuclei	RALYL
0	0.830916	0.506	0.032	0	Nuclei	TBCK
0	0.830781	0.293	0.021	0	Nuclei	DISC1
0	0.829688	0.597	0.108	0	Nuclei	RAB3GAP1
0	0.829207	0.352	0.002	0	Nuclei	AC098617.1
0	0.828588	0.535	0.079	0	Nuclei	SSH1
0	0.828077	0.349	0.001	0	Nuclei	DOCK3
0	0.825871	0.788	0.36	0	Nuclei	GNB1
0	0.825616	0.339	0.003	0	Nuclei	STK33
0	0.825593	0.48	0.133	0	Nuclei	AC245297.3
0	0.825289	0.555	0.11	0	Nuclei	MICU1
0	0.825271	0.597	0.091	0	Nuclei	CUL3
0	0.825243	0.466	0.15	0	Nuclei	DOCK6
0	0.824535	0.539	0.049	0	Nuclei	AKAP10
0	0.82434	0.249	0.002	0	Nuclei	AC098829.1
0	0.824313	0.5	0.061	0	Nuclei	MKL2
0	0.823516	0.569	0.094	0	Nuclei	ATE1
0	0.822855	0.504	0.121	0	Nuclei	AP2A2
0	0.822383	0.48	0.054	0	Nuclei	STIM1
0	0.821849	0.373	0.034	0	Nuclei	USP13
0	0.819693	0.593	0.119	0	Nuclei	ASCC3
0	0.819059	0.612	0.178	0	Nuclei	ITFG1
0	0.818164	0.242	0.008	0	Nuclei	UBASH3B
0	0.816202	0.462	0.07	0	Nuclei	TLN2
0	0.815853	0.531	0.067	0	Nuclei	QRICH1
0	0.815731	0.314	0.099	0	Nuclei	COL5A2
0	0.814997	0.514	0.051	0	Nuclei	ATR
0	0.814518	0.453	0.055	0	Nuclei	ZCCHC2
0	0.813872	0.486	0.048	0	Nuclei	EEFSEC
0	0.813593	0.521	0.046	0	Nuclei	USP25
0	0.813344	0.574	0.191	0	Nuclei	RIN2
0	0.813098	0.204	0.022	0	Nuclei	KCNT2
0	0.8122	0.608	0.123	0	Nuclei	MAPKAP1
0	0.81035	0.477	0.094	0	Nuclei	HSDL2
0	0.810291	0.656	0.165	0	Nuclei	UVRAG
0	0.809694	0.465	0.039	0	Nuclei	KIAA1328
0	0.809381	0.466	0.014	0	Nuclei	ZER1
0	0.80787	0.453	0.027	0	Nuclei	BBS9
0	0.80774	0.468	0.026	0	Nuclei	CTIF
0	0.806276	0.462	0.026	0	Nuclei	ARMCX4
0	0.80627	0.597	0.116	0	Nuclei	PHKB
0	0.805742	0.263	0.011	0	Nuclei	PVT1
0	0.804386	0.418	0.053	0	Nuclei	PTPRD
0	0.804376	0.65	0.183	0	Nuclei	ZNF148
0	0.803929	0.485	0.056	0	Nuclei	SOGA1
0	0.8036	0.35	0.025	0	Nuclei	PARP8
0	0.802811	0.468	0.075	0	Nuclei	FAT1
0	0.802261	0.497	0.047	0	Nuclei	DUSP16
0	0.802184	0.381	0.044	0	Nuclei	MICAL2
0	0.800939	0.531	0.045	0	Nuclei	CLASRP
0	0.800754	0.358	0.067	0	Nuclei	LHFPL2
0	0.800026	0.404	0.043	0	Nuclei	NHSL1
0	0.799766	0.323	0.002	0	Nuclei	SLCO5A1
0	0.799684	0.638	0.18	0	Nuclei	ZNF292
0	0.799282	0.436	0.052	0	Nuclei	FAM122C
0	0.798732	0.343	0.01	0	Nuclei	MYLK3
0	0.798507	0.558	0.074	0	Nuclei	OGT
0	0.797565	0.551	0.074	0	Nuclei	NPLOC4
0	0.79721	0.583	0.129	0	Nuclei	MNAT1
0	0.797209	0.388	0.018	0	Nuclei	MYO5A
0	0.797184	0.338	0.07	0	Nuclei	SH3PXD2B
0	0.796439	0.493	0.181	0	Nuclei	NTN4
0	0.793484	0.608	0.149	0	Nuclei	RAF1
0	0.793438	0.633	0.239	0	Nuclei	AHI1
0	0.79339	0.332	0.035	0	Nuclei	RIN3
0	0.792716	0.614	0.17	0	Nuclei	SKI
0	0.792643	0.62	0.183	0	Nuclei	RABEP1
0	0.792387	0.472	0.062	0	Nuclei	ZNF141
0	0.791526	0.522	0.095	0	Nuclei	ENOSF1
0	0.791505	0.592	0.227	0	Nuclei	B4GALT1
0	0.791492	0.594	0.13	0	Nuclei	GPBP1L1
0	0.791485	0.331	0.001	0	Nuclei	AC002066.1
0	0.791424	0.505	0.054	0	Nuclei	IP6K1
0	0.791378	0.521	0.106	0	Nuclei	MCC
0	0.791376	0.778	0.439	0	Nuclei	LRRFIP1
0	0.791223	0.422	0.033	0	Nuclei	GHR
0	0.790999	0.25	0.061	0	Nuclei	SVEP1
0	0.790688	0.672	0.279	0	Nuclei	ELF1
0	0.790672	0.677	0.285	0	Nuclei	CLIP1
0	0.790656	0.608	0.261	0	Nuclei	FOSL2
0	0.790134	0.474	0.057	0	Nuclei	R3HDM1
0	0.790067	0.694	0.236	0	Nuclei	LSM14A
0	0.789699	0.606	0.137	0	Nuclei	NPEPPS
0	0.789672	0.586	0.162	0	Nuclei	RICTOR
0	0.789513	0.601	0.117	0	Nuclei	FOXJ3
0	0.788741	0.257	0.014	0	Nuclei	XYLT1
0	0.788383	0.445	0.026	0	Nuclei	PEX14
0	0.788152	0.47	0.041	0	Nuclei	LCLAT1
0	0.787398	0.478	0.104	0	Nuclei	FKBP5
0	0.787063	0.363	0.004	0	Nuclei	DPY19L2
0	0.787026	0.525	0.082	0	Nuclei	RHOT1
0	0.786758	0.673	0.387	0	Nuclei	CLIC4
0	0.786749	0.599	0.141	0	Nuclei	WWC2
0	0.786707	0.519	0.05	0	Nuclei	NUP153
0	0.786414	0.456	0.058	0	Nuclei	FAM13A
0	0.786164	0.589	0.136	0	Nuclei	AP3B1
0	0.785791	0.432	0.031	0	Nuclei	SPATA5
0	0.784666	0.624	0.185	0	Nuclei	BCL6
0	0.78422	0.611	0.166	0	Nuclei	KLF7
0	0.783541	0.428	0.033	0	Nuclei	MOB1B
0	0.783446	0.499	0.045	0	Nuclei	REPS1
0	0.783323	0.453	0.024	0	Nuclei	UNC13B
0	0.783037	0.693	0.232	0	Nuclei	AGO2
0	0.782873	0.516	0.051	0	Nuclei	FBXW4
0	0.781736	0.605	0.133	0	Nuclei	HMBOX1
0	0.780986	0.436	0.025	0	Nuclei	TYW1B
0	0.77998	0.447	0.051	0	Nuclei	TBL1X
0	0.779896	0.436	0.051	0	Nuclei	C11orf49
0	0.779265	0.618	0.142	0	Nuclei	LUC7L
0	0.77857	0.396	0.05	0	Nuclei	GATA6
0	0.778068	0.413	0.013	0	Nuclei	TMEM131L
0	0.778032	0.506	0.048	0	Nuclei	MDN1
0	0.777934	0.521	0.06	0	Nuclei	KIAA0319L
0	0.777521	0.393	0.062	0	Nuclei	KCND3
0	0.77675	0.523	0.067	0	Nuclei	WDR20
0	0.77645	0.273	0.021	0	Nuclei	OSBPL10
0	0.775832	0.466	0.163	0	Nuclei	MAN1A1
0	0.775766	0.541	0.05	0	Nuclei	ZZEF1
0	0.775683	0.524	0.156	0	Nuclei	SEPT9
0	0.775521	0.26	0.013	0	Nuclei	MIR34AHG
0	0.775466	0.187	0.005	0	Nuclei	PCED1B
0	0.774975	0.636	0.171	0	Nuclei	SMCHD1
0	0.774943	0.484	0.042	0	Nuclei	VPS45
0	0.774693	0.292	0.033	0	Nuclei	CENPP
0	0.773836	0.367	0.029	0	Nuclei	PIP5K1B
0	0.772926	0.356	0.002	0	Nuclei	AL139383.1
0	0.772576	0.559	0.096	0	Nuclei	INO80
0	0.771335	0.49	0.015	0	Nuclei	AC013394.1
0	0.771156	0.56	0.102	0	Nuclei	ADNP
0	0.771051	0.515	0.101	0	Nuclei	RNF180
0	0.769234	0.473	0.064	0	Nuclei	MAGI3
0	0.769187	0.431	0.004	0	Nuclei	LINC00894
0	0.768217	0.42	0.037	0	Nuclei	DPH6
0	0.767868	0.394	0.03	0	Nuclei	ARHGAP32
0	0.767526	0.444	0.004	0	Nuclei	AP003108.2
0	0.767153	0.349	0.053	0	Nuclei	ALPK1
0	0.767045	0.395	0.013	0	Nuclei	SUPT3H
0	0.766589	0.42	0.037	0	Nuclei	LINC00882
0	0.765795	0.547	0.089	0	Nuclei	TAF1
0	0.765605	0.29	0.043	0	Nuclei	DDAH1
0	0.764986	0.657	0.201	0	Nuclei	CDC27
0	0.764957	0.497	0.109	0	Nuclei	MAPKAPK2
0	0.764377	0.374	0.094	0	Nuclei	NCALD
0	0.764311	0.686	0.218	0	Nuclei	TAF15
0	0.764095	0.559	0.145	0	Nuclei	TAF3
0	0.763847	0.418	0.043	0	Nuclei	ZNRF1
0	0.763754	0.518	0.058	0	Nuclei	LATS1
0	0.763195	0.327	0.009	0	Nuclei	TBX5
0	0.763194	0.485	0.096	0	Nuclei	LINC01184
0	0.762537	0.441	0.047	0	Nuclei	EFCAB2
0	0.762474	0.435	0.117	0	Nuclei	MBP
0	0.761729	0.255	0.03	0	Nuclei	PELI2
0	0.760811	0.65	0.171	0	Nuclei	TRIP12
0	0.76049	0.257	0.015	0	Nuclei	PRKD1
0	0.759792	0.485	0.057	0	Nuclei	DGKD
0	0.759522	0.57	0.14	0	Nuclei	HGSNAT
0	0.759378	0.406	0.034	0	Nuclei	MEIS1
0	0.759342	0.375	0.028	0	Nuclei	HLCS
0	0.759154	0.468	0.034	0	Nuclei	TECPR2
0	0.758548	0.5	0.045	0	Nuclei	MAP2K4
0	0.757937	0.503	0.065	0	Nuclei	FAM219A
0	0.757707	0.444	0.041	0	Nuclei	ACSS3
0	0.757564	0.408	0.031	0	Nuclei	CRTC1
0	0.757022	0.492	0.049	0	Nuclei	RASA1
0	0.756259	0.557	0.101	0	Nuclei	ATF7IP
0	0.754457	0.437	0.043	0	Nuclei	TMEM65
0	0.753394	0.517	0.082	0	Nuclei	PSEN1
0	0.751708	0.557	0.104	0	Nuclei	APPBP2
0	0.751488	0.516	0.065	0	Nuclei	NOL10
0	0.751312	0.324	0.047	0	Nuclei	STK10
0	0.750636	0.26	0	0	Nuclei	AC109927.1
0	0.749472	0.402	0.047	0	Nuclei	BCR
0	0.749377	0.614	0.134	0	Nuclei	VPS53
0	0.749174	0.521	0.078	0	Nuclei	YLPM1
0	0.748578	0.493	0.052	0	Nuclei	UNK
0	0.748331	0.533	0.131	0	Nuclei	UBE2G1
0	0.748026	0.4	0.033	0	Nuclei	WWP2
0	0.747972	0.262	0.014	0	Nuclei	DOK6
0	0.747607	0.685	0.32	0	Nuclei	VCL
0	0.747422	0.439	0.065	0	Nuclei	PPP2R3A
0	0.746966	0.771	0.33	0	Nuclei	ARID4B
0	0.746912	0.581	0.153	0	Nuclei	PDS5B
0	0.746747	0.382	0.032	0	Nuclei	EEF2K
0	0.746517	0.421	0.058	0	Nuclei	NCK2
0	0.745784	0.65	0.193	0	Nuclei	HECTD1
0	0.745428	0.484	0.044	0	Nuclei	UQCC1
0	0.745367	0.316	0.001	0	Nuclei	COL23A1
0	0.744332	0.503	0.063	0	Nuclei	FRS2
0	0.744305	0.5	0.078	0	Nuclei	STK24
0	0.744247	0.546	0.098	0	Nuclei	C6orf106
0	0.743863	0.593	0.219	0	Nuclei	TNRC6C
0	0.743826	0.436	0.012	0	Nuclei	ARHGEF11
0	0.743241	0.623	0.215	0	Nuclei	PPP2R5E
0	0.742579	0.469	0.057	0	Nuclei	INPP5A
0	0.74236	0.53	0.197	0	Nuclei	USP53
0	0.742344	0.448	0.024	0	Nuclei	CCDC57
0	0.742241	0.661	0.218	0	Nuclei	ZNF644
0	0.741809	0.762	0.426	0	Nuclei	GOLGA4
0	0.741483	0.277	0.07	0	Nuclei	MAPK10
0	0.7406	0.312	0.004	0	Nuclei	AC008014.1
0	0.74054	0.486	0.043	0	Nuclei	DENND6A
0	0.740032	0.441	0.051	0	Nuclei	ELP4
0	0.739774	0.496	0.116	0	Nuclei	EGLN1
0	0.739697	0.476	0.076	0	Nuclei	RASA2
0	0.73886	0.741	0.373	0	Nuclei	PTPN12
0	0.738292	0.463	0.066	0	Nuclei	SCLT1
0	0.737904	0.484	0.149	0	Nuclei	ACSL4
0	0.737466	0.709	0.323	0	Nuclei	PTPRA
0	0.737106	0.532	0.143	0	Nuclei	PACSIN2
0	0.736812	0.445	0.023	0	Nuclei	WDR37
0	0.736757	0.61	0.148	0	Nuclei	RBM26
0	0.736379	0.572	0.146	0	Nuclei	CEP170
0	0.736151	0.485	0.072	0	Nuclei	PLEKHA2
0	0.736101	0.414	0.112	0	Nuclei	MID1
0	0.735539	0.449	0.03	0	Nuclei	AGO4
0	0.73545	0.303	0	0	Nuclei	ADRA1A
0	0.734648	0.704	0.293	0	Nuclei	BPTF
0	0.733704	0.308	0.042	0	Nuclei	OSMR-AS1
0	0.733359	0.515	0.055	0	Nuclei	UIMC1
0	0.73288	0.464	0.023	0	Nuclei	RIC1
0	0.732706	0.478	0.044	0	Nuclei	LMBR1
0	0.732605	0.319	0.006	0	Nuclei	SGCG
0	0.732344	0.424	0.033	0	Nuclei	TBC1D8
0	0.732215	0.49	0.147	0	Nuclei	POR
0	0.731494	0.478	0.048	0	Nuclei	EYA3
0	0.731091	0.878	0.669	0	Nuclei	SPTBN1
0	0.730949	0.451	0.062	0	Nuclei	NNT
0	0.730484	0.617	0.178	0	Nuclei	MECP2
0	0.730277	0.49	0.077	0	Nuclei	STAU2
0	0.73005	0.603	0.178	0	Nuclei	ATXN10
0	0.72981	0.417	0.037	0	Nuclei	UBE2O
0	0.729738	0.573	0.091	0	Nuclei	RBM33
0	0.729688	0.55	0.11	0	Nuclei	KCMF1
0	0.729401	0.344	0.012	0	Nuclei	PPP1R9A
0	0.729354	0.301	0.075	0	Nuclei	CARMIL1
0	0.728865	0.458	0.042	0	Nuclei	KANSL1L
0	0.728594	0.466	0.101	0	Nuclei	ZNF83
0	0.72794	0.48	0.081	0	Nuclei	RCOR1
0	0.727862	0.51	0.15	0	Nuclei	SEC24D
0	0.727484	0.487	0.057	0	Nuclei	MED27
0	0.727016	0.436	0.052	0	Nuclei	ABCD3
0	0.72635	0.56	0.129	0	Nuclei	CAMSAP2
0	0.725891	0.451	0.041	0	Nuclei	NSD2
0	0.725193	0.688	0.285	0	Nuclei	ROCK2
0	0.725077	0.246	0.013	0	Nuclei	MEF2C-AS1
0	0.724087	0.643	0.2	0	Nuclei	WDR33
0	0.723719	0.584	0.136	0	Nuclei	CDC42BPB
0	0.723381	0.4	0.005	0	Nuclei	FAM85B
0	0.72327	0.575	0.146	0	Nuclei	ZNF131
0	0.722106	0.501	0.188	0	Nuclei	COBLL1
0	0.722056	0.511	0.064	0	Nuclei	MAU2
0	0.721634	0.502	0.072	0	Nuclei	CDYL
0	0.721511	0.525	0.125	0	Nuclei	CBFB
0	0.721427	0.514	0.08	0	Nuclei	ANKRD13C
0	0.721101	0.58	0.117	0	Nuclei	CUL1
0	0.720551	0.686	0.292	0	Nuclei	GLG1
0	0.720262	0.479	0.055	0	Nuclei	ATP11B
0	0.719627	0.458	0.164	0	Nuclei	CSGALNACT1
0	0.719153	0.462	0.069	0	Nuclei	GNA12
0	0.718989	0.432	0.012	0	Nuclei	KIAA0556
0	0.718699	0.501	0.047	0	Nuclei	TRRAP
0	0.718463	0.577	0.162	0	Nuclei	RPS6KA3
0	0.718075	0.544	0.131	0	Nuclei	SMAD2
0	0.717738	0.35	0.008	0	Nuclei	NR6A1
0	0.717624	0.493	0.083	0	Nuclei	TDRD3
0	0.71688	0.52	0.067	0	Nuclei	RNF111
0	0.716593	0.248	0.029	0	Nuclei	DOCK11
0	0.715932	0.579	0.133	0	Nuclei	DCAF6
0	0.715788	0.399	0.038	0	Nuclei	DNMBP
0	0.715503	0.443	0.039	0	Nuclei	INPP4A
0	0.715049	0.426	0.132	0	Nuclei	CHPT1
0	0.71497	0.495	0.131	0	Nuclei	DIAPH1
0	0.714022	0.78	0.446	0	Nuclei	TMEM165
0	0.71352	0.507	0.091	0	Nuclei	TTBK2
0	0.713403	0.477	0.104	0	Nuclei	ITGAV
0	0.713313	0.433	0.019	0	Nuclei	ZNF516
0	0.713263	0.577	0.126	0	Nuclei	USP9X
0	0.713235	0.158	0.011	0	Nuclei	C22orf34
0	0.71226	0.488	0.085	0	Nuclei	MAP3K3
0	0.71152	0.526	0.094	0	Nuclei	AKAP8L
0	0.711317	0.62	0.183	0	Nuclei	SETX
0	0.710667	0.276	0.033	0	Nuclei	KIAA1671
0	0.710183	0.505	0.066	0	Nuclei	DMXL1
0	0.710146	0.515	0.154	0	Nuclei	KCTD20
0	0.710007	0.456	0.145	0	Nuclei	EML4
0	0.709807	0.372	0.028	0	Nuclei	RRAD
0	0.709407	0.403	0.107	0	Nuclei	GALNT10
0	0.708799	0.526	0.134	0	Nuclei	ARHGAP21
0	0.708605	0.317	0.007	0	Nuclei	PACRG
0	0.708157	0.484	0.094	0	Nuclei	TPCN1
0	0.707932	0.546	0.214	0	Nuclei	VGLL4
0	0.707371	0.304	0.016	0	Nuclei	VAV2
0	0.707301	0.49	0.085	0	Nuclei	TAB2
0	0.706969	0.392	0.025	0	Nuclei	PPARGC1B
0	0.706435	0.46	0.051	0	Nuclei	FARP2
0	0.70638	0.692	0.29	0	Nuclei	SEC31A
0	0.706378	0.367	0.019	0	Nuclei	TMEM120B
0	0.705055	0.496	0.06	0	Nuclei	TRAPPC10
0	0.704888	0.555	0.131	0	Nuclei	PPFIA1
0	0.704833	0.35	0.042	0	Nuclei	NR4A3
0	0.704817	0.59	0.18	0	Nuclei	JPX
0	0.704431	0.545	0.161	0	Nuclei	PARVA
0	0.704353	0.485	0.046	0	Nuclei	HTT
0	0.704348	0.508	0.052	0	Nuclei	BTAF1
0	0.704202	0.472	0.081	0	Nuclei	KLHDC10
0	0.703955	0.61	0.193	0	Nuclei	SUCLG2
0	0.703792	0.478	0.033	0	Nuclei	XPO4
0	0.702568	0.36	0.058	0	Nuclei	EVL
0	0.702564	0.452	0.165	0	Nuclei	CRIM1
0	0.702555	0.419	0.062	0	Nuclei	ELL
0	0.702441	0.264	0.073	0	Nuclei	TSHZ3
0	0.702327	0.436	0.035	0	Nuclei	TTN-AS1
0	0.702191	0.546	0.131	0	Nuclei	ANKIB1
0	0.701424	0.317	0.027	0	Nuclei	TANC2
0	0.701315	0.554	0.187	0	Nuclei	P4HA1
0	0.701078	0.196	0.011	0	Nuclei	KLHL29
0	0.700541	0.55	0.208	0	Nuclei	ECE1
0	0.699969	0.203	0.021	0	Nuclei	COL24A1
0	0.699831	0.575	0.178	0	Nuclei	TUT4
0	0.69977	0.475	0.058	0	Nuclei	DNMT3A
0	0.699674	0.715	0.296	0	Nuclei	ANKRD10
0	0.698885	0.512	0.093	0	Nuclei	LYST
0	0.698569	0.358	0.039	0	Nuclei	KIF21A
0	0.698125	0.437	0.036	0	Nuclei	AF117829.1
0	0.698006	0.526	0.144	0	Nuclei	PKD2
0	0.697457	0.602	0.318	0	Nuclei	HSPG2
0	0.696368	0.452	0.067	0	Nuclei	CERK
0	0.696141	0.476	0.047	0	Nuclei	ZNF254
0	0.695839	0.308	0.048	0	Nuclei	TRAF3
0	0.694275	0.365	0.064	0	Nuclei	COL27A1
0	0.694204	0.494	0.101	0	Nuclei	SNRK
0	0.694047	0.403	0.017	0	Nuclei	MROH1
0	0.693349	0.561	0.118	0	Nuclei	HUWE1
0	0.692646	0.356	0.013	0	Nuclei	PDGFC
0	0.69168	0.558	0.126	0	Nuclei	COA1
0	0.691258	0.347	0.012	0	Nuclei	DCLK2
0	0.691162	0.283	0.05	0	Nuclei	KSR1
0	0.690949	0.423	0.034	0	Nuclei	ZCCHC14
0	0.690693	0.235	0.002	0	Nuclei	FMN1
0	0.690608	0.509	0.112	0	Nuclei	ATP6V0A1
0	0.690559	0.315	0.01	0	Nuclei	ADPRHL1
0	0.690438	0.296	0.002	0	Nuclei	MAPK4
0	0.69	0.407	0.069	0	Nuclei	IGF2BP2
0	0.68802	0.43	0.064	0	Nuclei	RASSF3
0	0.68797	0.437	0.044	0	Nuclei	ZNF44
0	0.687814	0.206	0	0	Nuclei	SLC16A10
0	0.687722	0.524	0.102	0	Nuclei	WWP1
0	0.687522	0.285	0.006	0	Nuclei	TENM4
0	0.686883	0.594	0.329	0	Nuclei	PDLIM3
0	0.686598	0.44	0.087	0	Nuclei	MAPRE2
0	0.686331	0.414	0.04	0	Nuclei	BANP
0	0.686213	0.42	0.05	0	Nuclei	LRIG1
0	0.686053	0.702	0.463	0	Nuclei	NAMPT
0	0.686005	0.226	0.021	0	Nuclei	C11orf80
0	0.685442	0.451	0.077	0	Nuclei	KIF16B
0	0.685414	0.266	0.004	0	Nuclei	TENM3
0	0.685169	0.385	0.067	0	Nuclei	ARRB1
0	0.684796	0.376	0.014	0	Nuclei	ZNRF2
0	0.684717	0.44	0.059	0	Nuclei	PPP2R5A
0	0.684682	0.408	0.046	0	Nuclei	STARD9
0	0.684621	0.493	0.097	0	Nuclei	NIN
0	0.68355	0.451	0.04	0	Nuclei	CHFR
0	0.683469	0.429	0.057	0	Nuclei	ZMYND8
0	0.683397	0.468	0.11	0	Nuclei	CCM2
0	0.683272	0.491	0.101	0	Nuclei	EIF2B3
0	0.683268	0.563	0.133	0	Nuclei	SENP5
0	0.682934	0.343	0.026	0	Nuclei	ADCY5
0	0.682567	0.485	0.099	0	Nuclei	WDFY2
0	0.681751	0.439	0.038	0	Nuclei	ATRN
0	0.681455	0.574	0.162	0	Nuclei	GLS
0	0.681396	0.36	0.006	0	Nuclei	KIF9-AS1
0	0.680965	0.389	0.034	0	Nuclei	GLI3
0	0.680917	0.53	0.102	0	Nuclei	EP300
0	0.680472	0.376	0.007	0	Nuclei	GARNL3
0	0.68045	0.381	0.014	0	Nuclei	AL359915.2
0	0.680176	0.427	0.026	0	Nuclei	RANBP10
0	0.679932	0.476	0.068	0	Nuclei	GPCPD1
0	0.679568	0.367	0.069	0	Nuclei	SYNM
0	0.679371	0.594	0.26	0	Nuclei	RSU1
0	0.679352	0.591	0.166	0	Nuclei	HERC2
0	0.678721	0.479	0.069	0	Nuclei	ASXL2
0	0.67847	0.361	0.037	0	Nuclei	HOMER1
0	0.677892	0.467	0.056	0	Nuclei	MAP3K4
0	0.677879	0.43	0.03	0	Nuclei	LINC02256
0	0.677802	0.442	0.02	0	Nuclei	ZXDC
0	0.677294	0.447	0.046	0	Nuclei	PIK3CB
0	0.676784	0.302	0.002	0	Nuclei	VLDLR-AS1
0	0.67673	0.596	0.165	0	Nuclei	CCAR1
0	0.675697	0.4	0.084	0	Nuclei	GFOD1
0	0.675589	0.343	0.127	0	Nuclei	IL4R
0	0.67513	0.401	0.065	0	Nuclei	SOCS5
0	0.674423	0.458	0.046	0	Nuclei	TASP1
0	0.67404	0.424	0.023	0	Nuclei	RAI1
0	0.673464	0.405	0.018	0	Nuclei	RFX7
0	0.670989	0.386	0.043	0	Nuclei	MANBA
0	0.670742	0.548	0.197	0	Nuclei	ECHDC2
0	0.670446	0.442	0.069	0	Nuclei	UBAP2
0	0.670199	0.515	0.079	0	Nuclei	WDR26
0	0.670116	0.485	0.075	0	Nuclei	PLEKHM2
0	0.670087	0.321	0.031	0	Nuclei	LRRC2
0	0.66984	0.285	0.03	0	Nuclei	KLHL13
0	0.669774	0.491	0.066	0	Nuclei	NAA25
0	0.668724	0.265	0	0	Nuclei	GRXCR2
0	0.668662	0.475	0.064	0	Nuclei	MARK2
0	0.668635	0.43	0.045	0	Nuclei	DENND1B
0	0.668255	0.854	0.6	0	Nuclei	N4BP2L2
0	0.668074	0.434	0.074	0	Nuclei	SBNO2
0	0.668058	0.683	0.317	0	Nuclei	RAB10
0	0.667572	0.482	0.105	0	Nuclei	SUSD6
0	0.667565	0.341	0.019	0	Nuclei	HIF1A-AS2
0	0.667445	0.256	0.023	0	Nuclei	DNM3
0	0.666974	0.172	0.013	0	Nuclei	AL445250.1
0	0.666576	0.362	0.059	0	Nuclei	TBC1D16
0	0.666339	0.507	0.092	0	Nuclei	PRR14L
0	0.665999	0.585	0.199	0	Nuclei	ACAP2
0	0.665403	0.464	0.062	0	Nuclei	NACC2
0	0.665328	0.422	0.038	0	Nuclei	FAM214A
0	0.665292	0.315	0.007	0	Nuclei	SAMD12
0	0.665241	0.425	0.041	0	Nuclei	NUBPL
0	0.664347	0.492	0.069	0	Nuclei	OPA1
0	0.663647	0.436	0.026	0	Nuclei	CEP192
0	0.663298	0.428	0.074	0	Nuclei	MAGED1
0	0.663003	0.559	0.14	0	Nuclei	ADAM10
0	0.662885	0.399	0.042	0	Nuclei	NOD1
0	0.66248	0.305	0.007	0	Nuclei	PLXNA4
0	0.662016	0.199	0.024	0	Nuclei	VAV3
0	0.661805	0.387	0.067	0	Nuclei	ITPRIP
0	0.661725	0.213	0.012	0	Nuclei	ATP10A
0	0.661155	0.262	0.01	0	Nuclei	GRK3
0	0.661014	0.468	0.098	0	Nuclei	DDX10
0	0.660804	0.725	0.457	0	Nuclei	NFIC
0	0.660387	0.622	0.236	0	Nuclei	SMC5
0	0.660065	0.425	0.036	0	Nuclei	GTF2IRD2B
0	0.659878	0.508	0.077	0	Nuclei	TRIM33
0	0.659261	0.475	0.087	0	Nuclei	XPO1
0	0.658746	0.413	0.024	0	Nuclei	GYS1
0	0.658708	0.448	0.036	0	Nuclei	SLC25A16
0	0.658596	0.407	0.106	0	Nuclei	ACSL1
0	0.658394	0.381	0.022	0	Nuclei	ANKRD28
0	0.657924	0.476	0.095	0	Nuclei	FCHO2
0	0.657722	0.343	0.006	0	Nuclei	AL139260.1
0	0.657572	0.47	0.068	0	Nuclei	SMG7
0	0.657236	0.46	0.154	0	Nuclei	MBTPS1
0	0.656797	0.548	0.152	0	Nuclei	MAP3K2
0	0.656417	0.508	0.125	0	Nuclei	FBH1
0	0.656126	0.396	0.039	0	Nuclei	PRKACB
0	0.654284	0.428	0.09	0	Nuclei	VKORC1L1
0	0.654263	0.336	0.04	0	Nuclei	CADM1
0	0.654151	0.721	0.302	0	Nuclei	TRA2A
0	0.654143	0.409	0.032	0	Nuclei	TTLL5
0	0.653791	0.251	0.008	0	Nuclei	AC009093.2
0	0.653788	0.428	0.064	0	Nuclei	SGK3
0	0.652886	0.362	0.011	0	Nuclei	PTPRS
0	0.652774	0.367	0.007	0	Nuclei	ARMC2
0	0.652394	0.481	0.07	0	Nuclei	RPRD1A
0	0.652393	0.289	0	0	Nuclei	LINC01505
0	0.651494	0.397	0.02	0	Nuclei	MARK1
0	0.651267	0.435	0.047	0	Nuclei	RAP1GDS1
0	0.650643	0.509	0.136	0	Nuclei	TMEM184B
0	0.650605	0.363	0.052	0	Nuclei	RASGRP3
0	0.649939	0.454	0.123	0	Nuclei	FNBP1L
0	0.649625	0.32	0.026	0	Nuclei	FIGN
0	0.649379	0.48	0.078	0	Nuclei	PPP2R2D
0	0.648601	0.548	0.156	0	Nuclei	ATP13A3
0	0.648566	0.358	0	0	Nuclei	AC009690.1
0	0.648306	0.407	0.014	0	Nuclei	SNX25
0	0.647011	0.402	0.077	0	Nuclei	EGLN3
0	0.646758	0.517	0.129	0	Nuclei	PCNX4
0	0.646746	0.376	0.011	0	Nuclei	NRSN2-AS1
0	0.64648	0.506	0.113	0	Nuclei	ATM
0	0.646334	0.602	0.183	0	Nuclei	CEP350
0	0.645815	0.306	0.009	0	Nuclei	CNNM2
0	0.645804	0.7	0.297	0	Nuclei	WAC
0	0.645508	0.367	0.035	0	Nuclei	PPP1R13L
0	0.645414	0.521	0.1	0	Nuclei	CUL4A
0	0.644798	0.438	0.04	0	Nuclei	WDR59
0	0.644569	0.419	0.034	0	Nuclei	TTC27
0	0.644318	0.447	0.075	0	Nuclei	NEK1
0	0.643598	0.559	0.155	0	Nuclei	MPDZ
0	0.643507	0.462	0.072	0	Nuclei	GIT2
0	0.6432	0.386	0.089	0	Nuclei	SLC39A14
0	0.643036	0.334	0.01	0	Nuclei	SLC45A4
0	0.642538	0.326	0.004	0	Nuclei	AC108866.1
0	0.642498	0.215	0.016	0	Nuclei	TRERF1
0	0.642441	0.369	0.017	0	Nuclei	SLC27A1
0	0.64229	0.434	0.054	0	Nuclei	HIVEP1
0	0.642155	0.528	0.144	0	Nuclei	SNX1
0	0.64111	0.623	0.299	0	Nuclei	DNAJC1
0	0.639954	0.384	0.03	0	Nuclei	YEATS2
0	0.63989	0.333	0	0	Nuclei	AC008537.1
0	0.639243	0.416	0.051	0	Nuclei	CERS4
0	0.638731	0.331	0.029	0	Nuclei	LIN7A
0	0.638503	0.42	0.028	0	Nuclei	EXOC2
0	0.638288	0.439	0.13	0	Nuclei	RASSF8
0	0.638283	0.538	0.139	0	Nuclei	KMT5B
0	0.637573	0.476	0.081	0	Nuclei	METTL16
0	0.637492	0.409	0.043	0	Nuclei	MSL2
0	0.636988	0.46	0.065	0	Nuclei	PARN
0	0.63656	0.417	0.022	0	Nuclei	HEATR5B
0	0.635458	0.486	0.108	0	Nuclei	SPIN1
0	0.635425	0.315	0.021	0	Nuclei	TTC7A
0	0.635024	0.445	0.089	0	Nuclei	ZNF652
0	0.634877	0.566	0.18	0	Nuclei	CLTC
0	0.634867	0.47	0.078	0	Nuclei	MGA
0	0.634675	0.335	0.025	0	Nuclei	SLC7A2
0	0.634531	0.548	0.135	0	Nuclei	GAPVD1
0	0.634334	0.445	0.058	0	Nuclei	ANKFY1
0	0.634167	0.473	0.062	0	Nuclei	EPS15L1
0	0.634152	0.399	0.069	0	Nuclei	SH2B3
0	0.634059	0.431	0.049	0	Nuclei	NR2C2
0	0.633963	0.645	0.251	0	Nuclei	EPC1
0	0.633631	0.42	0.053	0	Nuclei	MFSD11
0	0.633137	0.434	0.071	0	Nuclei	AC007388.1
0	0.63298	0.433	0.041	0	Nuclei	FBXO28
0	0.632971	0.316	0.009	0	Nuclei	LINC00881
0	0.63277	0.316	0.011	0	Nuclei	KIAA0825
0	0.632217	0.41	0.071	0	Nuclei	PPARA
0	0.631035	0.462	0.052	0	Nuclei	PIKFYVE
0	0.630581	0.171	0.008	0	Nuclei	DGKB
0	0.630294	0.46	0.059	0	Nuclei	RCOR3
0	0.630292	0.255	0.029	0	Nuclei	RAPGEF4
0	0.630109	0.319	0.011	0	Nuclei	PRIM2
0	0.629802	0.586	0.189	0	Nuclei	PBRM1
0	0.629681	0.317	0.049	0	Nuclei	RASA3
0	0.629511	0.41	0.047	0	Nuclei	ZNF611
0	0.629421	0.478	0.061	0	Nuclei	AP1G1
0	0.629014	0.328	0.02	0	Nuclei	FN3K
0	0.628948	0.569	0.183	0	Nuclei	ARIH2
0	0.628539	0.506	0.138	0	Nuclei	SPATS2
0	0.628428	0.424	0.045	0	Nuclei	SLC7A6
0	0.62836	0.258	0.061	0	Nuclei	FAM171A1
0	0.628356	0.525	0.111	0	Nuclei	CTDSPL2
0	0.628311	0.468	0.115	0	Nuclei	NFKB1
0	0.627852	0.407	0.077	0	Nuclei	SLC19A2
0	0.627688	0.365	0.028	0	Nuclei	BCKDHB
0	0.627504	0.315	0.004	0	Nuclei	WNK2
0	0.627353	0.383	0.117	0	Nuclei	FLNB
0	0.627239	0.423	0.038	0	Nuclei	USP37
0	0.627064	0.482	0.076	0	Nuclei	EP400
0	0.625578	0.499	0.096	0	Nuclei	USP4
0	0.625244	0.341	0.044	0	Nuclei	HACD1
0	0.624899	0.652	0.252	0	Nuclei	NCKAP1
0	0.624653	0.356	0	0	Nuclei	AC027644.4
0	0.623287	0.488	0.082	0	Nuclei	SNX13
0	0.62314	0.54	0.16	0	Nuclei	CYFIP1
0	0.62308	0.737	0.45	0	Nuclei	PPFIBP1
0	0.623031	0.396	0.056	0	Nuclei	MFN2
0	0.623031	0.433	0.069	0	Nuclei	KIFC3
0	0.622778	0.414	0.026	0	Nuclei	FAM193B
0	0.622696	0.664	0.303	0	Nuclei	MYCBP2
0	0.622214	0.346	0.031	0	Nuclei	DYSF
0	0.621103	0.476	0.09	0	Nuclei	PPM1B
0	0.62097	0.408	0.024	0	Nuclei	DOPEY1
0	0.620737	0.454	0.077	0	Nuclei	KIF13B
0	0.619895	0.472	0.069	0	Nuclei	CABIN1
0	0.619669	0.515	0.226	0	Nuclei	SH3KBP1
0	0.619399	0.211	0.016	0	Nuclei	LINC01091
0	0.619354	0.317	0.032	0	Nuclei	RALGPS2
0	0.619308	0.639	0.267	0	Nuclei	EPN2
0	0.619275	0.384	0.017	0	Nuclei	LMTK2
0	0.619036	0.457	0.103	0	Nuclei	SIL1
0	0.618499	0.649	0.386	0	Nuclei	C1orf21
0	0.61829	0.523	0.149	0	Nuclei	BTBD7
0	0.618106	0.606	0.274	0	Nuclei	UBE2E1
0	0.617846	0.375	0.02	0	Nuclei	ZSCAN5A
0	0.617061	0.4	0.041	0	Nuclei	SEC22A
0	0.617055	0.448	0.063	0	Nuclei	CPLANE1
0	0.616362	0.714	0.331	0	Nuclei	BRD4
0	0.616155	0.593	0.183	0	Nuclei	XRN1
0	0.616041	0.331	0.033	0	Nuclei	OSBPL5
0	0.615905	0.228	0.006	0	Nuclei	TET3
0	0.61569	0.518	0.136	0	Nuclei	DCP1A
0	0.615588	0.636	0.256	0	Nuclei	ZFR
0	0.615383	0.386	0.041	0	Nuclei	RAD9A
0	0.614989	0.341	0.094	0	Nuclei	PGAP1
0	0.614986	0.53	0.238	0	Nuclei	ENAH
0	0.614971	0.505	0.111	0	Nuclei	GLYR1
0	0.614886	0.425	0.142	0	Nuclei	AIG1
0	0.61422	0.268	0.05	0	Nuclei	ARHGAP22
0	0.613745	0.537	0.12	0	Nuclei	LENG8
0	0.613491	0.336	0.009	0	Nuclei	FANCC
0	0.612642	0.578	0.195	0	Nuclei	PIK3C2A
0	0.612425	0.569	0.213	0	Nuclei	PRKAR2A
0	0.612233	0.475	0.102	0	Nuclei	MIB1
0	0.611864	0.317	0.036	0	Nuclei	LIMK2
0	0.611667	0.287	0.049	0	Nuclei	DAAM2
0	0.611126	0.331	0.01	0	Nuclei	NEDD4L
0	0.611108	0.531	0.187	0	Nuclei	DLGAP4
0	0.610257	0.447	0.142	0	Nuclei	ACO2
0	0.610251	0.465	0.085	0	Nuclei	ATP2C1
0	0.610218	0.488	0.08	0	Nuclei	YY1AP1
0	0.609813	0.37	0.09	0	Nuclei	TNFRSF19
0	0.609785	0.45	0.059	0	Nuclei	ST7L
0	0.609739	0.568	0.282	0	Nuclei	LAMA4
0	0.60951	0.459	0.055	0	Nuclei	TRAPPC8
0	0.609037	0.444	0.061	0	Nuclei	TET2
0	0.60894	0.351	0.014	0	Nuclei	TMEM164
0	0.608689	0.369	0.032	0	Nuclei	TCF20
0	0.608595	0.468	0.092	0	Nuclei	MBD2
0	0.608546	0.351	0.058	0	Nuclei	ANO10
0	0.608466	0.595	0.275	0	Nuclei	CPQ
0	0.606942	0.579	0.166	0	Nuclei	OGA
0	0.605687	0.481	0.086	0	Nuclei	POM121C
0	0.605508	0.286	0	0	Nuclei	CADPS
0	0.605203	0.308	0.02	0	Nuclei	MYO15B
0	0.60509	0.458	0.098	0	Nuclei	STK38L
0	0.604287	0.383	0.015	0	Nuclei	KLHL22
0	0.603672	0.451	0.098	0	Nuclei	MOSMO
0	0.603448	0.408	0.055	0	Nuclei	ZHX3
0	0.602527	0.377	0.042	0	Nuclei	Z93930.2
0	0.602509	0.44	0.109	0	Nuclei	MSRA
0	0.602248	0.464	0.089	0	Nuclei	CEP85L
0	0.601881	0.5	0.104	0	Nuclei	ARMC8
0	0.601672	0.413	0.052	0	Nuclei	ZFYVE9
0	0.601521	0.478	0.099	0	Nuclei	ZYG11B
0	0.600965	0.281	0.005	0	Nuclei	BDNF
0	0.599796	0.501	0.127	0	Nuclei	MICU2
0	0.599218	0.472	0.235	0	Nuclei	TENT5A
0	0.599149	0.398	0.023	0	Nuclei	UHRF1BP1
0	0.599126	0.466	0.091	0	Nuclei	RUFY1
0	0.599104	0.282	0.038	0	Nuclei	FGF1
0	0.598968	0.528	0.127	0	Nuclei	DCAF5
0	0.598961	0.399	0.037	0	Nuclei	DCAF1
0	0.598444	0.416	0.085	0	Nuclei	ACER3
0	0.598399	0.344	0.037	0	Nuclei	AQP7
0	0.598323	0.413	0.042	0	Nuclei	NVL
0	0.598191	0.379	0.028	0	Nuclei	AGTPBP1
0	0.597782	0.427	0.039	0	Nuclei	DNAJC11
0	0.597541	0.483	0.113	0	Nuclei	IGF2R
0	0.597027	0.485	0.108	0	Nuclei	AHDC1
0	0.595981	0.339	0.011	0	Nuclei	DTNB
0	0.595549	0.351	0.004	0	Nuclei	AL121761.1
0	0.5955	0.408	0.036	0	Nuclei	RANBP9
0	0.594882	0.395	0.03	0	Nuclei	DCAKD
0	0.594541	0.3	0.001	0	Nuclei	BMPR1B
0	0.594203	0.552	0.22	0	Nuclei	CASC4
0	0.594167	0.383	0.034	0	Nuclei	LMO7
0	0.59372	0.529	0.145	0	Nuclei	SPG7
0	0.593557	0.425	0.132	0	Nuclei	PXN
0	0.593351	0.298	0.019	0	Nuclei	PEBP4
0	0.59327	0.439	0.096	0	Nuclei	PTPN14
0	0.593174	0.432	0.1	0	Nuclei	LARP1B
0	0.593146	0.37	0.022	0	Nuclei	POLA1
0	0.592845	0.397	0.047	0	Nuclei	EXOC6
0	0.59242	0.353	0.039	0	Nuclei	CDK19
0	0.592279	0.487	0.113	0	Nuclei	IBTK
0	0.592261	0.307	0.002	0	Nuclei	EYA1
0	0.592243	0.242	0.005	0	Nuclei	ZNF710
0	0.592069	0.429	0.067	0	Nuclei	TXNDC11
0	0.592007	0.34	0.055	0	Nuclei	EDNRA
0	0.591884	0.454	0.094	0	Nuclei	USP3
0	0.59125	0.366	0.032	0	Nuclei	BCAR3
0	0.590496	0.392	0.033	0	Nuclei	JAK2
0	0.59021	0.561	0.17	0	Nuclei	SCFD1
0	0.589899	0.359	0.029	0	Nuclei	PPARD
0	0.58815	0.426	0.071	0	Nuclei	ARHGAP35
0	0.587773	0.479	0.116	0	Nuclei	ALG13
0	0.587054	0.459	0.087	0	Nuclei	VEZT
0	0.586982	0.53	0.18	0	Nuclei	LATS2
0	0.586759	0.472	0.133	0	Nuclei	B4GALT5
0	0.586565	0.381	0.024	0	Nuclei	MARK4
0	0.586352	0.489	0.136	0	Nuclei	DCAF10
0	0.586323	0.399	0.073	0	Nuclei	KLHL7
0	0.586172	0.425	0.089	0	Nuclei	MAP2K1
0	0.585817	0.359	0.018	0	Nuclei	SLC10A7
0	0.585383	0.401	0.006	0	Nuclei	LINGO1
0	0.585331	0.23	0.038	0	Nuclei	PDE4B
0	0.58488	0.373	0.033	0	Nuclei	ASAP3
0	0.58471	0.353	0.027	0	Nuclei	LIMD1
0	0.584051	0.474	0.079	0	Nuclei	TRAPPC12
0	0.583627	0.46	0.081	0	Nuclei	FAM168B
0	0.583151	0.412	0.037	0	Nuclei	FAM135A
0	0.582592	0.282	0.03	0	Nuclei	PPCDC
0	0.582339	0.473	0.166	0	Nuclei	IRF2
0	0.582321	0.335	0.038	0	Nuclei	HECW2
0	0.581976	0.444	0.077	0	Nuclei	VPS35L
0	0.581835	0.436	0.051	0	Nuclei	ATL2
0	0.580979	0.462	0.096	0	Nuclei	RAB28
0	0.580507	0.502	0.107	0	Nuclei	KPNA1
0	0.580483	0.445	0.068	0	Nuclei	RIPK1
0	0.580388	0.516	0.112	0	Nuclei	CNOT1
0	0.580338	0.472	0.087	0	Nuclei	NUDCD3
0	0.58031	0.301	0.01	0	Nuclei	DAPK2
0	0.579356	0.391	0.034	0	Nuclei	GAB3
0	0.579332	0.471	0.088	0	Nuclei	RAB3GAP2
0	0.577877	0.351	0.027	0	Nuclei	MIPOL1
0	0.577561	0.433	0.116	0	Nuclei	SERINC5
0	0.576988	0.469	0.208	0	Nuclei	PRRX1
0	0.576929	0.55	0.186	0	Nuclei	ADAM17
0	0.576862	0.474	0.099	0	Nuclei	ARNT
0	0.576783	0.442	0.054	0	Nuclei	RALGAPB
0	0.576321	0.215	0.036	0	Nuclei	RPH3AL
0	0.576263	0.436	0.081	0	Nuclei	PITPNA
0	0.575933	0.552	0.175	0	Nuclei	PRDM2
0	0.575841	0.451	0.151	0	Nuclei	CARMN
0	0.575252	0.557	0.217	0	Nuclei	SPTAN1
0	0.575131	0.487	0.191	0	Nuclei	MLXIP
0	0.57458	0.338	0.015	0	Nuclei	ZNRF3
0	0.57439	0.407	0.088	0	Nuclei	CBL
0	0.574051	0.348	0.034	0	Nuclei	SLC23A2
0	0.573997	0.404	0.108	0	Nuclei	RELB
0	0.573393	0.488	0.137	0	Nuclei	SAMD8
0	0.573288	0.372	0.034	0	Nuclei	MAD1L1
0	0.572856	0.454	0.072	0	Nuclei	MED15
0	0.57178	0.222	0.004	0	Nuclei	AC027097.2
0	0.571542	0.326	0.013	0	Nuclei	PLPP7
0	0.571116	0.461	0.079	0	Nuclei	UBN2
0	0.570783	0.41	0.037	0	Nuclei	USP40
0	0.570763	0.327	0	0	Nuclei	C1QTNF3-AMACR
0	0.57067	0.299	0.081	0	Nuclei	ATP11C
0	0.570017	0.361	0.014	0	Nuclei	RALGPS1
0	0.569816	0.377	0.039	0	Nuclei	RUBCN
0	0.569531	0.415	0.035	0	Nuclei	KIAA1468
0	0.56942	0.517	0.144	0	Nuclei	WIPF2
0	0.569272	0.514	0.137	0	Nuclei	USP33
0	0.569179	0.452	0.082	0	Nuclei	ZFX
0	0.56877	0.542	0.202	0	Nuclei	ELOVL5
0	0.568049	0.438	0.069	0	Nuclei	TNPO3
0	0.567589	0.304	0.028	0	Nuclei	TRDN-AS1
0	0.56755	0.519	0.126	0	Nuclei	UBR4
0	0.567473	0.226	0.011	0	Nuclei	MERTK
0	0.567128	0.41	0.121	0	Nuclei	RPS6KA2
0	0.567123	0.45	0.076	0	Nuclei	USP12
0	0.567026	0.309	0	0	Nuclei	AC104123.1
0	0.566861	0.421	0.064	0	Nuclei	TP53BP1
0	0.566519	0.385	0.075	0	Nuclei	NUAK1
0	0.566479	0.398	0.026	0	Nuclei	TBC1D22B
0	0.566452	0.377	0.038	0	Nuclei	KLHDC1
0	0.566093	0.334	0.014	0	Nuclei	TRIM54
0	0.565175	0.392	0.055	0	Nuclei	ZNF462
0	0.56503	0.559	0.173	0	Nuclei	GON4L
0	0.565023	0.323	0.007	0	Nuclei	KIAA1958
0	0.564798	0.276	0.002	0	Nuclei	TMEM178B
0	0.564152	0.575	0.275	0	Nuclei	ACTN1
0	0.564134	0.42	0.08	0	Nuclei	PLA2G4C
0	0.56392	0.43	0.067	0	Nuclei	MICU3
0	0.56367	0.507	0.145	0	Nuclei	NAA15
0	0.56366	0.388	0.076	0	Nuclei	ICA1
0	0.563488	0.372	0.026	0	Nuclei	INTS9
0	0.563384	0.38	0.06	0	Nuclei	ZDHHC20
0	0.563237	0.682	0.362	0	Nuclei	MAP3K20
0	0.563165	0.53	0.273	0	Nuclei	MXRA7
0	0.563036	0.433	0.052	0	Nuclei	PPP4R1
0	0.562999	0.38	0.054	0	Nuclei	TCAIM
0	0.562775	0.447	0.068	0	Nuclei	MEF2D
0	0.562586	0.287	0.025	0	Nuclei	HOPX
0	0.562392	0.482	0.098	0	Nuclei	DIP2A
0	0.562351	0.41	0.051	0	Nuclei	OTUD7B
0	0.562077	0.258	0.014	0	Nuclei	EEPD1
0	0.562046	0.351	0.016	0	Nuclei	CAPS2
0	0.5614	0.393	0.066	0	Nuclei	HOOK2
0	0.561209	0.452	0.072	0	Nuclei	FAR1
0	0.560398	0.326	0.04	0	Nuclei	PPARG
0	0.56017	0.46	0.084	0	Nuclei	AHCTF1
0	0.560095	0.448	0.117	0	Nuclei	SP3
0	0.56009	0.425	0.045	0	Nuclei	MTOR
0	0.559855	0.42	0.062	0	Nuclei	NUP160
0	0.559746	0.446	0.09	0	Nuclei	CHD7
0	0.55966	0.397	0.079	0	Nuclei	VOPP1
0	0.559381	0.466	0.106	0	Nuclei	MORC3
0	0.559154	0.525	0.154	0	Nuclei	CHD6
0	0.55857	0.482	0.115	0	Nuclei	INO80D
0	0.558515	0.401	0.047	0	Nuclei	MTA3
0	0.558335	0.371	0.051	0	Nuclei	GABBR1
0	0.558286	0.344	0.029	0	Nuclei	RBAK-RBAKDN
0	0.557621	0.734	0.375	0	Nuclei	NCOR1
0	0.557302	0.391	0.065	0	Nuclei	RNF217
0	0.557206	0.38	0.038	0	Nuclei	ARHGEF6
0	0.557044	0.283	0.017	0	Nuclei	ZFYVE28
0	0.557033	0.436	0.091	0	Nuclei	NFYC
0	0.556914	0.434	0.058	0	Nuclei	GPR107
0	0.556791	0.343	0.04	0	Nuclei	AGAP3
0	0.556302	0.336	0.094	0	Nuclei	MAN2A1
0	0.556071	0.368	0.063	0	Nuclei	MFHAS1
0	0.555213	0.354	0.014	0	Nuclei	ADGRA3
0	0.555134	0.584	0.215	0	Nuclei	NRDC
0	0.554986	0.311	0.021	0	Nuclei	TPK1
0	0.554852	0.344	0.037	0	Nuclei	SGPP1
0	0.554737	0.452	0.096	0	Nuclei	PDPK1
0	0.554523	0.403	0.14	0	Nuclei	FAM126A
0	0.554445	0.269	0.013	0	Nuclei	ULK4
0	0.5544	0.312	0.066	0	Nuclei	FUT8
0	0.554085	0.571	0.217	0	Nuclei	XIAP
0	0.553486	0.479	0.118	0	Nuclei	PCGF5
0	0.553293	0.269	0.012	0	Nuclei	UST
0	0.55303	0.425	0.075	0	Nuclei	VPS13A
0	0.552804	0.18	0.003	0	Nuclei	FRMD5
0	0.552599	0.684	0.354	0	Nuclei	GPBP1
0	0.552561	0.393	0.07	0	Nuclei	NDE1
0	0.552463	0.25	0.048	0	Nuclei	FAT4
0	0.55242	0.492	0.155	0	Nuclei	AMOTL1
0	0.551926	0.32	0.085	0	Nuclei	SRGAP2
0	0.551887	0.615	0.214	0	Nuclei	MDM4
0	0.551819	0.326	0.028	0	Nuclei	MAN1C1
0	0.551581	0.383	0.024	0	Nuclei	ZNF346
0	0.551548	0.545	0.196	0	Nuclei	KIDINS220
0	0.551504	0.427	0.086	0	Nuclei	PIK3CA
0	0.551348	0.338	0.076	0	Nuclei	EML1
0	0.551193	0.383	0.043	0	Nuclei	PPM1D
0	0.55066	0.269	0	0	Nuclei	AC138904.3
0	0.550641	0.499	0.162	0	Nuclei	ATXN3
0	0.550398	0.395	0.051	0	Nuclei	CNOT10
0	0.550263	0.368	0	0	Nuclei	BICDL1
0	0.550263	0.391	0.02	0	Nuclei	ZNF780B
0	0.55013	0.361	0.042	0	Nuclei	ATG10
0	0.549207	0.347	0.042	0	Nuclei	ST3GAL2
0	0.54899	0.37	0.017	0	Nuclei	AC138150.1
0	0.548976	0.476	0.106	0	Nuclei	MAVS
0	0.548829	0.382	0.069	0	Nuclei	PMM2
0	0.548584	0.497	0.224	0	Nuclei	HIF1A
0	0.548432	0.34	0.02	0	Nuclei	LIN52
0	0.548124	0.598	0.208	0	Nuclei	MARCH7
0	0.547737	0.428	0.061	0	Nuclei	NUP214
0	0.547697	0.502	0.132	0	Nuclei	USP48
0	0.547616	0.297	0.002	0	Nuclei	GAS2
0	0.546647	0.552	0.199	0	Nuclei	WDR60
0	0.546576	0.468	0.087	0	Nuclei	SYMPK
0	0.546444	0.441	0.082	0	Nuclei	MAPK14
0	0.546226	0.412	0.064	0	Nuclei	APTX
0	0.546069	0.384	0.072	0	Nuclei	WRN
0	0.545417	0.393	0.075	0	Nuclei	PKNOX1
0	0.545142	0.415	0.058	0	Nuclei	ZNF654
0	0.545121	0.658	0.286	0	Nuclei	ROCK1
0	0.544803	0.364	0.064	0	Nuclei	ADARB1
0	0.544676	0.395	0.053	0	Nuclei	TRIP4
0	0.544284	0.488	0.111	0	Nuclei	PPP4R3A
0	0.543171	0.456	0.101	0	Nuclei	ZBTB1
0	0.542671	0.273	0.005	0	Nuclei	NRG2
0	0.542529	0.298	0.022	0	Nuclei	VIPR2
0	0.542003	0.431	0.14	0	Nuclei	BCL2L1
0	0.541755	0.33	0.073	0	Nuclei	CDC42SE2
0	0.541051	0.491	0.136	0	Nuclei	NPTN
0	0.540956	0.299	0.017	0	Nuclei	MTUS2
0	0.540555	0.431	0.055	0	Nuclei	HKR1
0	0.540196	0.216	0.035	0	Nuclei	FAM102B
0	0.540142	0.388	0.082	0	Nuclei	ITGB5
0	0.539945	0.441	0.062	0	Nuclei	CCDC84
0	0.539655	0.369	0.052	0	Nuclei	ANKAR
0	0.538752	0.305	0.093	0	Nuclei	RAB8B
0	0.538716	0.456	0.116	0	Nuclei	ADIPOR2
0	0.538654	0.624	0.254	0	Nuclei	ITSN2
0	0.5386	0.521	0.18	0	Nuclei	SMARCA4
0	0.538044	0.425	0.091	0	Nuclei	ACBD6
0	0.537954	0.467	0.117	0	Nuclei	RPAP2
0	0.537907	0.411	0.062	0	Nuclei	ZNF680
0	0.537732	0.544	0.183	0	Nuclei	ATF6
0	0.537576	0.363	0.001	0	Nuclei	AL158152.2
0	0.537476	0.436	0.102	0	Nuclei	GPATCH2
0	0.537326	0.495	0.115	0	Nuclei	SLC30A9
0	0.536361	0.437	0.125	0	Nuclei	STXBP1
0	0.535757	0.385	0.031	0	Nuclei	BRD1
0	0.535714	0.396	0.046	0	Nuclei	SEC24A
0	0.535681	0.404	0.056	0	Nuclei	RAD54L2
0	0.534257	0.429	0.071	0	Nuclei	TAF2
0	0.533622	0.282	0.001	0	Nuclei	LINC00854
0	0.533367	0.194	0.001	0	Nuclei	MCTP2
0	0.533208	0.371	0.032	0	Nuclei	WDR44
0	0.532626	0.357	0.052	0	Nuclei	ACVR1
0	0.532622	0.443	0.085	0	Nuclei	FAM126B
0	0.532437	0.455	0.144	0	Nuclei	PARVB
0	0.532331	0.701	0.36	0	Nuclei	SPAG9
0	0.532285	0.633	0.344	0	Nuclei	LIMS1
0	0.531399	0.641	0.287	0	Nuclei	CTNNB1
0	0.531262	0.451	0.104	0	Nuclei	TMEM245
0	0.531251	0.44	0.113	0	Nuclei	CNST
0	0.531143	0.593	0.247	0	Nuclei	RAB6A
0	0.530296	0.339	0.037	0	Nuclei	BRWD3
0	0.529823	0.477	0.135	0	Nuclei	CHD2
0	0.529742	0.244	0.002	0	Nuclei	GRIK2
0	0.529535	0.368	0.029	0	Nuclei	GTF3C2
0	0.529527	0.385	0.038	0	Nuclei	IDE
0	0.529279	0.413	0.072	0	Nuclei	CSPP1
0	0.529023	0.355	0.067	0	Nuclei	TMOD1
0	0.528794	0.347	0.036	0	Nuclei	TCP11L2
0	0.527277	0.529	0.194	0	Nuclei	NDUFS1
0	0.52707	0.581	0.279	0	Nuclei	PHLDB1
0	0.526664	0.328	0.055	0	Nuclei	RELL1
0	0.52641	0.534	0.195	0	Nuclei	KPNA6
0	0.526322	0.295	0.011	0	Nuclei	JPH2
0	0.526278	0.363	0.034	0	Nuclei	MINK1
0	0.526123	0.241	0.021	0	Nuclei	ANKRD6
0	0.525225	0.549	0.182	0	Nuclei	CUL5
0	0.524889	0.67	0.407	0	Nuclei	UBE2D2
0	0.524264	0.482	0.122	0	Nuclei	KIAA1109
0	0.524186	0.399	0.094	0	Nuclei	NT5DC1
0	0.524095	0.53	0.153	0	Nuclei	RANBP2
0	0.523931	0.42	0.069	0	Nuclei	GAK
0	0.523711	0.351	0.018	0	Nuclei	ME3
0	0.523558	0.398	0.079	0	Nuclei	TBC1D9
0	0.523534	0.355	0.028	0	Nuclei	ALMS1
0	0.523334	0.277	0.009	0	Nuclei	DUSP27
0	0.522753	0.331	0.022	0	Nuclei	FGGY
0	0.522601	0.295	0.021	0	Nuclei	SLC38A9
0	0.522218	0.284	0.023	0	Nuclei	AFF3
0	0.521953	0.583	0.281	0	Nuclei	RHOQ
0	0.521688	0.304	0.025	0	Nuclei	GPAT3
0	0.521352	0.279	0.003	0	Nuclei	PLEKHA7
0	0.521267	0.304	0.034	0	Nuclei	SLC4A4
0	0.521235	0.484	0.116	0	Nuclei	CPSF6
0	0.521032	0.318	0.057	0	Nuclei	MAP3K1
0	0.519815	0.546	0.18	0	Nuclei	LONP2
0	0.519803	0.353	0.03	0	Nuclei	MYO18A
0	0.519761	0.509	0.13	0	Nuclei	SFSWAP
0	0.519568	0.327	0.021	0	Nuclei	STRBP
0	0.519437	0.4	0.085	0	Nuclei	LPCAT3
0	0.519356	0.535	0.231	0	Nuclei	TANK
0	0.519341	0.352	0.071	0	Nuclei	UBTD2
0	0.519217	0.282	0.031	0	Nuclei	AVEN
0	0.519018	0.387	0.064	0	Nuclei	RNF169
0	0.519004	0.352	0.018	0	Nuclei	SAP130
0	0.518514	0.529	0.201	0	Nuclei	SMARCA2
0	0.5184	0.333	0.073	0	Nuclei	NFATC1
0	0.518353	0.307	0.002	0	Nuclei	IGSF9B
0	0.518295	0.548	0.192	0	Nuclei	PPP2R2A
0	0.518277	0.414	0.06	0	Nuclei	EMSY
0	0.51804	0.564	0.188	0	Nuclei	KDM5A
0	0.517884	0.292	0.019	0	Nuclei	SUFU
0	0.51786	0.615	0.31	0	Nuclei	EEA1
0	0.517634	0.313	0.033	0	Nuclei	SCAI
0	0.517304	0.343	0.029	0	Nuclei	NMNAT1
0	0.517084	0.464	0.152	0	Nuclei	PLEC
0	0.516975	0.459	0.105	0	Nuclei	ZNF160
0	0.516903	0.705	0.349	0	Nuclei	PPP1R12A
0	0.516608	0.363	0.026	0	Nuclei	ZC3H12C
0	0.516591	0.608	0.318	0	Nuclei	SNX9
0	0.516357	0.43	0.065	0	Nuclei	DMTF1
0	0.516021	0.25	0.007	0	Nuclei	AC090517.4
0	0.515916	0.371	0.041	0	Nuclei	XPNPEP3
0	0.51564	0.449	0.089	0	Nuclei	SENP7
0	0.515277	0.461	0.093	0	Nuclei	DIDO1
0	0.514984	0.268	0.007	0	Nuclei	NTN1
0	0.514913	0.351	0.023	0	Nuclei	SFXN5
0	0.514856	0.328	0.009	0	Nuclei	AFG1L
0	0.514632	0.515	0.202	0	Nuclei	GPI
0	0.514316	0.386	0.03	0	Nuclei	COG7
0	0.514205	0.483	0.162	0	Nuclei	RSRC1
0	0.513845	0.426	0.144	0	Nuclei	PTPN2
0	0.513365	0.414	0.046	0	Nuclei	KANSL3
0	0.513228	0.584	0.221	0	Nuclei	SPEN
0	0.512881	0.459	0.098	0	Nuclei	TMEM168
0	0.512583	0.393	0.055	0	Nuclei	S100PBP
0	0.512435	0.299	0.026	0	Nuclei	SPACA6
0	0.512315	0.489	0.132	0	Nuclei	YTHDC2
0	0.511425	0.375	0.089	0	Nuclei	ENOX2
0	0.510878	0.334	0.031	0	Nuclei	NARS2
0	0.510672	0.3	0.046	0	Nuclei	CHN1
0	0.510654	0.345	0.034	0	Nuclei	ACVR2A
0	0.510577	0.351	0.033	0	Nuclei	PTPDC1
0	0.510477	0.301	0.009	0	Nuclei	LRRC1
0	0.510463	0.543	0.196	0	Nuclei	PKN2
0	0.510455	0.351	0.034	0	Nuclei	RHBDD1
0	0.510235	0.359	0.026	0	Nuclei	ACSS2
0	0.510108	0.31	0.022	0	Nuclei	ZNF251
0	0.509948	0.326	0.04	0	Nuclei	KAT2B
0	0.509586	0.328	0.088	0	Nuclei	PELI1
0	0.509549	0.601	0.257	0	Nuclei	CNOT4
0	0.508891	0.514	0.181	0	Nuclei	STAG2
0	0.508738	0.396	0.053	0	Nuclei	NAA35
0	0.508653	0.437	0.115	0	Nuclei	ADAM9
0	0.508619	0.324	0.054	0	Nuclei	CTDSPL
0	0.508354	0.424	0.086	0	Nuclei	TOGARAM1
0	0.508054	0.269	0.009	0	Nuclei	ZRANB3
0	0.507708	0.435	0.132	0	Nuclei	CYP20A1
0	0.507695	0.383	0.086	0	Nuclei	UHRF1BP1L
0	0.507692	0.322	0.047	0	Nuclei	MOB3A
0	0.507562	0.361	0.032	0	Nuclei	R3HCC1L
0	0.506946	0.358	0.023	0	Nuclei	C2CD5
0	0.506122	0.27	0.022	0	Nuclei	FAM69A
0	0.506085	0.355	0.111	0	Nuclei	SPATA6
0	0.505123	0.363	0.036	0	Nuclei	PCNT
0	0.50478	0.284	0.015	0	Nuclei	CPVL
0	0.504729	0.344	0.087	0	Nuclei	CRY1
0	0.504714	0.449	0.104	0	Nuclei	SYNRG
0	0.504109	0.351	0.036	0	Nuclei	XPO6
0	0.503727	0.436	0.084	0	Nuclei	ERCC6L2
0	0.503725	0.289	0.004	0	Nuclei	KBTBD12
0	0.50361	0.226	0.001	0	Nuclei	DIRC3
0	0.503468	0.605	0.265	0	Nuclei	TRIM44
0	0.502989	0.597	0.256	0	Nuclei	RB1CC1
0	0.502796	0.252	0	0	Nuclei	RTN4RL1
0	0.502584	0.326	0.042	0	Nuclei	HAND2-AS1
0	0.502392	0.348	0.018	0	Nuclei	NUP50-DT
0	0.502192	0.377	0.03	0	Nuclei	ZNF592
0	0.501675	0.348	0.044	0	Nuclei	SNX24
0	0.501564	0.382	0.046	0	Nuclei	PTPN4
0	0.500789	0.385	0.047	0	Nuclei	DCTN4
0	0.500487	0.322	0.016	0	Nuclei	DIRC2
0	0.499883	0.279	0.001	0	Nuclei	B4GALNT3
0	0.499679	0.354	0.035	0	Nuclei	B3GALNT2
0	0.499511	0.688	0.374	0	Nuclei	THRAP3
0	0.499137	0.393	0.059	0	Nuclei	STX18
0	0.499121	0.296	0.002	0	Nuclei	TAPT1-AS1
0	0.499094	0.518	0.161	0	Nuclei	NUTM2B-AS1
0	0.498751	0.418	0.072	0	Nuclei	TM9SF4
0	0.498531	0.445	0.093	0	Nuclei	MGRN1
0	0.498332	0.337	0.033	0	Nuclei	USP6NL
0	0.497638	0.347	0.009	0	Nuclei	LARS2
0	0.497301	0.312	0	0	Nuclei	AC099669.1
0	0.497276	0.272	0.031	0	Nuclei	SIMC1
0	0.496981	0.225	0.019	0	Nuclei	SUSD1
0	0.496932	0.354	0.025	0	Nuclei	EPB41L5
0	0.4963	0.355	0.038	0	Nuclei	PIGN
0	0.495891	0.352	0.018	0	Nuclei	FBXW8
0	0.495888	0.279	0.006	0	Nuclei	GCNT2
0	0.49565	0.424	0.111	0	Nuclei	ETFDH
0	0.495631	0.293	0.024	0	Nuclei	CCDC146
0	0.4953	0.353	0.024	0	Nuclei	COX10
0	0.494996	0.346	0.017	0	Nuclei	BMT2
0	0.494922	0.317	0.016	0	Nuclei	DOPEY2
0	0.494873	0.41	0.069	0	Nuclei	ZDHHC21
0	0.494796	0.358	0.039	0	Nuclei	EXD3
0	0.494582	0.398	0.058	0	Nuclei	CEP95
0	0.494206	0.243	0.012	0	Nuclei	MVB12B
0	0.494001	0.356	0.034	0	Nuclei	PRPF40B
0	0.493961	0.341	0.056	0	Nuclei	HS2ST1
0	0.493906	0.387	0.04	0	Nuclei	PARG
0	0.493696	0.284	0.008	0	Nuclei	TRIM55
0	0.493611	0.545	0.125	0	Nuclei	HSPB7
0	0.492907	0.386	0.043	0	Nuclei	NR2C1
0	0.492243	0.424	0.098	0	Nuclei	ARFIP1
0	0.492069	0.177	0.009	0	Nuclei	APBA1
0	0.492069	0.203	0.001	0	Nuclei	ACER2
0	0.492063	0.307	0.029	0	Nuclei	STXBP4
0	0.491374	0.33	0.081	0	Nuclei	TBC1D12
0	0.490446	0.315	0.079	0	Nuclei	TEAD4
0	0.49013	0.337	0.041	0	Nuclei	PHTF2
0	0.489908	0.361	0.027	0	Nuclei	SLC30A6
0	0.489592	0.395	0.081	0	Nuclei	AC074032.1
0	0.48954	0.336	0.016	0	Nuclei	SLC9A8
0	0.489445	0.45	0.118	0	Nuclei	ABI1
0	0.489413	0.148	0.002	0	Nuclei	SPRY4-AS1
0	0.489062	0.272	0.008	0	Nuclei	AL390957.1
0	0.488935	0.298	0.02	0	Nuclei	MCM9
0	0.488745	0.313	0.029	0	Nuclei	MTERF1
0	0.488344	0.341	0.066	0	Nuclei	IKBKB
0	0.488333	0.261	0.014	0	Nuclei	RANBP17
0	0.488318	0.325	0.02	0	Nuclei	DOT1L
0	0.488315	0.483	0.141	0	Nuclei	TLK1
0	0.488173	0.355	0.027	0	Nuclei	ANAPC1
0	0.488008	0.38	0.083	0	Nuclei	NFIL3
0	0.487385	0.478	0.148	0	Nuclei	DAP3
0	0.487337	0.414	0.09	0	Nuclei	CPT1A
0	0.487336	0.455	0.119	0	Nuclei	RUFY2
0	0.486531	0.482	0.202	0	Nuclei	SESTD1
[truncated: 6,979 more rows]
