# Supplementary material for: PBX/Knotted 1 homeobox-2 (PKNOX2) is a novel regulator of myocardial fibrosis
Source: Signal Transduct Target Ther. 2024 Apr 22;9:94. doi: 10.1038/s41392-024-01804-5 (PMC11033280; doi:10.1038/s41392-024-01804-5)
Supplement: Supplementary file 8 — Supplemental Table 7 [file 41392_2024_1804_MOESM8_ESM.xlsx]

## Sheet: Sheet1
	p_val	avg_log2FC	pct.1	pct.2	p_val_adj	gene	cluster
ARHGAP26	5.18405e-54	1.77568	0.927	0.58	1.73863e-49	ARHGAP26	capPeri
EGFLAM	2.76659e-46	1.44168	0.954	0.598	9.2786e-42	EGFLAM	capPeri
PDZD2	5.69087e-41	1.29346	0.986	0.764	1.9086e-36	PDZD2	capPeri
ZEB1	8.20004e-38	1.43178	0.911	0.69	2.75013e-33	ZEB1	capPeri
FRMD3	5.86167e-35	1.151	0.956	0.667	1.96589e-30	FRMD3	capPeri
GUCY1A2	2.96376e-31	1.31157	0.891	0.592	9.93985e-27	GUCY1A2	capPeri
SCN7A	6.29066e-31	1.34312	0.776	0.328	2.10976e-26	SCN7A	capPeri
DAB1	1.15525e-30	1.75543	0.759	0.374	3.87447e-26	DAB1	capPeri
SLC16A12	2.91137e-30	1.43261	0.776	0.362	9.76414e-26	SLC16A12	capPeri
THBS4	3.70267e-30	2.02891	0.528	0.052	1.2418e-25	THBS4	capPeri
ZBTB46	3.83563e-30	1.47348	0.711	0.27	1.2864e-25	ZBTB46	capPeri
IL1RAPL1	9.77708e-30	1.83654	0.718	0.333	3.27904e-25	IL1RAPL1	capPeri
CD36	2.55318e-29	1.39608	0.799	0.374	8.56285e-25	CD36	capPeri
SLC12A2	5.95505e-29	1.5227	0.745	0.316	1.99721e-24	SLC12A2	capPeri
ADAMTSL3	8.63642e-29	1.21846	0.825	0.443	2.89648e-24	ADAMTSL3	capPeri
MYO1B	2.96663e-27	1.123	0.894	0.736	9.9495e-23	MYO1B	capPeri
PDE7B	3.72e-27	1.27482	0.853	0.586	1.24761e-22	PDE7B	capPeri
CPM	4.19104e-26	1.95078	0.577	0.126	1.40559e-21	CPM	capPeri
FGF1	9.59155e-26	2.00235	0.475	0.052	3.21681e-21	FGF1	capPeri
FGD4	5.75829e-25	1.29153	0.772	0.454	1.93122e-20	FGD4	capPeri
PTPRK	6.02146e-25	1.08386	0.878	0.649	2.01948e-20	PTPRK	capPeri
APBB2	7.98025e-25	0.974018	0.905	0.713	2.67642e-20	APBB2	capPeri
DLC1	8.54204e-25	0.564667	0.995	0.983	2.86483e-20	DLC1	capPeri
DACH1	1.91914e-24	1.52064	0.634	0.224	6.4364e-20	DACH1	capPeri
CACNA1C	5.59197e-23	0.618463	0.997	0.989	1.87544e-18	CACNA1C	capPeri
CDC42BPA	1.98549e-22	0.868604	0.903	0.764	6.65895e-18	CDC42BPA	capPeri
SHISA6	3.3482e-22	1.57951	0.493	0.103	1.12292e-17	SHISA6	capPeri
TESC	1.64004e-21	1.48543	0.413	0.046	5.50037e-17	TESC	capPeri
FNBP1L	3.14933e-21	1.29985	0.612	0.23	1.05622e-16	FNBP1L	capPeri
CD38	4.53398e-21	1.36635	0.498	0.121	1.52061e-16	CD38	capPeri
SPTBN1	6.39732e-21	0.75049	0.949	0.782	2.14553e-16	SPTBN1	capPeri
PLCL1	1.71019e-20	1.17681	0.845	0.644	5.73565e-16	PLCL1	capPeri
DSCAML1	2.63987e-20	1.19394	0.77	0.489	8.85359e-16	DSCAML1	capPeri
KALRN	3.20105e-20	1.30728	0.767	0.494	1.07357e-15	KALRN	capPeri
PTH1R	6.86627e-20	1.1425	0.741	0.391	2.30281e-15	PTH1R	capPeri
BMP5	2.07294e-19	1.31909	0.593	0.241	6.95222e-15	BMP5	capPeri
PREX2	2.15334e-19	1.09114	0.614	0.23	7.22187e-15	PREX2	capPeri
DCBLD1	2.22832e-19	1.16959	0.642	0.305	7.47335e-15	DCBLD1	capPeri
RASAL2	5.97622e-19	0.732024	0.952	0.868	2.0043e-14	RASAL2	capPeri
PLCE1	1.2448e-17	0.950534	0.788	0.517	4.17482e-13	PLCE1	capPeri
TMTC1	1.58419e-17	1.46829	0.561	0.23	5.31307e-13	TMTC1	capPeri
AGAP2	2.72552e-17	1.1548	0.338	0.023	9.14084e-13	AGAP2	capPeri
KITLG	8.36361e-17	1.35332	0.39	0.075	2.80499e-12	KITLG	capPeri
RAPH1	3.13681e-16	0.961234	0.744	0.489	1.05202e-11	RAPH1	capPeri
MEF2C	4.01595e-16	1.05074	0.737	0.483	1.34687e-11	MEF2C	capPeri
KCNQ3	6.24709e-16	1.62756	0.365	0.063	2.09515e-11	KCNQ3	capPeri
MKLN1	1.04981e-15	0.767435	0.891	0.793	3.52086e-11	MKLN1	capPeri
FLT1	1.24884e-15	1.38446	0.617	0.316	4.18834e-11	FLT1	capPeri
UTRN	1.43873e-15	0.620175	0.947	0.839	4.8252e-11	UTRN	capPeri
ARHGAP10	1.63992e-15	0.708498	0.941	0.764	5.49996e-11	ARHGAP10	capPeri
GRK3	1.87104e-14	1.18148	0.43	0.138	6.2751e-10	GRK3	capPeri
RAPGEF2	2.86734e-14	0.768983	0.839	0.695	9.6165e-10	RAPGEF2	capPeri
LINC02237	4.43461e-14	1.32732	0.365	0.08	1.48728e-09	LINC02237	capPeri
P2RY14	8.73721e-14	1.19069	0.395	0.103	2.93028e-09	P2RY14	capPeri
CACNA2D1	8.8058e-14	0.745194	0.853	0.701	2.95329e-09	CACNA2D1	capPeri
ANKS1A	1.58574e-13	1.08037	0.717	0.523	5.31825e-09	ANKS1A	capPeri
SPARC	1.77403e-13	0.930658	0.621	0.356	5.94973e-09	SPARC	capPeri
MFGE8	1.78108e-13	0.780048	0.637	0.356	5.97337e-09	MFGE8	capPeri
SOX5	1.88833e-13	0.584568	0.934	0.793	6.33308e-09	SOX5	capPeri
PTPRG	2.77898e-13	0.62518	0.972	0.92	9.32013e-09	PTPRG	capPeri
COL27A1	7.18605e-13	0.755365	0.72	0.443	2.41006e-08	COL27A1	capPeri
NBEAL1	7.37756e-13	0.568223	0.907	0.799	2.47429e-08	NBEAL1	capPeri
DAAM2	7.38585e-13	0.806784	0.695	0.454	2.47707e-08	DAAM2	capPeri
CLMN	9.61707e-13	0.680773	0.854	0.603	3.22537e-08	CLMN	capPeri
ST3GAL5	1.15838e-12	1.14573	0.316	0.063	3.88496e-08	ST3GAL5	capPeri
MIR4435-2HG	1.55597e-12	0.706817	0.85	0.655	5.2184e-08	MIR4435-2HG	capPeri
TNS3	2.16915e-12	0.956054	0.311	0.057	7.27489e-08	TNS3	capPeri
EPB41L1	2.36461e-12	0.961914	0.374	0.115	7.93044e-08	EPB41L1	capPeri
ARHGAP44	3.93034e-12	0.81736	0.644	0.391	1.31816e-07	ARHGAP44	capPeri
ELOVL2	4.09868e-12	0.86643	0.471	0.195	1.37462e-07	ELOVL2	capPeri
ZNF385D	4.30266e-12	1.11673	0.386	0.126	1.44303e-07	ZNF385D	capPeri
MAST4	4.67965e-12	0.764733	0.747	0.511	1.56946e-07	MAST4	capPeri
CARMN	4.87229e-12	0.708787	0.872	0.753	1.63407e-07	CARMN	capPeri
AUTS2	4.91372e-12	0.638409	0.886	0.753	1.64796e-07	AUTS2	capPeri
PTEN	5.99225e-12	0.560237	0.918	0.816	2.00968e-07	PTEN	capPeri
PPFIBP1	8.4741e-12	0.847382	0.635	0.408	2.84204e-07	PPFIBP1	capPeri
RIMS1	9.50999e-12	1.34852	0.306	0.063	3.18946e-07	RIMS1	capPeri
SPRED1	1.40271e-11	0.772941	0.754	0.598	4.7044e-07	SPRED1	capPeri
CYTH3	1.71533e-11	0.799389	0.696	0.454	5.75286e-07	CYTH3	capPeri
KLHL23	1.74395e-11	0.888457	0.609	0.362	5.84886e-07	KLHL23	capPeri
RIPOR3	1.93885e-11	0.675717	0.854	0.638	6.50251e-07	RIPOR3	capPeri
CAMK2D	2.28311e-11	0.662373	0.874	0.776	7.65708e-07	CAMK2D	capPeri
ARHGEF7	2.55053e-11	0.625458	0.748	0.511	8.55395e-07	ARHGEF7	capPeri
PARD3	2.80623e-11	0.450355	0.985	0.943	9.41152e-07	PARD3	capPeri
ARHGEF17	3.341e-11	0.781095	0.63	0.397	1.12051e-06	ARHGEF17	capPeri
UPB1	4.63835e-11	1.03397	0.378	0.138	1.55561e-06	UPB1	capPeri
SH3RF1	4.98703e-11	0.607695	0.896	0.81	1.67255e-06	SH3RF1	capPeri
TNFRSF21	4.99135e-11	0.940538	0.259	0.034	1.674e-06	TNFRSF21	capPeri
ADD3	7.34254e-11	0.913705	0.343	0.103	2.46254e-06	ADD3	capPeri
SPRY4-AS1	7.61839e-11	1.08208	0.301	0.069	2.55506e-06	SPRY4-AS1	capPeri
MAP4K4	8.00292e-11	0.568037	0.816	0.69	2.68402e-06	MAP4K4	capPeri
PPARG	1.04851e-10	1.14208	0.328	0.098	3.5165e-06	PPARG	capPeri
FAM162B	1.08474e-10	0.852366	0.477	0.241	3.63801e-06	FAM162B	capPeri
CACNB2	2.03511e-10	0.734512	0.794	0.649	6.82537e-06	CACNB2	capPeri
ADCY5	2.21029e-10	0.564289	0.668	0.385	7.41288e-06	ADCY5	capPeri
MUC3A	2.37903e-10	0.811367	0.33	0.098	7.97879e-06	MUC3A	capPeri
KCNAB1	2.49155e-10	0.718087	0.65	0.408	8.35617e-06	KCNAB1	capPeri
FAM213A	2.88108e-10	0.784734	0.361	0.121	9.66257e-06	FAM213A	capPeri
PDE1C	2.98966e-10	0.538832	0.971	0.885	1.00267e-05	PDE1C	capPeri
PPARGC1B	4.12655e-10	0.761857	0.429	0.178	1.38396e-05	PPARGC1B	capPeri
TBX2	4.44018e-10	0.610226	0.554	0.328	1.48915e-05	TBX2	capPeri
PAMR1	4.44181e-10	0.904379	0.281	0.063	1.48969e-05	PAMR1	capPeri
GABBR2	4.80925e-10	1.09011	0.313	0.086	1.61293e-05	GABBR2	capPeri
ADAMTS12	5.65857e-10	0.572533	0.742	0.523	1.89777e-05	ADAMTS12	capPeri
PDE8A	5.6595e-10	0.632154	0.834	0.69	1.89808e-05	PDE8A	capPeri
PTPN9	7.22891e-10	0.833218	0.647	0.437	2.42443e-05	PTPN9	capPeri
GAREM1	9.50438e-10	0.967271	0.401	0.184	3.18758e-05	GAREM1	capPeri
GJC1	1.01619e-09	0.80082	0.689	0.506	3.40811e-05	GJC1	capPeri
LIPA	1.22589e-09	1.07853	0.415	0.184	4.11138e-05	LIPA	capPeri
NR2F2-AS1	1.40335e-09	0.486598	0.95	0.885	4.70655e-05	NR2F2-AS1	capPeri
PACSIN2	1.42322e-09	0.763857	0.686	0.471	4.77319e-05	PACSIN2	capPeri
DGKB	1.55132e-09	0.98124	0.376	0.155	5.20281e-05	DGKB	capPeri
THSD7B	1.62768e-09	1.04966	0.323	0.109	5.4589e-05	THSD7B	capPeri
DENND2A	2.86325e-09	0.557814	0.86	0.695	9.60278e-05	DENND2A	capPeri
LRIG1	3.02418e-09	0.794057	0.406	0.184	0.000101425	LRIG1	capPeri
GPRIN3	3.16844e-09	0.95475	0.302	0.092	0.000106263	GPRIN3	capPeri
RORA	3.43419e-09	0.636627	0.829	0.713	0.000115176	RORA	capPeri
NES	4.59796e-09	0.739147	0.288	0.08	0.000154206	NES	capPeri
HMGCLL1	4.70392e-09	0.817954	0.393	0.172	0.00015776	HMGCLL1	capPeri
CYGB	5.98038e-09	0.745965	0.317	0.103	0.00020057	CYGB	capPeri
SSH2	9.15381e-09	0.615781	0.661	0.437	0.000307	SSH2	capPeri
DOCK6	1.51444e-08	0.666459	0.605	0.414	0.000507912	DOCK6	capPeri
ARHGAP6	1.88793e-08	0.555977	0.828	0.661	0.000633174	ARHGAP6	capPeri
AC012409.2	2.03463e-08	0.939593	0.406	0.19	0.000682374	AC012409.2	capPeri
RGS5	2.37544e-08	0.436332	0.797	0.626	0.000796674	RGS5	capPeri
STAT4	3.84581e-08	0.963869	0.496	0.316	0.00128981	STAT4	capPeri
DIAPH2	4.22208e-08	0.470583	0.885	0.816	0.001416	DIAPH2	capPeri
RHOJ	4.40732e-08	0.670352	0.496	0.287	0.00147813	RHOJ	capPeri
KANK3	4.99302e-08	0.680007	0.179	0.017	0.00167456	KANK3	capPeri
GPHN	6.21408e-08	0.416724	0.926	0.891	0.00208408	GPHN	capPeri
APOD	6.43797e-08	0.882925	0.182	0.023	0.00215917	APOD	capPeri
RAD51B	6.73317e-08	0.559344	0.796	0.667	0.00225817	RAD51B	capPeri
TRIM2	6.74511e-08	0.768807	0.301	0.109	0.00226218	TRIM2	capPeri
DENND3	7.25083e-08	0.663998	0.41	0.195	0.00243178	DENND3	capPeri
GHR	7.47105e-08	0.771162	0.48	0.282	0.00250564	GHR	capPeri
SPRED2	1.43353e-07	0.647469	0.651	0.46	0.00480777	SPRED2	capPeri
CSPG4	1.49203e-07	0.626057	0.269	0.086	0.00500397	CSPG4	capPeri
ARHGAP42	1.50728e-07	0.425294	0.846	0.736	0.00505511	ARHGAP42	capPeri
PGM5	1.64325e-07	0.518657	0.587	0.368	0.00551114	PGM5	capPeri
SNRK	1.69883e-07	0.695694	0.455	0.259	0.00569755	SNRK	capPeri
SREBF2	1.97604e-07	0.751142	0.576	0.402	0.00662724	SREBF2	capPeri
DOK6	2.01308e-07	0.871384	0.421	0.241	0.00675148	DOK6	capPeri
LHFPL6	3.06005e-07	0.427149	0.983	0.966	0.0102628	LHFPL6	capPeri
GNAI1	3.22782e-07	0.717862	0.237	0.069	0.0108255	GNAI1	capPeri
DCLK2	3.24095e-07	0.794979	0.405	0.218	0.0108695	DCLK2	capPeri
THSD7A	3.28469e-07	1.04239	0.17	0.023	0.0110162	THSD7A	capPeri
TCF4	3.5563e-07	0.420924	0.858	0.73	0.0119271	TCF4	capPeri
NCOR2	3.84271e-07	0.528767	0.698	0.569	0.0128877	NCOR2	capPeri
ZFHX3	3.88841e-07	0.6973	0.844	0.77	0.0130409	ZFHX3	capPeri
AL356258.1	4.18262e-07	0.706362	0.15	0.011	0.0140277	AL356258.1	capPeri
TMEM273	4.91662e-07	0.626522	0.276	0.103	0.0164894	TMEM273	capPeri
HSPA12A	5.19214e-07	0.572187	0.333	0.138	0.0174134	HSPA12A	capPeri
FERMT2	5.95722e-07	0.504132	0.633	0.454	0.0199793	FERMT2	capPeri
DISC1	6.93539e-07	0.759491	0.231	0.069	0.0232599	DISC1	capPeri
SUSD4	6.96954e-07	0.7401	0.219	0.063	0.0233744	SUSD4	capPeri
AFAP1L2	7.91543e-07	0.618978	0.188	0.04	0.0265468	AFAP1L2	capPeri
MRVI1	9.40108e-07	0.539927	0.574	0.379	0.0315294	MRVI1	capPeri
HS3ST3B1	9.53747e-07	0.724168	0.301	0.126	0.0319868	HS3ST3B1	capPeri
A2M	9.9018e-07	0.511696	0.513	0.316	0.0332087	A2M	capPeri
CECR2	1.11387e-06	0.610185	0.56	0.385	0.0373569	CECR2	capPeri
ETS1	1.116e-06	0.562142	0.482	0.287	0.0374283	ETS1	capPeri
UBASH3B	1.13884e-06	0.754703	0.211	0.057	0.0381944	UBASH3B	capPeri
DNAJC6	1.16303e-06	0.702392	0.255	0.092	0.0390057	DNAJC6	capPeri
RPS6KA2	1.20331e-06	0.679068	0.307	0.132	0.0403565	RPS6KA2	capPeri
PARVA	1.47202e-06	0.504457	0.678	0.523	0.0493685	PARVA	capPeri
CLIP2	1.58335e-06	0.639239	0.524	0.339	0.0531024	CLIP2	capPeri
ATP1A2	1.67817e-06	0.647826	0.276	0.115	0.0562824	ATP1A2	capPeri
VSTM4	1.796e-06	0.613286	0.351	0.172	0.0602343	VSTM4	capPeri
NRP1	1.86246e-06	0.456177	0.9	0.81	0.0624631	NRP1	capPeri
SCN3A	1.88584e-06	0.65487	0.146	0.017	0.0632474	SCN3A	capPeri
ENPP1	1.99999e-06	0.595026	0.173	0.034	0.0670756	ENPP1	capPeri
TNS2	2.11224e-06	0.602673	0.362	0.19	0.0708402	TNS2	capPeri
DUBR	2.17834e-06	0.663415	0.579	0.402	0.0730572	DUBR	capPeri
KIAA1217	2.19126e-06	0.520582	0.349	0.172	0.0734904	KIAA1217	capPeri
SLC38A11	2.19426e-06	0.610727	0.125	0.006	0.0735912	SLC38A11	capPeri
FYN	2.25401e-06	0.542919	0.594	0.42	0.0755949	FYN	capPeri
DENND1A	2.36598e-06	0.497488	0.731	0.569	0.0793504	DENND1A	capPeri
ANKRD44	2.52385e-06	0.511531	0.572	0.397	0.084645	ANKRD44	capPeri
LZTS1	2.98516e-06	0.536219	0.561	0.374	0.100116	LZTS1	capPeri
PAG1	3.23996e-06	0.441562	0.67	0.471	0.108662	PAG1	capPeri
P2RX3	3.29235e-06	0.559028	0.141	0.017	0.110419	P2RX3	capPeri
SYNE2	3.92398e-06	0.554041	0.439	0.259	0.131602	SYNE2	capPeri
C1orf21	4.16059e-06	0.434118	0.685	0.5	0.139538	C1orf21	capPeri
STAC	4.66117e-06	0.583236	0.128	0.011	0.156326	STAC	capPeri
ADAP2	5.09396e-06	0.60016	0.364	0.195	0.170841	ADAP2	capPeri
CCDC92	5.17069e-06	0.598346	0.492	0.322	0.173415	CCDC92	capPeri
BOC	5.5501e-06	0.719939	0.291	0.138	0.186139	BOC	capPeri
RBPMS2	5.78663e-06	0.602244	0.241	0.098	0.194072	RBPMS2	capPeri
ADORA2B	7.25304e-06	0.566945	0.215	0.075	0.243252	ADORA2B	capPeri
ZEB1-AS1	7.43523e-06	0.595959	0.253	0.098	0.249363	ZEB1-AS1	capPeri
C3orf70	8.48512e-06	0.524811	0.18	0.046	0.284574	C3orf70	capPeri
TCAIM	8.56605e-06	0.539267	0.401	0.236	0.287288	TCAIM	capPeri
PHKB	8.696e-06	0.553784	0.496	0.333	0.291647	PHKB	capPeri
LARGE1	8.72228e-06	0.434426	0.833	0.707	0.292528	LARGE1	capPeri
LPL	8.84343e-06	0.560338	0.48	0.316	0.296591	LPL	capPeri
ZNF521	1.01048e-05	0.625761	0.41	0.247	0.338894	ZNF521	capPeri
TSPAN14	1.038e-05	0.549354	0.303	0.144	0.348124	TSPAN14	capPeri
VIPR1	1.04168e-05	0.555841	0.141	0.023	0.34936	VIPR1	capPeri
COL4A3	1.13222e-05	0.749018	0.172	0.046	0.379723	COL4A3	capPeri
RAPGEF5	1.14943e-05	0.545352	0.587	0.408	0.385496	RAPGEF5	capPeri
FIGN	1.33896e-05	0.677904	0.5	0.333	0.449059	FIGN	capPeri
PLXDC1	1.59895e-05	0.495628	0.505	0.316	0.536255	PLXDC1	capPeri
TSPAN9	1.71783e-05	0.567534	0.529	0.368	0.576126	TSPAN9	capPeri
EGFR	1.9124e-05	0.502946	0.553	0.385	0.64138	EGFR	capPeri
NID2	1.94375e-05	0.536155	0.254	0.109	0.651895	NID2	capPeri
FAM241A	1.98002e-05	0.625413	0.319	0.172	0.66406	FAM241A	capPeri
ASAH1	2.13457e-05	0.493924	0.224	0.086	0.715893	ASAH1	capPeri
RALGPS1	2.31022e-05	0.54047	0.239	0.098	0.774802	RALGPS1	capPeri
ARPC2	2.38788e-05	0.520378	0.362	0.207	0.800847	ARPC2	capPeri
NR1D2	2.82901e-05	0.539228	0.271	0.126	0.948795	NR1D2	capPeri
LRFN5	2.99035e-05	0.637421	0.143	0.029	1	LRFN5	capPeri
MEOX2	3.15966e-05	0.602058	0.361	0.207	1	MEOX2	capPeri
MGAT5	3.25394e-05	0.462113	0.746	0.632	1	MGAT5	capPeri
GUCY1B1	3.72517e-05	0.466349	0.524	0.356	1	GUCY1B1	capPeri
ARHGEF28	3.9009e-05	0.541389	0.201	0.075	1	ARHGEF28	capPeri
SNTB1	3.97283e-05	0.532312	0.352	0.19	1	SNTB1	capPeri
ADARB2	4.01557e-05	0.928419	0.136	0.029	1	ADARB2	capPeri
KCNJ8	4.66825e-05	0.45353	0.347	0.19	1	KCNJ8	capPeri
MTUS1	4.81015e-05	0.44076	0.677	0.569	1	MTUS1	capPeri
MPPED2	6.26563e-05	0.55481	0.242	0.109	1	MPPED2	capPeri
RUNX1	6.42865e-05	0.542292	0.576	0.448	1	RUNX1	capPeri
EDA	6.62604e-05	0.593162	0.393	0.236	1	EDA	capPeri
ITGB1-DT	7.01074e-05	0.544589	0.148	0.04	1	ITGB1-DT	capPeri
COX4I2	7.45823e-05	0.464753	0.265	0.126	1	COX4I2	capPeri
GULP1	7.55063e-05	0.665484	0.174	0.063	1	GULP1	capPeri
CD9	7.99754e-05	0.511693	0.171	0.057	1	CD9	capPeri
PKIG	8.17396e-05	0.473586	0.44	0.287	1	PKIG	capPeri
ABO	8.37066e-05	0.498195	0.291	0.149	1	ABO	capPeri
LIMD1	8.5391e-05	0.678593	0.352	0.207	1	LIMD1	capPeri
CPE	8.54429e-05	0.524691	0.587	0.454	1	CPE	capPeri
POGZ	8.94861e-05	0.411588	0.608	0.471	1	POGZ	capPeri
PSD3	9.09227e-05	0.450336	0.736	0.626	1	PSD3	capPeri
IMPA2	0.000100904	0.457014	0.475	0.322	1	IMPA2	capPeri
COL23A1	0.000104487	0.741662	0.284	0.149	1	COL23A1	capPeri
LBH	0.000106463	0.456749	0.169	0.057	1	LBH	capPeri
ARL15	0.000107615	0.438275	0.67	0.54	1	ARL15	capPeri
ACE2	0.000110206	0.467466	0.143	0.04	1	ACE2	capPeri
HMBOX1	0.000111368	0.404011	0.482	0.316	1	HMBOX1	capPeri
BBX	0.000121217	0.439132	0.622	0.483	1	BBX	capPeri
CCDC141	0.000123556	0.457028	0.16	0.052	1	CCDC141	capPeri
DNMBP	0.000125143	0.521991	0.415	0.264	1	DNMBP	capPeri
ITPKB	0.000137964	0.45111	0.319	0.172	1	ITPKB	capPeri
ARHGEF6	0.000149458	0.539993	0.309	0.178	1	ARHGEF6	capPeri
SLC1A2	0.000149871	0.433389	0.172	0.063	1	SLC1A2	capPeri
CERS6	0.00015523	0.406385	0.68	0.557	1	CERS6	capPeri
ROBO1	0.000166845	0.623798	0.524	0.408	1	ROBO1	capPeri
UNC5C	0.000172206	0.476928	0.66	0.557	1	UNC5C	capPeri
MEF2C-AS1	0.000172828	0.51928	0.435	0.287	1	MEF2C-AS1	capPeri
PPP1CB	0.000173083	0.441276	0.34	0.201	1	PPP1CB	capPeri
DGKH	0.000184891	0.461917	0.623	0.529	1	DGKH	capPeri
CYSLTR2	0.000207077	0.512515	0.405	0.264	1	CYSLTR2	capPeri
CDC42EP4	0.000207136	0.44508	0.381	0.23	1	CDC42EP4	capPeri
AL050403.2	0.000220878	0.755777	0.185	0.075	1	AL050403.2	capPeri
COL5A3	0.000222199	0.409851	0.596	0.448	1	COL5A3	capPeri
ADGRL2	0.000230052	0.419184	0.497	0.351	1	ADGRL2	capPeri
LINC01099	0.000231295	0.661465	0.317	0.19	1	LINC01099	capPeri
RGL3	0.000232228	0.541488	0.439	0.305	1	RGL3	capPeri
GAS6	0.000267095	0.498433	0.368	0.253	1	GAS6	capPeri
TLE1	0.000297675	0.460337	0.466	0.316	1	TLE1	capPeri
TRPC4	0.000302006	0.631051	0.357	0.224	1	TRPC4	capPeri
SERPINB6	0.000309518	0.402684	0.246	0.126	1	SERPINB6	capPeri
AGTR1	0.000315646	0.43877	0.136	0.04	1	AGTR1	capPeri
LDB2	0.000318547	0.581411	0.413	0.293	1	LDB2	capPeri
OBSCN	0.000321499	0.417326	0.503	0.351	1	OBSCN	capPeri
PRMT2	0.000332282	0.419502	0.157	0.057	1	PRMT2	capPeri
SEPT11	0.000342599	0.455782	0.504	0.374	1	SEPT11	capPeri
NHSL1	0.000349941	0.461722	0.28	0.155	1	NHSL1	capPeri
COLGALT2	0.000359224	0.525679	0.194	0.086	1	COLGALT2	capPeri
EPHA3	0.000363143	0.495693	0.605	0.494	1	EPHA3	capPeri
POU6F2	0.000405385	0.41747	0.152	0.052	1	POU6F2	capPeri
FAR2	0.000411528	0.524294	0.195	0.086	1	FAR2	capPeri
DLEU2	0.000536405	0.42891	0.602	0.483	1	DLEU2	capPeri
PCDH17	0.000546349	0.451771	0.314	0.19	1	PCDH17	capPeri
DERA	0.000553121	0.491655	0.244	0.132	1	DERA	capPeri
COL4A4	0.000576254	0.46812	0.161	0.063	1	COL4A4	capPeri
RCSD1	0.000591209	0.409234	0.261	0.138	1	RCSD1	capPeri
ABI2	0.000691391	0.409522	0.486	0.368	1	ABI2	capPeri
NXN	0.000734531	0.64886	0.344	0.23	1	NXN	capPeri
NDRG2	0.000737162	0.406384	0.225	0.115	1	NDRG2	capPeri
ASAP2	0.000791206	0.465891	0.636	0.534	1	ASAP2	capPeri
HDAC9	0.000797435	0.576379	0.281	0.172	1	HDAC9	capPeri
RGS16	0.000982876	0.410889	0.206	0.103	1	RGS16	capPeri
RNF144A	0.0010789	0.41754	0.235	0.126	1	RNF144A	capPeri
KIF16B	0.00111512	0.408848	0.53	0.425	1	KIF16B	capPeri
MPP6	0.00113902	0.420728	0.105	0.029	1	MPP6	capPeri
AC002546.1	0.00118107	0.466221	0.152	0.063	1	AC002546.1	capPeri
CYTOR	0.00119995	0.422214	0.577	0.477	1	CYTOR	capPeri
NR3C2	0.00127405	0.481358	0.431	0.316	1	NR3C2	capPeri
TMEM51	0.00133385	0.439392	0.153	0.063	1	TMEM51	capPeri
COPG2	0.0014625	0.418431	0.218	0.121	1	COPG2	capPeri
MAPRE2	0.00151403	0.409635	0.43	0.299	1	MAPRE2	capPeri
LINC00854	0.00153694	0.469423	0.245	0.138	1	LINC00854	capPeri
RB1	0.00173627	0.420538	0.641	0.615	1	RB1	capPeri
BTBD9	0.00176725	0.414438	0.72	0.632	1	BTBD9	capPeri
ARRB1	0.00183471	0.405597	0.417	0.299	1	ARRB1	capPeri
FOXN2	0.0025438	0.41265	0.301	0.195	1	FOXN2	capPeri
CPEB4	0.00261821	0.40023	0.484	0.385	1	CPEB4	capPeri
ANKS1B	0.00281754	0.670508	0.372	0.276	1	ANKS1B	capPeri
PLOD1	0.00323175	0.57457	0.382	0.287	1	PLOD1	capPeri
FRAS1	0.00348726	0.447492	0.226	0.132	1	FRAS1	capPeri
PPM1E	0.00357391	0.620409	0.126	0.052	1	PPM1E	capPeri
AC008014.1	0.00390536	0.416564	0.407	0.299	1	AC008014.1	capPeri
MT-ND1	0.00435661	0.445757	0.258	0.161	1	MT-ND1	capPeri
BCAS3	0.00480621	0.417812	0.742	0.701	1	BCAS3	capPeri
TRERF1	0.00544367	0.432051	0.394	0.299	1	TRERF1	capPeri
AC098829.1	0.00594576	0.618349	0.399	0.322	1	AC098829.1	capPeri
R3HDM1	0.00684219	0.456918	0.388	0.305	1	R3HDM1	capPeri
TNFAIP8	0.00855118	0.441086	0.193	0.115	1	TNFAIP8	capPeri
CTDSPL	0.0107314	0.427125	0.224	0.144	1	CTDSPL	capPeri
AHCYL2	0.0210104	0.410197	0.299	0.224	1	AHCYL2	capPeri
NPAS3	0.0468966	0.422377	0.379	0.322	1	NPAS3	capPeri
MT-ATP6	0.419195	0.446425	0.39	0.374	1	MT-ATP6	capPeri
KCNT21	3.68741e-178	3.24258	0.54	0.021	1.23668e-173	KCNT2	artPeri
SLIT31	3.42307e-142	3.29333	0.713	0.081	1.14803e-137	SLIT3	artPeri
MYO101	5.45155e-129	1.87736	0.466	0.025	1.82834e-124	MYO10	artPeri
CFH1	1.54749e-121	2.57788	0.425	0.022	5.18997e-117	CFH	artPeri
OLFML2B1	2.12462e-79	0.969483	0.184	0.002	7.12553e-75	OLFML2B	artPeri
PVT11	1.16104e-77	1.97702	0.718	0.167	3.89389e-73	PVT1	artPeri
TNC1	7.92903e-71	2.14102	0.264	0.015	2.65924e-66	TNC	artPeri
PLD51	1.77311e-68	1.76425	0.328	0.029	5.94665e-64	PLD5	artPeri
CLSTN21	2.97425e-66	1.89498	0.322	0.029	9.97505e-62	CLSTN2	artPeri
PI151	5.22221e-60	1.37425	0.144	0.002	1.75143e-55	PI15	artPeri
ID41	1.97304e-59	0.658863	0.132	0.001	6.61717e-55	ID4	artPeri
FGF101	2.6313e-59	1.11415	0.19	0.007	8.82484e-55	FGF10	artPeri
SPNS21	1.80937e-56	1.13166	0.207	0.011	6.06827e-52	SPNS2	artPeri
LGR41	2.69505e-55	1.72975	0.431	0.074	9.03866e-51	LGR4	artPeri
MTHFD1L1	8.03199e-54	2.004	0.397	0.064	2.69377e-49	MTHFD1L	artPeri
SLC7A51	3.80299e-52	1.43786	0.305	0.035	1.27545e-47	SLC7A5	artPeri
ADAMTS21	4.92833e-52	1.30603	0.253	0.022	1.65286e-47	ADAMTS2	artPeri
GLIS31	1.70933e-49	2.04531	0.569	0.157	5.73276e-45	GLIS3	artPeri
ITGA111	3.85054e-48	1.04457	0.276	0.03	1.29139e-43	ITGA11	artPeri
NKD11	2.81946e-47	0.857657	0.161	0.007	9.4559e-43	NKD1	artPeri
ARHGAP281	1.32447e-46	0.874965	0.149	0.006	4.44201e-42	ARHGAP28	artPeri
CHST151	4.86559e-44	0.782181	0.207	0.017	1.63182e-39	CHST15	artPeri
BCL21	2.29039e-42	1.7178	0.569	0.165	7.68152e-38	BCL2	artPeri
B4GALT11	2.94046e-42	1.57848	0.626	0.223	9.86171e-38	B4GALT1	artPeri
HMCN21	3.43914e-42	0.972726	0.172	0.011	1.15342e-37	HMCN2	artPeri
TMEM1081	1.10446e-40	1.63469	0.517	0.142	3.70414e-36	TMEM108	artPeri
FGF10-AS11	6.90163e-39	0.519741	0.115	0.004	2.31467e-34	FGF10-AS1	artPeri
PDGFA1	1.16318e-38	1.05639	0.264	0.037	3.90108e-34	PDGFA	artPeri
NOD11	2.2455e-38	1.32691	0.385	0.083	7.53095e-34	NOD1	artPeri
IL6R1	7.18623e-38	0.949926	0.282	0.042	2.41012e-33	IL6R	artPeri
SH3BP21	1.92155e-37	1.14313	0.339	0.064	6.44449e-33	SH3BP2	artPeri
CHRM31	5.8873e-37	1.39089	0.138	0.008	1.97448e-32	CHRM3	artPeri
MAMLD11	7.10253e-37	1.08084	0.195	0.019	2.38205e-32	MAMLD1	artPeri
PDE4B1	1.57217e-36	1.173	0.345	0.067	5.27275e-32	PDE4B	artPeri
AL590999.11	1.71416e-36	1.18238	0.437	0.108	5.74895e-32	AL590999.1	artPeri
TMEM176B1	2.53346e-35	0.50612	0.155	0.011	8.49671e-31	TMEM176B	artPeri
RNF1221	2.59881e-34	1.23269	0.431	0.115	8.7159e-30	RNF122	artPeri
ADGRL31	3.03967e-32	1.55579	0.874	0.597	1.01945e-27	ADGRL3	artPeri
GPC61	1.8406e-31	1.41586	0.178	0.02	6.173e-27	GPC6	artPeri
CRISPLD21	5.6174e-30	1.92092	0.833	0.634	1.88396e-25	CRISPLD2	artPeri
TWIST21	9.7071e-30	0.583504	0.109	0.006	3.25557e-25	TWIST2	artPeri
CELF21	2.72347e-28	1.37862	0.799	0.471	9.13398e-24	CELF2	artPeri
THBS11	4.07153e-28	1.55804	0.236	0.042	1.36551e-23	THBS1	artPeri
LURAP1L1	1.29068e-27	0.801927	0.167	0.02	4.32868e-23	LURAP1L	artPeri
CRLF11	1.90074e-27	0.504599	0.121	0.009	6.37469e-23	CRLF1	artPeri
KCND21	2.69091e-27	1.94621	0.293	0.065	9.02479e-23	KCND2	artPeri
ABLIM21	1.34119e-26	1.51973	0.546	0.239	4.4981e-22	ABLIM2	artPeri
NR4A31	6.36179e-26	1.60088	0.345	0.095	2.13362e-21	NR4A3	artPeri
NTRK31	1.00183e-25	1.22951	0.236	0.045	3.35993e-21	NTRK3	artPeri
NTRK21	1.12441e-25	0.583339	0.103	0.007	3.77103e-21	NTRK2	artPeri
SH3RF31	1.99941e-25	1.18924	0.27	0.06	6.70562e-21	SH3RF3	artPeri
LMCD11	2.43397e-25	1.02599	0.224	0.041	8.16305e-21	LMCD1	artPeri
ADAMTS41	4.26937e-25	1.39035	0.632	0.326	1.43186e-20	ADAMTS4	artPeri
PTPRJ1	1.30136e-24	1.02065	0.247	0.051	4.36451e-20	PTPRJ	artPeri
SULF11	1.45085e-24	0.951424	0.23	0.044	4.86587e-20	SULF1	artPeri
ADAMTS11	1.98095e-24	1.3844	0.471	0.182	6.64373e-20	ADAMTS1	artPeri
SYNPO1	2.14388e-24	0.777293	0.236	0.047	7.19016e-20	SYNPO	artPeri
CCDC31	2.41286e-23	1.38175	0.247	0.054	8.09225e-19	CCDC3	artPeri
OSMR1	5.90109e-23	1.23158	0.816	0.6	1.97911e-18	OSMR	artPeri
C71	1.36499e-22	1.31035	0.391	0.129	4.5779e-18	C7	artPeri
CORO2B1	1.77585e-22	0.971639	0.218	0.044	5.95584e-18	CORO2B	artPeri
HMCN11	2.01295e-22	0.883229	0.19	0.033	6.75104e-18	HMCN1	artPeri
NCKAP51	4.563e-22	1.62007	0.397	0.138	1.53034e-17	NCKAP5	artPeri
COL1A11	5.38674e-22	0.975857	0.454	0.175	1.8066e-17	COL1A1	artPeri
RANBP171	1.49054e-21	0.947562	0.437	0.158	4.99898e-17	RANBP17	artPeri
SASH11	3.16936e-21	1.48457	0.77	0.539	1.06294e-16	SASH1	artPeri
LAMA31	3.71247e-21	1.10104	0.466	0.179	1.24509e-16	LAMA3	artPeri
COL14A11	4.32021e-21	1.17792	0.397	0.139	1.44891e-16	COL14A1	artPeri
ELN1	5.63186e-21	1.85255	0.149	0.022	1.88881e-16	ELN	artPeri
PLPP11	8.90701e-21	1.31691	0.621	0.335	2.98723e-16	PLPP1	artPeri
KLHL251	1.20816e-20	0.690921	0.19	0.035	4.05192e-16	KLHL25	artPeri
DCLK11	1.22932e-20	1.04963	0.241	0.057	4.12291e-16	DCLK1	artPeri
NAMPT1	1.41185e-20	1.6307	0.649	0.381	4.73506e-16	NAMPT	artPeri
MYH111	3.94444e-20	1.07362	0.149	0.023	1.32289e-15	MYH11	artPeri
PCBP31	4.21628e-20	1.18804	0.293	0.085	1.41406e-15	PCBP3	artPeri
TLE21	8.58561e-20	1.06066	0.603	0.322	2.87944e-15	TLE2	artPeri
TAGLN1	9.88163e-20	0.748344	0.218	0.049	3.3141e-15	TAGLN	artPeri
CHSY31	1.66042e-19	1.46813	0.443	0.178	5.56873e-15	CHSY3	artPeri
FLRT21	1.79196e-19	0.57546	0.103	0.011	6.00987e-15	FLRT2	artPeri
MAGI11	2.17087e-19	1.10739	0.73	0.498	7.28065e-15	MAGI1	artPeri
SEMA6D1	2.50224e-19	0.73734	0.213	0.047	8.39203e-15	SEMA6D	artPeri
CD441	3.11068e-19	1.06599	0.661	0.386	1.04326e-14	CD44	artPeri
GADD45B1	3.73034e-19	0.554044	0.178	0.033	1.25108e-14	GADD45B	artPeri
FGF181	4.12231e-19	0.506408	0.109	0.012	1.38254e-14	FGF18	artPeri
ACTN11	4.25554e-19	1.06194	0.603	0.317	1.42722e-14	ACTN1	artPeri
FOSL21	5.22255e-19	0.964423	0.477	0.213	1.75154e-14	FOSL2	artPeri
JAK31	9.2139e-19	0.663576	0.195	0.041	3.09016e-14	JAK3	artPeri
PTMA1	2.56508e-18	0.909228	0.356	0.127	8.60275e-14	PTMA	artPeri
PCSK51	3.56685e-18	1.24622	0.42	0.171	1.19625e-13	PCSK5	artPeri
PRRX21	5.57619e-18	0.573361	0.121	0.016	1.87014e-13	PRRX2	artPeri
NR4A11	6.45435e-18	1.15449	0.391	0.158	2.16466e-13	NR4A1	artPeri
NOVA11	8.83573e-18	0.750675	0.282	0.082	2.96333e-13	NOVA1	artPeri
PDLIM31	1.12614e-17	1.25324	0.557	0.304	3.77684e-13	PDLIM3	artPeri
NFIC1	9.53474e-17	0.96302	0.632	0.361	3.19776e-12	NFIC	artPeri
KCNQ41	9.79574e-17	0.523773	0.138	0.023	3.28529e-12	KCNQ4	artPeri
ENAH1	2.43668e-16	0.829266	0.489	0.222	8.17215e-12	ENAH	artPeri
STK17A1	2.47886e-16	0.680787	0.195	0.047	8.31361e-12	STK17A	artPeri
SNX91	4.76059e-16	1.04146	0.54	0.286	1.59661e-11	SNX9	artPeri
IL331	6.42827e-16	0.838279	0.259	0.078	2.15591e-11	IL33	artPeri
FAM129B1	6.58863e-16	0.677676	0.282	0.089	2.20969e-11	FAM129B	artPeri
AKAP121	6.8132e-16	1.23432	0.489	0.245	2.28501e-11	AKAP12	artPeri
FSTL11	8.75923e-16	0.962228	0.489	0.239	2.93767e-11	FSTL1	artPeri
TRAM21	1.09734e-15	0.696292	0.253	0.076	3.68026e-11	TRAM2	artPeri
CREB3L21	1.70241e-15	0.933461	0.609	0.341	5.70953e-11	CREB3L2	artPeri
ECE11	1.71185e-15	0.968892	0.701	0.457	5.74122e-11	ECE1	artPeri
GALNT161	1.79564e-15	0.743684	0.224	0.062	6.0222e-11	GALNT16	artPeri
CHSY11	1.90765e-15	0.959623	0.776	0.561	6.39788e-11	CHSY1	artPeri
FTCDNL11	2.15007e-15	0.620281	0.121	0.02	7.21091e-11	FTCDNL1	artPeri
ARSJ1	2.27041e-15	0.539326	0.115	0.018	7.61451e-11	ARSJ	artPeri
GALNT21	2.40976e-15	1.02545	0.569	0.332	8.08185e-11	GALNT2	artPeri
FLNB1	3.20276e-15	0.686839	0.178	0.042	1.07414e-10	FLNB	artPeri
DAAM11	1.08007e-14	1.07921	0.644	0.451	3.62233e-10	DAAM1	artPeri
ZEB21	1.40394e-14	0.71014	0.943	0.873	4.70855e-10	ZEB2	artPeri
TANC11	3.62548e-14	0.958432	0.609	0.389	1.21591e-09	TANC1	artPeri
ITGB51	3.87383e-14	0.709398	0.414	0.18	1.2992e-09	ITGB5	artPeri
LINC006701	4.19256e-14	0.54123	0.132	0.026	1.4061e-09	LINC00670	artPeri
ARSG1	4.24615e-14	0.562109	0.121	0.022	1.42407e-09	ARSG	artPeri
NR4A21	5.97325e-14	0.615509	0.172	0.043	2.00331e-09	NR4A2	artPeri
SLC2A91	9.84607e-14	0.633366	0.195	0.053	3.30218e-09	SLC2A9	artPeri
NTN11	1.09427e-13	0.804596	0.333	0.131	3.66997e-09	NTN1	artPeri
SLC7A21	1.21644e-13	1.08242	0.408	0.195	4.07968e-09	SLC7A2	artPeri
VEGFA1	2.25672e-13	0.731509	0.27	0.096	7.5686e-09	VEGFA	artPeri
COL18A11	2.74668e-13	0.972432	0.575	0.356	9.2118e-09	COL18A1	artPeri
ANK31	5.05556e-13	1.35006	0.448	0.24	1.69553e-08	ANK3	artPeri
RAB231	5.54611e-13	0.41137	0.121	0.023	1.86005e-08	RAB23	artPeri
ADARB11	6.12329e-13	0.797715	0.23	0.075	2.05363e-08	ADARB1	artPeri
IL4R1	9.49336e-13	0.764268	0.23	0.075	3.18388e-08	IL4R	artPeri
COL1A21	1.21005e-12	0.648855	0.534	0.298	4.05826e-08	COL1A2	artPeri
EXT11	1.37453e-12	0.881307	0.718	0.508	4.60991e-08	EXT1	artPeri
CEACAM191	2.11835e-12	0.508298	0.149	0.036	7.10452e-08	CEACAM19	artPeri
SGIP11	2.23765e-12	0.98665	0.747	0.531	7.50464e-08	SGIP1	artPeri
CNN11	2.27391e-12	0.474796	0.121	0.025	7.62624e-08	CNN1	artPeri
TEX411	2.65519e-12	1.10289	0.167	0.045	8.90498e-08	TEX41	artPeri
IMMP2L1	2.84992e-12	0.562407	0.943	0.89	9.55807e-08	IMMP2L	artPeri
GRID11	2.95512e-12	0.939953	0.603	0.358	9.9109e-08	GRID1	artPeri
PDLIM71	3.01807e-12	0.713318	0.351	0.155	1.0122e-07	PDLIM7	artPeri
NLGN11	3.15477e-12	0.751997	0.851	0.645	1.05805e-07	NLGN1	artPeri
LINC010911	3.46852e-12	1.15649	0.46	0.24	1.16327e-07	LINC01091	artPeri
INSIG21	3.61738e-12	0.536459	0.201	0.061	1.2132e-07	INSIG2	artPeri
TNXB1	3.64876e-12	0.981882	0.374	0.176	1.22372e-07	TNXB	artPeri
NAALADL21	3.854e-12	0.888279	0.506	0.289	1.29255e-07	NAALADL2	artPeri
ST51	4.6113e-12	0.704232	0.776	0.596	1.54654e-07	ST5	artPeri
TRABD2B1	5.81935e-12	0.691388	0.368	0.165	1.9517e-07	TRABD2B	artPeri
AC009093.21	5.95458e-12	0.580625	0.172	0.048	1.99705e-07	AC009093.2	artPeri
RBM471	1.50929e-11	0.707211	0.264	0.099	5.06187e-07	RBM47	artPeri
ENG1	1.60068e-11	0.753453	0.247	0.092	5.36837e-07	ENG	artPeri
KLHL291	1.66303e-11	0.988641	0.333	0.148	5.57747e-07	KLHL29	artPeri
MED13L1	2.30627e-11	0.579851	0.874	0.766	7.73477e-07	MED13L	artPeri
COL4A11	2.64379e-11	0.921906	0.851	0.787	8.86676e-07	COL4A1	artPeri
PDE4D1	3.37763e-11	0.796316	0.678	0.488	1.13279e-06	PDE4D	artPeri
BACE21	3.46043e-11	0.805814	0.391	0.191	1.16056e-06	BACE2	artPeri
NR2F1-AS11	4.84278e-11	0.451941	0.103	0.021	1.62417e-06	NR2F1-AS1	artPeri
MAOA1	5.94818e-11	0.550771	0.103	0.021	1.9949e-06	MAOA	artPeri
SSTR21	7.3043e-11	0.589467	0.195	0.064	2.44972e-06	SSTR2	artPeri
ADAMTS101	9.48312e-11	0.62905	0.276	0.111	3.18045e-06	ADAMTS10	artPeri
AEBP11	1.38485e-10	0.419375	0.149	0.041	4.64451e-06	AEBP1	artPeri
KIF5C1	1.46504e-10	0.517278	0.144	0.039	4.91345e-06	KIF5C	artPeri
TTLL71	1.853e-10	0.641789	0.282	0.116	6.21459e-06	TTLL7	artPeri
MPP71	2.47756e-10	0.400754	0.115	0.027	8.30924e-06	MPP7	artPeri
RASA31	2.7202e-10	0.746232	0.351	0.173	9.12302e-06	RASA3	artPeri
PPP3CA1	2.85834e-10	0.736647	0.609	0.398	9.58629e-06	PPP3CA	artPeri
FGF141	2.99647e-10	0.811363	0.161	0.049	1.00496e-05	FGF14	artPeri
SDC21	3.30705e-10	0.76961	0.276	0.115	1.10912e-05	SDC2	artPeri
TMOD11	3.37044e-10	0.739079	0.333	0.158	1.13038e-05	TMOD1	artPeri
NPY1R1	4.6766e-10	0.547133	0.149	0.043	1.56844e-05	NPY1R	artPeri
ADAMTS151	4.74433e-10	0.513747	0.178	0.057	1.59115e-05	ADAMTS15	artPeri
ELL21	5.39293e-10	1.14118	0.552	0.404	1.80868e-05	ELL2	artPeri
ADAMTS91	5.92086e-10	1.22233	0.707	0.616	1.98574e-05	ADAMTS9	artPeri
FGF71	6.46404e-10	0.991685	0.138	0.038	2.16791e-05	FGF7	artPeri
ADAMTSL21	6.57991e-10	0.75716	0.109	0.025	2.20677e-05	ADAMTSL2	artPeri
STON21	7.77534e-10	0.707065	0.299	0.137	2.60769e-05	STON2	artPeri
ZNF4231	8.24134e-10	0.798856	0.517	0.312	2.76398e-05	ZNF423	artPeri
MBP1	8.63504e-10	0.430928	0.149	0.044	2.89602e-05	MBP	artPeri
LINC010881	8.92641e-10	0.612887	0.207	0.074	2.99374e-05	LINC01088	artPeri
RNF2171	9.90577e-10	0.628108	0.23	0.089	3.3222e-05	RNF217	artPeri
BAG21	1.13424e-09	0.424573	0.121	0.03	3.80402e-05	BAG2	artPeri
SAMD4A1	1.16291e-09	0.754674	0.672	0.494	3.90017e-05	SAMD4A	artPeri
PEAK11	1.2657e-09	0.807421	0.741	0.579	4.24492e-05	PEAK1	artPeri
ADAM191	1.68187e-09	0.787956	0.408	0.23	5.64066e-05	ADAM19	artPeri
DDAH11	2.36466e-09	0.7841	0.356	0.175	7.93059e-05	DDAH1	artPeri
FBN11	2.62473e-09	0.910076	0.477	0.303	8.80283e-05	FBN1	artPeri
NHS1	4.06047e-09	0.732099	0.69	0.484	0.00013618	NHS	artPeri
CLSTN31	4.06447e-09	0.413429	0.19	0.067	0.000136314	CLSTN3	artPeri
PBX11	5.08791e-09	0.803682	0.874	0.776	0.000170638	PBX1	artPeri
VGLL31	5.14027e-09	0.565366	0.172	0.06	0.000172395	VGLL3	artPeri
MARCH31	6.86924e-09	0.914888	0.454	0.276	0.00023038	MARCH3	artPeri
IGF2BP21	6.90515e-09	0.6318	0.155	0.05	0.000231585	IGF2BP2	artPeri
FAM102B1	7.82336e-09	0.687783	0.276	0.125	0.00026238	FAM102B	artPeri
THRB1	9.391e-09	0.716333	0.299	0.143	0.000314955	THRB	artPeri
NFIL31	9.80918e-09	0.55067	0.27	0.122	0.00032898	NFIL3	artPeri
PDE3A1	1.00541e-08	0.67228	0.908	0.87	0.000337196	PDE3A	artPeri
PARM11	1.10112e-08	0.788606	0.27	0.122	0.000369292	PARM1	artPeri
NLN1	1.11839e-08	0.489818	0.155	0.05	0.000375086	NLN	artPeri
GPX31	1.13998e-08	0.444447	0.149	0.047	0.000382326	GPX3	artPeri
BICC11	1.33392e-08	0.78185	0.391	0.216	0.000447369	BICC1	artPeri
SSH11	1.60709e-08	0.624654	0.448	0.265	0.000538987	SSH1	artPeri
SORBS31	1.64071e-08	0.524799	0.236	0.101	0.000550262	SORBS3	artPeri
CABLES11	2.11255e-08	0.617311	0.218	0.091	0.000708507	CABLES1	artPeri
NAV11	2.34796e-08	0.644472	0.511	0.327	0.00078746	NAV1	artPeri
PKD21	2.41206e-08	0.663571	0.609	0.454	0.000808956	PKD2	artPeri
IGF1R1	2.58561e-08	0.676716	0.638	0.495	0.00086716	IGF1R	artPeri
ADH1B1	2.68457e-08	0.544559	0.138	0.043	0.000900352	ADH1B	artPeri
PMP221	3.94468e-08	0.427464	0.19	0.072	0.00132297	PMP22	artPeri
CCDC102B1	6.69601e-08	1.15834	0.575	0.44	0.00224571	CCDC102B	artPeri
ZDHHC141	7.05436e-08	0.564855	0.397	0.221	0.00236589	ZDHHC14	artPeri
WBP1L1	8.0347e-08	0.573649	0.575	0.411	0.00269468	WBP1L	artPeri
PDIA51	9.40688e-08	0.570799	0.483	0.308	0.00315488	PDIA5	artPeri
DMD1	9.74963e-08	0.436666	0.977	0.965	0.00326983	DMD	artPeri
GRID21	1.27371e-07	0.913428	0.126	0.04	0.00427178	GRID2	artPeri
FOXP11	1.52249e-07	0.481225	0.891	0.823	0.00510613	FOXP1	artPeri
ANKRD33B1	1.78517e-07	0.717955	0.356	0.199	0.00598709	ANKRD33B	artPeri
PLCB11	2.10165e-07	0.742256	0.201	0.086	0.0070485	PLCB1	artPeri
TLN21	2.21567e-07	0.766273	0.523	0.344	0.00743091	TLN2	artPeri
ABCC11	2.37781e-07	0.400354	0.121	0.038	0.00797471	ABCC1	artPeri
VIPR21	2.40228e-07	0.500411	0.138	0.047	0.00805678	VIPR2	artPeri
CTSC1	2.42375e-07	0.574017	0.27	0.133	0.00812878	CTSC	artPeri
LDLRAD31	3.08793e-07	0.602262	0.73	0.605	0.0103563	LDLRAD3	artPeri
MKL21	3.69991e-07	0.582295	0.655	0.497	0.0124087	MKL2	artPeri
GNA141	4.11393e-07	0.675126	0.132	0.045	0.0137973	GNA14	artPeri
PCDH91	4.36826e-07	0.660066	0.609	0.444	0.0146503	PCDH9	artPeri
DGKD1	4.97963e-07	0.801078	0.534	0.407	0.0167007	DGKD	artPeri
PCED1A1	5.50854e-07	0.45726	0.224	0.104	0.0184745	PCED1A	artPeri
SORBS11	5.98764e-07	0.519517	0.764	0.656	0.0200813	SORBS1	artPeri
COL6A31	6.33616e-07	0.695771	0.402	0.251	0.0212502	COL6A3	artPeri
ETS21	8.33211e-07	0.454292	0.241	0.116	0.0279442	ETS2	artPeri
LITAF1	9.36259e-07	0.901888	0.299	0.17	0.0314003	LITAF	artPeri
MAP1B1	9.48757e-07	0.560818	0.862	0.861	0.0318194	MAP1B	artPeri
WNT5B1	9.95163e-07	0.477753	0.276	0.138	0.0333758	WNT5B	artPeri
SVIL1	1.08995e-06	0.619608	0.511	0.364	0.0365549	SVIL	artPeri
CRTC11	1.17555e-06	0.701311	0.328	0.186	0.0394255	CRTC1	artPeri
ANTXR11	1.17656e-06	0.586505	0.529	0.363	0.0394594	ANTXR1	artPeri
TMOD31	1.18746e-06	0.649172	0.494	0.344	0.039825	TMOD3	artPeri
IGFBP51	1.21507e-06	0.462966	0.345	0.187	0.0407511	IGFBP5	artPeri
FHL21	1.38604e-06	0.433855	0.816	0.679	0.0464849	FHL2	artPeri
LDLRAD41	1.47452e-06	0.776625	0.351	0.208	0.0494526	LDLRAD4	artPeri
PPP1R9A1	1.48512e-06	0.633348	0.218	0.106	0.0498079	PPP1R9A	artPeri
C1R1	1.53214e-06	0.537484	0.339	0.198	0.0513851	C1R	artPeri
KLF91	1.61698e-06	0.526008	0.534	0.376	0.0542302	KLF9	artPeri
LRRK11	1.65081e-06	0.40896	0.172	0.071	0.0553647	LRRK1	artPeri
DST1	1.82352e-06	0.410642	0.81	0.655	0.0611573	DST	artPeri
USP531	2.03952e-06	0.439916	0.264	0.131	0.0684016	USP53	artPeri
ADCY91	2.13072e-06	0.588119	0.425	0.274	0.0714602	ADCY9	artPeri
RCC11	2.58256e-06	0.474469	0.241	0.12	0.0866138	RCC1	artPeri
DYNC2H11	2.69964e-06	0.437608	0.351	0.199	0.0905407	DYNC2H1	artPeri
KSR11	2.8502e-06	0.661623	0.31	0.179	0.0955901	KSR1	artPeri
SEMA5A1	3.39912e-06	0.628026	0.736	0.642	0.114	SEMA5A	artPeri
PDK31	3.4478e-06	0.488808	0.184	0.082	0.115632	PDK3	artPeri
NFIB1	3.53009e-06	0.46514	0.845	0.81	0.118392	NFIB	artPeri
CEP1261	4.02164e-06	0.444444	0.167	0.071	0.134878	CEP126	artPeri
PRRX11	4.49334e-06	0.540465	0.603	0.467	0.150698	PRRX1	artPeri
KLHL131	5.16193e-06	0.508378	0.316	0.178	0.173121	KLHL13	artPeri
ADAMTS171	6.28331e-06	0.433552	0.109	0.038	0.21073	ADAMTS17	artPeri
AFAP11	6.77656e-06	0.529099	0.218	0.11	0.227272	AFAP1	artPeri
NFIA1	8.12346e-06	0.488426	0.828	0.781	0.272445	NFIA	artPeri
PTGIR1	8.50263e-06	0.425089	0.167	0.074	0.285161	PTGIR	artPeri
AP001347.11	9.18849e-06	0.598344	0.339	0.201	0.308164	AP001347.1	artPeri
NNMT1	9.66547e-06	0.48789	0.23	0.115	0.324161	NNMT	artPeri
CMTM71	9.81493e-06	0.455408	0.351	0.213	0.329173	CMTM7	artPeri
EDNRB1	1.01107e-05	0.579997	0.356	0.217	0.339093	EDNRB	artPeri
PARD3B1	1.02919e-05	0.498661	0.58	0.446	0.34517	PARD3B	artPeri
ARHGEF31	1.0344e-05	0.478305	0.149	0.063	0.346918	ARHGEF3	artPeri
EEF2K1	1.05968e-05	0.618805	0.172	0.079	0.355394	EEF2K	artPeri
PALM2-AKAP21	1.15544e-05	0.605904	0.414	0.275	0.387511	PALM2-AKAP2	artPeri
BACH21	1.22953e-05	0.624371	0.276	0.155	0.412359	BACH2	artPeri
STX21	1.25898e-05	0.421402	0.224	0.115	0.422238	STX2	artPeri
ST6GAL11	1.28252e-05	0.671085	0.328	0.198	0.43013	ST6GAL1	artPeri
MAP3K51	1.46319e-05	0.503941	0.747	0.658	0.490726	MAP3K5	artPeri
ENOSF11	1.53586e-05	0.49547	0.454	0.306	0.515098	ENOSF1	artPeri
SLC2A31	1.90197e-05	0.488095	0.506	0.368	0.637882	SLC2A3	artPeri
LPCAT31	2.18215e-05	0.494755	0.339	0.207	0.73185	LPCAT3	artPeri
AGO21	2.23708e-05	0.469798	0.632	0.532	0.75027	AGO2	artPeri
PHF141	2.36254e-05	0.417554	0.466	0.323	0.792349	PHF14	artPeri
SLFN111	2.52058e-05	0.473671	0.178	0.086	0.845351	SLFN11	artPeri
FRMD4A1	2.78369e-05	0.432621	0.431	0.296	0.933593	FRMD4A	artPeri
ZNF3311	2.80852e-05	0.771568	0.414	0.281	0.94192	ZNF331	artPeri
SMURF11	2.90803e-05	0.552129	0.557	0.418	0.975297	SMURF1	artPeri
NRP21	3.09219e-05	0.442061	0.132	0.056	1	NRP2	artPeri
STAT31	3.36569e-05	0.446133	0.793	0.741	1	STAT3	artPeri
HIF1A-AS21	3.45139e-05	0.630976	0.379	0.252	1	HIF1A-AS2	artPeri
GPI1	3.49931e-05	0.472964	0.54	0.414	1	GPI	artPeri
NADK1	3.70736e-05	0.415778	0.213	0.112	1	NADK	artPeri
ELL1	4.09293e-05	0.567542	0.356	0.248	1	ELL	artPeri
SH3PXD2B1	4.37153e-05	0.445637	0.178	0.086	1	SH3PXD2B	artPeri
SYTL21	4.52952e-05	0.524699	0.42	0.282	1	SYTL2	artPeri
PALLD1	4.74233e-05	0.431119	0.81	0.711	1	PALLD	artPeri
BHLHE401	5.04351e-05	0.498272	0.27	0.161	1	BHLHE40	artPeri
KCTD201	5.24603e-05	0.614562	0.448	0.321	1	KCTD20	artPeri
AHI11	6.02534e-05	0.440436	0.529	0.399	1	AHI1	artPeri
DLG21	6.6421e-05	0.453755	0.638	0.529	1	DLG2	artPeri
SH3PXD2A1	6.92953e-05	0.539483	0.632	0.54	1	SH3PXD2A	artPeri
FGGY1	7.07946e-05	0.647089	0.374	0.256	1	FGGY	artPeri
COL4A21	8.24258e-05	0.464885	0.891	0.858	1	COL4A2	artPeri
MOCS11	8.44978e-05	0.469533	0.489	0.363	1	MOCS1	artPeri
COL6A11	9.11552e-05	0.460629	0.362	0.242	1	COL6A1	artPeri
NDRG11	9.61474e-05	0.409389	0.115	0.048	1	NDRG1	artPeri
MIR29B2CHG1	0.00010212	0.558989	0.483	0.379	1	MIR29B2CHG	artPeri
MX21	0.000102716	0.467201	0.264	0.159	1	MX2	artPeri
NEXN1	0.000109234	0.62407	0.523	0.401	1	NEXN	artPeri
CDK141	0.00011361	0.419704	0.684	0.616	1	CDK14	artPeri
SOX61	0.000127919	0.471429	0.356	0.24	1	SOX6	artPeri
SND11	0.000128804	0.435795	0.534	0.396	1	SND1	artPeri
SPON11	0.000139435	0.480316	0.236	0.136	1	SPON1	artPeri
ATP9A1	0.000153853	0.465197	0.138	0.064	1	ATP9A	artPeri
TLCD21	0.000172267	0.400197	0.138	0.064	1	TLCD2	artPeri
PRTFDC11	0.000186543	0.443942	0.161	0.081	1	PRTFDC1	artPeri
SLC9A91	0.000206434	0.46973	0.5	0.375	1	SLC9A9	artPeri
TENT5A1	0.000248862	0.449978	0.345	0.236	1	TENT5A	artPeri
CREM1	0.000251564	0.495394	0.316	0.208	1	CREM	artPeri
APOLD11	0.00025309	0.527498	0.362	0.246	1	APOLD1	artPeri
SLC9B21	0.000280129	0.433019	0.144	0.071	1	SLC9B2	artPeri
PDK41	0.000315187	0.528958	0.529	0.421	1	PDK4	artPeri
MACF11	0.00037684	0.454015	0.833	0.784	1	MACF1	artPeri
NGFR1	0.000382345	0.465266	0.218	0.13	1	NGFR	artPeri
LMOD11	0.000432868	0.627573	0.598	0.51	1	LMOD1	artPeri
EML41	0.000450117	0.409542	0.592	0.491	1	EML4	artPeri
NGF1	0.000457045	0.520797	0.695	0.601	1	NGF	artPeri
RAB311	0.000482001	0.497229	0.351	0.239	1	RAB31	artPeri
FOXO31	0.000536148	0.414493	0.77	0.727	1	FOXO3	artPeri
SUSD11	0.000542348	0.426211	0.23	0.137	1	SUSD1	artPeri
HEYL1	0.000559645	0.420066	0.431	0.333	1	HEYL	artPeri
PGAP11	0.000564019	0.518666	0.305	0.202	1	PGAP1	artPeri
PUM31	0.000568055	0.448663	0.385	0.275	1	PUM3	artPeri
CRIM11	0.000672863	0.69682	0.575	0.483	1	CRIM1	artPeri
PTPRD1	0.000714177	0.493613	0.126	0.062	1	PTPRD	artPeri
IGFBP41	0.000736542	0.403226	0.466	0.357	1	IGFBP4	artPeri
FHIT1	0.000745915	0.446852	0.529	0.425	1	FHIT	artPeri
A1BG-AS11	0.00079259	0.428392	0.178	0.1	1	A1BG-AS1	artPeri
PPFIA21	0.000832967	0.501666	0.138	0.07	1	PPFIA2	artPeri
CYP7B11	0.000842354	0.430508	0.293	0.188	1	CYP7B1	artPeri
MICAL31	0.000939215	0.480509	0.437	0.318	1	MICAL3	artPeri
TXNDC111	0.00106538	0.420028	0.31	0.207	1	TXNDC11	artPeri
MSRB31	0.00109217	0.432439	0.672	0.611	1	MSRB3	artPeri
AXL1	0.0011032	0.435568	0.517	0.423	1	AXL	artPeri
LTBP11	0.00114793	0.653892	0.385	0.296	1	LTBP1	artPeri
GRB101	0.00137999	0.464797	0.42	0.328	1	GRB10	artPeri
CHIC21	0.00166539	0.403456	0.23	0.146	1	CHIC2	artPeri
LMNA1	0.00183111	0.466275	0.316	0.229	1	LMNA	artPeri
NTN41	0.00191403	0.44828	0.402	0.301	1	NTN4	artPeri
CHD11	0.0020055	0.452019	0.425	0.333	1	CHD1	artPeri
SLC19A21	0.00239123	0.42078	0.172	0.104	1	SLC19A2	artPeri
PTP4A31	0.00248634	0.426251	0.316	0.229	1	PTP4A3	artPeri
ABCA61	0.00333419	0.472599	0.195	0.12	1	ABCA6	artPeri
AL445250.11	0.00348613	0.491055	0.172	0.104	1	AL445250.1	artPeri
ETV61	0.00361123	0.409529	0.701	0.638	1	ETV6	artPeri
NEURL1B1	0.00443298	0.468752	0.638	0.593	1	NEURL1B	artPeri
GATA61	0.00444079	0.4602	0.241	0.166	1	GATA6	artPeri
UGCG1	0.00460122	0.416972	0.443	0.365	1	UGCG	artPeri
IRF21	0.00581137	0.489327	0.316	0.248	1	IRF2	artPeri
PDE10A1	0.00800547	0.433771	0.695	0.659	1	PDE10A	artPeri
PXDN1	0.00819093	0.448511	0.305	0.226	1	PXDN	artPeri
RGS61	0.0091031	0.756846	0.305	0.228	1	RGS6	artPeri
CALCRL1	0.00987036	0.405641	0.207	0.142	1	CALCRL	artPeri
ZNRF21	0.0139325	0.517433	0.368	0.293	1	ZNRF2	artPeri
OSBPL91	0.01444	0.478854	0.552	0.49	1	OSBPL9	artPeri
AC025159.11	0.0165299	0.450898	0.19	0.13	1	AC025159.1	artPeri
SPRY11	0.0192284	0.41605	0.247	0.186	1	SPRY1	artPeri
CDH61	0.0201553	0.422259	0.385	0.313	1	CDH6	artPeri
ADAMTS61	0.0212561	0.419975	0.161	0.106	1	ADAMTS6	artPeri
RNMT1	0.0278948	0.403117	0.23	0.175	1	RNMT	artPeri
PID11	0.0435461	0.432099	0.241	0.186	1	PID1	artPeri
CREB51	0.0531426	0.519161	0.299	0.256	1	CREB5	artPeri
PRELID21	0.054377	0.435006	0.264	0.224	1	PRELID2	artPeri
PLOD21	0.0774742	0.442713	0.218	0.166	1	PLOD2	artPeri
HIF3A1	0.117627	0.667767	0.218	0.184	1	HIF3A	artPeri
RBFOX11	0.195527	0.446696	0.328	0.291	1	RBFOX1	artPeri
SLC38A21	0.342579	0.467659	0.385	0.383	1	SLC38A2	artPeri
MAMDC21	0.384996	0.454555	0.218	0.26	1	MAMDC2	artPeri
TSHZ21	0.39825	0.582325	0.144	0.126	1	TSHZ2	artPeri
