# Supplementary material for: PBX/Knotted 1 homeobox-2 (PKNOX2) is a novel regulator of myocardial fibrosis
Source: Signal Transduct Target Ther. 2024 Apr 22;9:94. doi: 10.1038/s41392-024-01804-5 (PMC11033280; doi:10.1038/s41392-024-01804-5)
Supplement: Supplementary file 9 — Supplemental Table 8 [file 41392_2024_1804_MOESM9_ESM.xlsx]

## Sheet: Sheet1
	p_val	avg_log2FC	pct.1	pct.2	p_val_adj	gene	cluster
SORBS2	9.47006e-08	1.13585	0.905	0.823	0.00317607	SORBS2	SMC1
SDK1	1.32736e-07	1.28499	0.74	0.387	0.00445169	SDK1	SMC1
SH3RF3	4.11275e-07	1.23702	0.775	0.5	0.0137933	SH3RF3	SMC1
SORBS1	6.6005e-07	0.809688	0.97	0.887	0.0221367	SORBS1	SMC1
SPEG	7.13914e-07	1.24697	0.556	0.21	0.0239433	SPEG	SMC1
PRDM16	9.56613e-07	1.20306	0.769	0.548	0.0320829	PRDM16	SMC1
SVIL	1.30714e-06	0.905529	0.834	0.516	0.0438388	SVIL	SMC1
MYH11	3.47343e-06	0.955885	0.917	0.839	0.116492	MYH11	SMC1
CARMN	3.90367e-06	1.09284	0.935	0.935	0.130921	CARMN	SMC1
PDLIM5	1.07667e-05	0.900861	0.929	0.919	0.361093	PDLIM5	SMC1
ACTN1	1.1243e-05	0.998966	0.817	0.629	0.377069	ACTN1	SMC1
MSRB3	3.64539e-05	0.67085	0.905	0.79	1	MSRB3	SMC1
KCNMA1	3.7162e-05	1.65046	0.533	0.29	1	KCNMA1	SMC1
ARHGEF10L	3.88895e-05	1.00598	0.686	0.452	1	ARHGEF10L	SMC1
PPP1R12B	4.24433e-05	0.639416	0.917	0.839	1	PPP1R12B	SMC1
MICAL3	4.24801e-05	0.746988	0.751	0.532	1	MICAL3	SMC1
RYR2	4.45383e-05	0.529616	1	1	1	RYR2	SMC1
FRMD4A	4.79335e-05	0.929827	0.787	0.629	1	FRMD4A	SMC1
DGKG	4.88459e-05	0.906313	0.846	0.71	1	DGKG	SMC1
JPH2	8.70376e-05	0.99578	0.669	0.419	1	JPH2	SMC1
CRIM1	0.000177582	1.09606	0.74	0.532	1	CRIM1	SMC1
MAGI1	0.000226439	0.677767	0.852	0.79	1	MAGI1	SMC1
RBPMS2	0.000254936	0.886063	0.533	0.306	1	RBPMS2	SMC1
ETV6	0.000269227	0.771895	0.858	0.742	1	ETV6	SMC1
NAV2	0.000280137	0.823895	0.627	0.355	1	NAV2	SMC1
ROR1	0.000291346	0.852921	0.651	0.452	1	ROR1	SMC1
DSTN	0.000362601	0.867017	0.675	0.484	1	DSTN	SMC1
LGR6	0.000366963	1.19022	0.408	0.194	1	LGR6	SMC1
RBPMS	0.000389433	0.496732	0.97	1	1	RBPMS	SMC1
UBE2H	0.000420212	0.944346	0.763	0.677	1	UBE2H	SMC1
ATP2B4	0.000536997	0.663745	0.805	0.758	1	ATP2B4	SMC1
GPC6	0.000700694	1.47	0.379	0.177	1	GPC6	SMC1
GALNT18	0.000779759	0.996613	0.414	0.194	1	GALNT18	SMC1
SAMD4A	0.000780894	0.714158	0.698	0.548	1	SAMD4A	SMC1
PCED1B	0.000797129	1.35664	0.426	0.242	1	PCED1B	SMC1
ITPK1	0.000805546	1.08732	0.473	0.274	1	ITPK1	SMC1
ZBTB7C	0.000843015	1.00355	0.651	0.435	1	ZBTB7C	SMC1
PPP1R12A	0.00091564	0.661064	0.87	0.871	1	PPP1R12A	SMC1
ITGA8	0.0010303	0.913159	0.574	0.355	1	ITGA8	SMC1
PDGFC	0.00104077	0.993025	0.373	0.177	1	PDGFC	SMC1
TRMT9B	0.00104149	0.75051	0.237	0.048	1	TRMT9B	SMC1
LDLRAD4	0.00113246	1.13569	0.609	0.452	1	LDLRAD4	SMC1
PDLIM7	0.00116177	1.11461	0.586	0.419	1	PDLIM7	SMC1
MYLK	0.00121984	0.674452	0.675	0.548	1	MYLK	SMC1
KIF13A	0.00122607	0.689894	0.852	0.774	1	KIF13A	SMC1
PDZRN4	0.00124967	1.6322	0.343	0.145	1	PDZRN4	SMC1
PDLIM3	0.00126241	0.989317	0.645	0.452	1	PDLIM3	SMC1
MYO1E	0.00131003	0.728197	0.763	0.581	1	MYO1E	SMC1
CTSB	0.00133612	0.699823	0.254	0.065	1	CTSB	SMC1
PGM5	0.00135129	0.887763	0.592	0.403	1	PGM5	SMC1
PDGFA	0.00135642	0.833622	0.479	0.29	1	PDGFA	SMC1
RAB20	0.00151581	1.30855	0.408	0.226	1	RAB20	SMC1
LBH	0.0015727	0.81436	0.633	0.435	1	LBH	SMC1
DTNA	0.00167703	0.613843	0.781	0.661	1	DTNA	SMC1
RNF150	0.0017477	0.751528	0.645	0.452	1	RNF150	SMC1
EOGT	0.0017904	0.790242	0.503	0.323	1	EOGT	SMC1
ACTN2	0.00180418	0.790088	0.568	0.468	1	ACTN2	SMC1
AC002066.1	0.00184652	1.09445	0.426	0.242	1	AC002066.1	SMC1
ENAH	0.00185658	0.84076	0.769	0.613	1	ENAH	SMC1
COL18A1	0.00186278	0.923176	0.615	0.484	1	COL18A1	SMC1
RCAN2	0.00190533	0.614992	0.929	0.903	1	RCAN2	SMC1
DMD	0.00220931	0.483227	0.988	0.984	1	DMD	SMC1
ELL2	0.00241126	0.935481	0.621	0.452	1	ELL2	SMC1
PCBP3	0.00243255	0.92349	0.284	0.113	1	PCBP3	SMC1
PTPRD	0.00264705	1.04165	0.408	0.226	1	PTPRD	SMC1
ELN	0.00265075	1.09588	0.414	0.226	1	ELN	SMC1
LPP	0.00307034	0.399706	0.959	1	1	LPP	SMC1
AGTPBP1	0.00333841	0.809382	0.325	0.161	1	AGTPBP1	SMC1
PDE3A	0.0034192	0.468149	0.959	0.984	1	PDE3A	SMC1
SACS	0.0034813	0.773473	0.473	0.306	1	SACS	SMC1
MYO18B	0.00351785	1.12104	0.521	0.371	1	MYO18B	SMC1
AC024901.1	0.00356782	1.3275	0.219	0.065	1	AC024901.1	SMC1
AKAP6	0.00357712	0.575267	0.858	0.79	1	AKAP6	SMC1
FSTL4	0.00366583	1.83831	0.225	0.065	1	FSTL4	SMC1
PLCB1	0.00368916	0.843921	0.651	0.452	1	PLCB1	SMC1
CHRM3	0.00413642	1.22009	0.42	0.258	1	CHRM3	SMC1
CNTN4	0.00450405	1.32926	0.337	0.161	1	CNTN4	SMC1
ITGA3	0.00560931	0.62659	0.444	0.274	1	ITGA3	SMC1
SLMAP	0.00566014	0.605057	0.74	0.677	1	SLMAP	SMC1
SLC20A2	0.00577906	0.69042	0.728	0.565	1	SLC20A2	SMC1
MEGF9	0.0058597	0.680977	0.29	0.129	1	MEGF9	SMC1
DIAPH1	0.00608176	0.710608	0.373	0.21	1	DIAPH1	SMC1
IGSF9B	0.00614206	0.689014	0.361	0.21	1	IGSF9B	SMC1
LINC01505	0.00635994	0.919413	0.231	0.081	1	LINC01505	SMC1
FAM107B	0.00673866	0.843815	0.438	0.29	1	FAM107B	SMC1
PTPN3	0.00681944	0.748149	0.32	0.161	1	PTPN3	SMC1
HIPK2	0.00752351	0.509338	0.882	0.823	1	HIPK2	SMC1
KDM5C	0.00762472	0.490707	0.166	0.032	1	KDM5C	SMC1
CAP2	0.00775212	0.487523	0.639	0.452	1	CAP2	SMC1
TEAD3	0.00779092	0.583992	0.456	0.306	1	TEAD3	SMC1
P3H2	0.00809433	0.771636	0.237	0.081	1	P3H2	SMC1
MAML3	0.00847801	0.841894	0.627	0.516	1	MAML3	SMC1
SUSD5	0.00849631	0.975524	0.284	0.129	1	SUSD5	SMC1
MACF1	0.00859412	0.400768	0.87	0.823	1	MACF1	SMC1
FBXO16	0.00932312	0.659463	0.13	0.016	1	FBXO16	SMC1
CNN1	0.0105983	0.788618	0.343	0.194	1	CNN1	SMC1
ID4	0.0106071	0.773462	0.219	0.081	1	ID4	SMC1
RHOT2	0.0112182	0.393421	0.13	0.016	1	RHOT2	SMC1
SCAI	0.0113611	0.751881	0.26	0.113	1	SCAI	SMC1
ST6GAL2	0.0116039	0.9434	0.249	0.113	1	ST6GAL2	SMC1
PDK4	0.0117224	1.19019	0.503	0.435	1	PDK4	SMC1
RASSF3	0.0119639	0.94815	0.456	0.339	1	RASSF3	SMC1
SLC8A1	0.0120113	0.484752	0.964	0.968	1	SLC8A1	SMC1
PALLD	0.012419	0.42875	0.893	0.887	1	PALLD	SMC1
C9orf3	0.0125762	0.568826	0.84	0.806	1	C9orf3	SMC1
PIP5K1B	0.01263	0.674923	0.775	0.71	1	PIP5K1B	SMC1
NLGN1	0.0126752	0.864562	0.473	0.323	1	NLGN1	SMC1
MYOF	0.0132457	0.622188	0.68	0.581	1	MYOF	SMC1
STK38L	0.0134635	0.681719	0.538	0.355	1	STK38L	SMC1
TMEM131L	0.0137529	0.711778	0.592	0.484	1	TMEM131L	SMC1
PDZRN3	0.0142267	0.610738	0.669	0.5	1	PDZRN3	SMC1
ENTPD1	0.014604	0.917982	0.485	0.371	1	ENTPD1	SMC1
NR4A1	0.0146883	1.16633	0.45	0.323	1	NR4A1	SMC1
MYO9B	0.0156683	0.423016	0.639	0.532	1	MYO9B	SMC1
VLDLR-AS1	0.0157443	0.320796	0.118	0.016	1	VLDLR-AS1	SMC1
LCLAT1	0.0157484	0.781255	0.592	0.532	1	LCLAT1	SMC1
TACC2	0.0158258	0.535064	0.645	0.532	1	TACC2	SMC1
ARID5B	0.0160667	0.583766	0.704	0.645	1	ARID5B	SMC1
COL4A1	0.0163144	0.984737	0.763	0.677	1	COL4A1	SMC1
BMPR1A	0.0163337	0.482509	0.775	0.726	1	BMPR1A	SMC1
NACC2	0.0164416	0.633009	0.426	0.306	1	NACC2	SMC1
KIAA1217	0.0165134	0.881227	0.669	0.597	1	KIAA1217	SMC1
N4BP2L2	0.0166798	0.399047	0.888	0.871	1	N4BP2L2	SMC1
DOCK3	0.0175507	0.781936	0.408	0.29	1	DOCK3	SMC1
NDFIP1	0.0176285	0.573157	0.515	0.387	1	NDFIP1	SMC1
ATP10A	0.0176629	0.59648	0.74	0.71	1	ATP10A	SMC1
PRRG4	0.0193307	0.611705	0.112	0.016	1	PRRG4	SMC1
OSBPL3	0.0201286	0.7188	0.183	0.065	1	OSBPL3	SMC1
TENT4B	0.0207669	0.592129	0.367	0.242	1	TENT4B	SMC1
WFDC1	0.0208953	0.595414	0.296	0.161	1	WFDC1	SMC1
KANK2	0.0214574	0.50365	0.698	0.565	1	KANK2	SMC1
TMEM51	0.0214684	0.824487	0.491	0.371	1	TMEM51	SMC1
CSNK1A1	0.0218658	0.489775	0.805	0.694	1	CSNK1A1	SMC1
PTCHD1-AS	0.0219995	1.14898	0.237	0.113	1	PTCHD1-AS	SMC1
MTHFD1L	0.0223261	1.44478	0.355	0.21	1	MTHFD1L	SMC1
ATP8B1	0.0229697	0.579053	0.704	0.613	1	ATP8B1	SMC1
MAP7	0.0233929	0.618332	0.183	0.065	1	MAP7	SMC1
MFHAS1	0.0235414	0.615735	0.391	0.274	1	MFHAS1	SMC1
VPS13D	0.0238445	0.502803	0.822	0.774	1	VPS13D	SMC1
CNST	0.0239557	0.576168	0.473	0.355	1	CNST	SMC1
RFX2	0.0255885	0.654102	0.533	0.403	1	RFX2	SMC1
LAMA5	0.0255939	0.549338	0.343	0.21	1	LAMA5	SMC1
FBXO32	0.0258979	0.785738	0.568	0.468	1	FBXO32	SMC1
RSBN1L	0.0272448	0.612377	0.432	0.323	1	RSBN1L	SMC1
CDK6	0.0282886	0.617904	0.396	0.274	1	CDK6	SMC1
PPM1L	0.0284839	0.506682	0.769	0.71	1	PPM1L	SMC1
NBEAL1	0.02859	0.420991	0.917	0.919	1	NBEAL1	SMC1
MPP7	0.0287841	0.65464	0.349	0.226	1	MPP7	SMC1
LINC00670	0.0290788	0.774012	0.367	0.242	1	LINC00670	SMC1
NPNT	0.029331	0.695189	0.249	0.129	1	NPNT	SMC1
ST8SIA4	0.0294626	0.628672	0.148	0.048	1	ST8SIA4	SMC1
SMCHD1	0.0298684	0.552406	0.615	0.532	1	SMCHD1	SMC1
RNF216	0.0301458	0.692608	0.633	0.581	1	RNF216	SMC1
EXT1	0.0302593	0.528268	0.568	0.387	1	EXT1	SMC1
CYFIP2	0.0306519	0.512036	0.148	0.048	1	CYFIP2	SMC1
FHOD3	0.0309359	0.510763	0.438	0.306	1	FHOD3	SMC1
KCNQ4	0.0309412	0.428194	0.178	0.065	1	KCNQ4	SMC1
MYOM1	0.0319133	0.483236	0.834	0.839	1	MYOM1	SMC1
FZD6	0.0323327	0.336735	0.124	0.032	1	FZD6	SMC1
EDIL3	0.0327247	0.930197	0.29	0.161	1	EDIL3	SMC1
MCAM	0.0333752	0.676369	0.562	0.5	1	MCAM	SMC1
BAZ1B	0.034885	0.521484	0.568	0.468	1	BAZ1B	SMC1
ERCC3	0.0350718	0.338836	0.154	0.048	1	ERCC3	SMC1
TAX1BP1	0.0356654	0.374065	0.462	0.323	1	TAX1BP1	SMC1
TTN	0.0365084	0.394504	0.947	0.855	1	TTN	SMC1
MBNL1	0.0366213	0.423113	0.929	0.935	1	MBNL1	SMC1
SYNE1	0.0369551	0.415807	0.811	0.726	1	SYNE1	SMC1
PAM	0.0370523	0.553047	0.728	0.677	1	PAM	SMC1
MAEA	0.0373918	0.529643	0.26	0.145	1	MAEA	SMC1
TPM2	0.0389086	0.457514	0.361	0.242	1	TPM2	SMC1
FAM49B	0.0393953	0.608349	0.32	0.21	1	FAM49B	SMC1
MOB1B	0.0394032	0.648049	0.556	0.468	1	MOB1B	SMC1
ADARB1	0.0401165	0.54681	0.361	0.226	1	ADARB1	SMC1
ST6GAL1	0.0404398	0.608858	0.497	0.371	1	ST6GAL1	SMC1
AC092164.1	0.0412538	0.570828	0.337	0.194	1	AC092164.1	SMC1
CAMK1D	0.0413363	0.76491	0.45	0.323	1	CAMK1D	SMC1
YTHDF3	0.0420317	0.585804	0.29	0.177	1	YTHDF3	SMC1
CSDC2	0.0421869	0.723989	0.402	0.306	1	CSDC2	SMC1
B3GNT2	0.0427201	0.440302	0.118	0.032	1	B3GNT2	SMC1
SORT1	0.0428501	0.662385	0.639	0.613	1	SORT1	SMC1
PLEKHO1	0.0437279	0.516169	0.349	0.226	1	PLEKHO1	SMC1
ZNF154	0.044078	0.342335	0.118	0.032	1	ZNF154	SMC1
SERPINI2	0.0443148	0.451081	0.142	0.048	1	SERPINI2	SMC1
AC011287.1	0.04435	0.508472	0.29	0.161	1	AC011287.1	SMC1
FILIP1	0.0445711	0.456507	0.893	0.887	1	FILIP1	SMC1
OSBPL10	0.0447103	0.631183	0.491	0.403	1	OSBPL10	SMC1
CDS2	0.0457205	0.469427	0.391	0.274	1	CDS2	SMC1
FRMD5	0.045945	0.505888	0.118	0.032	1	FRMD5	SMC1
SEC11A	0.0462052	0.513656	0.266	0.145	1	SEC11A	SMC1
MBNL2	0.046624	0.406469	0.722	0.71	1	MBNL2	SMC1
AC073050.1	0.0473886	0.544967	0.118	0.032	1	AC073050.1	SMC1
WDR82	0.0474289	0.483366	0.361	0.258	1	WDR82	SMC1
DHX57	0.0474786	0.490322	0.16	0.065	1	DHX57	SMC1
CNOT4	0.0481252	0.436777	0.58	0.516	1	CNOT4	SMC1
NPC1	0.0487153	0.583868	0.296	0.177	1	NPC1	SMC1
MLIP	0.0487414	0.501	0.562	0.452	1	MLIP	SMC1
TNRC18	0.0490618	0.425073	0.698	0.613	1	TNRC18	SMC1
FOXK2	0.0491017	0.486161	0.527	0.387	1	FOXK2	SMC1
ABR	0.0492284	0.698218	0.651	0.565	1	ABR	SMC1
CLIC4	0.0500296	0.541341	0.592	0.5	1	CLIC4	SMC1
RBM47	0.0502588	0.547937	0.136	0.048	1	RBM47	SMC1
NEBL	0.050376	0.494139	0.515	0.435	1	NEBL	SMC1
CERS5	0.0505805	0.427674	0.314	0.21	1	CERS5	SMC1
AL450332.1	0.0512273	0.63135	0.272	0.177	1	AL450332.1	SMC1
STX5	0.0514815	0.524678	0.402	0.306	1	STX5	SMC1
SGK3	0.0518411	0.565904	0.231	0.129	1	SGK3	SMC1
TMC6	0.0534354	0.394606	0.112	0.032	1	TMC6	SMC1
DNAJC27	0.0536799	0.599269	0.136	0.048	1	DNAJC27	SMC1
APTR	0.0536799	0.400675	0.136	0.048	1	APTR	SMC1
PPM1K	0.0538428	0.55169	0.308	0.194	1	PPM1K	SMC1
NCS1	0.0540367	0.450264	0.154	0.065	1	NCS1	SMC1
COL4A5	0.0541669	0.688336	0.379	0.306	1	COL4A5	SMC1
TAGLN	0.0543566	0.326467	0.462	0.339	1	TAGLN	SMC1
HRH2	0.0547351	0.688734	0.213	0.113	1	HRH2	SMC1
IGFBP4	0.0554613	0.638	0.509	0.371	1	IGFBP4	SMC1
NLRC5	0.0579681	0.638155	0.254	0.161	1	NLRC5	SMC1
GABPB1	0.0582535	0.5664	0.272	0.177	1	GABPB1	SMC1
LINC02381	0.058586	0.367386	0.112	0.032	1	LINC02381	SMC1
HAPLN3	0.0586203	0.47453	0.172	0.081	1	HAPLN3	SMC1
PPFIA2	0.0586323	0.60194	0.237	0.129	1	PPFIA2	SMC1
CAP1	0.0589927	0.409322	0.213	0.113	1	CAP1	SMC1
FMO4	0.059294	0.541488	0.243	0.145	1	FMO4	SMC1
RAB6A	0.0595697	0.358119	0.509	0.371	1	RAB6A	SMC1
AL365273.2	0.0597073	0.419547	0.355	0.242	1	AL365273.2	SMC1
EFHC2	0.0605049	0.420389	0.154	0.065	1	EFHC2	SMC1
CUX1	0.061275	0.352612	0.87	0.887	1	CUX1	SMC1
GLTP	0.0631478	0.436138	0.13	0.048	1	GLTP	SMC1
ERBB4	0.0634646	0.722333	0.379	0.29	1	ERBB4	SMC1
HABP4	0.063551	0.550799	0.426	0.323	1	HABP4	SMC1
INPP5A	0.0638946	0.536769	0.586	0.565	1	INPP5A	SMC1
LRCH1	0.0645594	0.321657	0.604	0.516	1	LRCH1	SMC1
PPP3CC	0.064872	0.442628	0.604	0.548	1	PPP3CC	SMC1
EPRS	0.0649229	0.375616	0.13	0.048	1	EPRS	SMC1
ACKR3	0.06516	0.588011	0.172	0.081	1	ACKR3	SMC1
COL14A1	0.0659301	0.787173	0.444	0.355	1	COL14A1	SMC1
RAB15	0.0660594	0.371438	0.107	0.032	1	RAB15	SMC1
AC013565.1	0.067371	0.682221	0.272	0.177	1	AC013565.1	SMC1
MAP4	0.0676959	0.312304	0.893	0.823	1	MAP4	SMC1
CTBP2	0.0678418	0.404223	0.734	0.71	1	CTBP2	SMC1
MTMR2	0.0683474	0.469904	0.343	0.258	1	MTMR2	SMC1
ANKS1B	0.0688939	0.76227	0.438	0.355	1	ANKS1B	SMC1
JPH1	0.0689329	0.505994	0.189	0.097	1	JPH1	SMC1
DYSF	0.0690511	0.446359	0.231	0.129	1	DYSF	SMC1
C16orf45	0.0692511	0.509409	0.26	0.161	1	C16orf45	SMC1
HSPG2	0.0693361	0.508573	0.515	0.435	1	HSPG2	SMC1
EHBP1L1	0.0702923	0.419127	0.408	0.306	1	EHBP1L1	SMC1
C15orf41	0.0705833	0.422498	0.58	0.5	1	C15orf41	SMC1
NFKB1	0.0710455	0.435374	0.343	0.242	1	NFKB1	SMC1
PALD1	0.0724991	0.42818	0.231	0.129	1	PALD1	SMC1
CARF	0.0726906	0.427701	0.189	0.097	1	CARF	SMC1
METTL15	0.0741792	0.487452	0.467	0.355	1	METTL15	SMC1
SUSD6	0.0774171	0.498684	0.527	0.452	1	SUSD6	SMC1
CASZ1	0.077474	0.554279	0.237	0.145	1	CASZ1	SMC1
RAMP1	0.0776021	0.601948	0.201	0.113	1	RAMP1	SMC1
MED9	0.0776891	0.370244	0.124	0.048	1	MED9	SMC1
ADGRA2	0.0779243	0.523737	0.26	0.161	1	ADGRA2	SMC1
B3GALNT2	0.0780091	0.543605	0.473	0.403	1	B3GALNT2	SMC1
DNM2	0.0785727	0.360496	0.538	0.468	1	DNM2	SMC1
ACTN4	0.0787608	0.470642	0.734	0.645	1	ACTN4	SMC1
GNG7	0.0787689	0.531427	0.337	0.242	1	GNG7	SMC1
MPPE1	0.0807025	0.331533	0.148	0.065	1	MPPE1	SMC1
HIF1A	0.0817211	0.651613	0.527	0.484	1	HIF1A	SMC1
GATAD2B	0.0822871	0.354203	0.686	0.629	1	GATAD2B	SMC1
CDK18	0.0825445	0.495053	0.325	0.242	1	CDK18	SMC1
RAB5B	0.0834189	0.351221	0.148	0.065	1	RAB5B	SMC1
TMEM38B	0.0838609	0.531809	0.243	0.145	1	TMEM38B	SMC1
PEX13	0.0843766	0.422501	0.16	0.081	1	PEX13	SMC1
NUPL2	0.0844944	0.386739	0.225	0.129	1	NUPL2	SMC1
SLAIN2	0.0846691	0.460389	0.355	0.274	1	SLAIN2	SMC1
GLIDR	0.084883	0.36808	0.101	0.032	1	GLIDR	SMC1
LINC00702	0.0869339	0.546636	0.29	0.194	1	LINC00702	SMC1
SMARCD3	0.0871411	0.587463	0.284	0.177	1	SMARCD3	SMC1
JADE1	0.0873111	0.673314	0.497	0.452	1	JADE1	SMC1
RPS27L	0.0880982	0.358032	0.124	0.048	1	RPS27L	SMC1
TTLL7	0.0882325	0.404624	0.615	0.532	1	TTLL7	SMC1
AL022068.1	0.0900656	0.373297	0.101	0.032	1	AL022068.1	SMC1
NTRK3	0.0900797	0.380363	0.769	0.677	1	NTRK3	SMC1
INO80	0.0900862	0.525684	0.438	0.355	1	INO80	SMC1
WDR49	0.0901025	0.668347	0.266	0.177	1	WDR49	SMC1
JAZF1	0.0911359	0.409298	0.533	0.452	1	JAZF1	SMC1
DNAAF5	0.0923249	0.389901	0.166	0.081	1	DNAAF5	SMC1
STARD13	0.0923499	0.460518	0.704	0.629	1	STARD13	SMC1
TRIO	0.0925344	0.363708	0.817	0.79	1	TRIO	SMC1
TRPC6	0.0931236	0.630409	0.29	0.21	1	TRPC6	SMC1
WBP1L	0.0934225	0.365764	0.527	0.468	1	WBP1L	SMC1
VPS13A	0.0940632	0.579162	0.402	0.306	1	VPS13A	SMC1
BCAM	0.0942203	0.36235	0.314	0.21	1	BCAM	SMC1
COL4A2	0.0947923	0.64555	0.799	0.855	1	COL4A2	SMC1
HS2ST1	0.0960766	0.523828	0.308	0.21	1	HS2ST1	SMC1
TMEM131	0.097589	0.396157	0.598	0.532	1	TMEM131	SMC1
CATSPERG	0.0977305	0.344545	0.142	0.065	1	CATSPERG	SMC1
TMEM259	0.0980036	0.348349	0.254	0.161	1	TMEM259	SMC1
XKR6	0.0983343	0.459397	0.485	0.387	1	XKR6	SMC1
AHCYL1	0.0998732	0.349722	0.278	0.177	1	AHCYL1	SMC1
FADS3	0.101443	0.49963	0.207	0.129	1	FADS3	SMC1
HNRNPLL	0.101606	0.312211	0.296	0.21	1	HNRNPLL	SMC1
TRIM33	0.102846	0.320026	0.438	0.339	1	TRIM33	SMC1
OCA2	0.103258	0.463801	0.118	0.048	1	OCA2	SMC1
ARMC2	0.103286	0.437268	0.42	0.323	1	ARMC2	SMC1
SNX7	0.104166	0.314673	0.118	0.048	1	SNX7	SMC1
PUS10	0.105081	0.335418	0.118	0.048	1	PUS10	SMC1
PPP5D1	0.105081	0.479173	0.118	0.048	1	PPP5D1	SMC1
SSBP3	0.106022	0.554855	0.562	0.516	1	SSBP3	SMC1
CNOT11	0.106342	0.396874	0.136	0.065	1	CNOT11	SMC1
STK33	0.106913	0.310001	0.195	0.097	1	STK33	SMC1
MRVI1	0.107021	0.309186	0.787	0.694	1	MRVI1	SMC1
C6orf89	0.107284	0.528053	0.189	0.113	1	C6orf89	SMC1
IQCJ-SCHIP1	0.108375	0.499659	0.432	0.371	1	IQCJ-SCHIP1	SMC1
MCCC2	0.109298	0.399761	0.154	0.081	1	MCCC2	SMC1
SIK3	0.109481	0.345933	0.822	0.839	1	SIK3	SMC1
NEDD9	0.111098	0.459868	0.231	0.145	1	NEDD9	SMC1
MAP3K20	0.112744	0.340856	0.775	0.758	1	MAP3K20	SMC1
MGAT4A	0.113599	0.330068	0.118	0.048	1	MGAT4A	SMC1
LUZP1	0.114112	0.356416	0.379	0.274	1	LUZP1	SMC1
SMAD7	0.114886	0.489172	0.148	0.081	1	SMAD7	SMC1
KSR1	0.115529	0.509089	0.26	0.177	1	KSR1	SMC1
XPO6	0.115544	0.427695	0.29	0.21	1	XPO6	SMC1
NR4A2	0.11566	0.529652	0.225	0.145	1	NR4A2	SMC1
REEP1	0.115792	0.533995	0.42	0.339	1	REEP1	SMC1
JAG1	0.118267	0.47402	0.467	0.419	1	JAG1	SMC1
RAP2C-AS1	0.118562	0.332011	0.118	0.048	1	RAP2C-AS1	SMC1
DIRC3	0.11909	0.808453	0.456	0.403	1	DIRC3	SMC1
BMT2	0.12091	0.306409	0.296	0.194	1	BMT2	SMC1
RIN3	0.122371	0.414238	0.367	0.274	1	RIN3	SMC1
IMMT	0.122638	0.432566	0.42	0.339	1	IMMT	SMC1
DMPK	0.125054	0.601662	0.302	0.226	1	DMPK	SMC1
ESAM	0.125481	0.363237	0.26	0.177	1	ESAM	SMC1
RTF2	0.126701	0.305202	0.136	0.065	1	RTF2	SMC1
CWF19L2	0.127624	0.433468	0.314	0.226	1	CWF19L2	SMC1
LINC02398	0.127689	0.920054	0.166	0.097	1	LINC02398	SMC1
SNTB1	0.128036	0.369259	0.609	0.548	1	SNTB1	SMC1
PCP4L1	0.128593	0.569695	0.166	0.097	1	PCP4L1	SMC1
COL6A2	0.128734	0.392174	0.627	0.548	1	COL6A2	SMC1
CDK17	0.129033	0.418167	0.503	0.419	1	CDK17	SMC1
CCDC6	0.129611	0.340052	0.272	0.194	1	CCDC6	SMC1
FUBP3	0.129953	0.498777	0.331	0.258	1	FUBP3	SMC1
RBM24	0.13051	0.310236	0.272	0.177	1	RBM24	SMC1
INTS2	0.13056	0.350284	0.172	0.097	1	INTS2	SMC1
RNF185	0.131634	0.512841	0.266	0.194	1	RNF185	SMC1
POM121C	0.132758	0.456224	0.438	0.371	1	POM121C	SMC1
L3MBTL4	0.13329	0.419889	0.615	0.565	1	L3MBTL4	SMC1
AK4	0.134078	0.544327	0.201	0.129	1	AK4	SMC1
DLGAP4	0.134333	0.53097	0.55	0.468	1	DLGAP4	SMC1
TMOD1	0.137531	0.482321	0.408	0.339	1	TMOD1	SMC1
SMAD5	0.1378	0.39562	0.308	0.226	1	SMAD5	SMC1
THBS1	0.139093	0.562619	0.314	0.226	1	THBS1	SMC1
H2AFY	0.139485	0.350833	0.272	0.194	1	H2AFY	SMC1
SP100	0.143319	0.330719	0.473	0.387	1	SP100	SMC1
TEAD4	0.143875	0.385167	0.296	0.21	1	TEAD4	SMC1
PPP1R13B	0.14494	0.500746	0.32	0.242	1	PPP1R13B	SMC1
DACT3	0.144979	0.3499	0.183	0.113	1	DACT3	SMC1
ADGRE5	0.14598	0.483845	0.249	0.161	1	ADGRE5	SMC1
CCNY	0.146093	0.401961	0.592	0.548	1	CCNY	SMC1
PPP1R9A	0.146119	0.659975	0.302	0.242	1	PPP1R9A	SMC1
CASQ2	0.147642	0.49435	0.533	0.516	1	CASQ2	SMC1
RANGAP1	0.148885	0.30718	0.148	0.081	1	RANGAP1	SMC1
RUSC2	0.14896	0.475606	0.538	0.5	1	RUSC2	SMC1
OSBP2	0.149666	0.671593	0.231	0.161	1	OSBP2	SMC1
NDUFB1	0.149786	0.331003	0.183	0.113	1	NDUFB1	SMC1
MYLK3	0.14984	0.324598	0.154	0.081	1	MYLK3	SMC1
CEP295	0.151168	0.301009	0.13	0.065	1	CEP295	SMC1
A4GALT	0.152648	0.405302	0.349	0.258	1	A4GALT	SMC1
JAK2	0.152831	0.556016	0.284	0.21	1	JAK2	SMC1
ACTG2	0.153914	0.825471	0.16	0.097	1	ACTG2	SMC1
AL355974.2	0.153914	0.538236	0.16	0.097	1	AL355974.2	SMC1
SLC22A3	0.15433	0.525508	0.485	0.435	1	SLC22A3	SMC1
CDHR3	0.155835	0.341881	0.13	0.065	1	CDHR3	SMC1
IFRD1	0.156058	0.316477	0.225	0.145	1	IFRD1	SMC1
SPTB	0.15717	0.664207	0.385	0.323	1	SPTB	SMC1
SBSPON	0.158209	0.337196	0.124	0.065	1	SBSPON	SMC1
ZNF398	0.158606	0.362725	0.219	0.145	1	ZNF398	SMC1
WDR1	0.159183	0.443545	0.278	0.21	1	WDR1	SMC1
DGKD	0.160887	0.462684	0.42	0.387	1	DGKD	SMC1
TPM4	0.161894	0.358629	0.651	0.548	1	TPM4	SMC1
ALPK3	0.162339	0.372721	0.32	0.242	1	ALPK3	SMC1
SHROOM3	0.162404	0.456456	0.219	0.145	1	SHROOM3	SMC1
LMOD1	0.162502	0.390605	0.817	0.855	1	LMOD1	SMC1
SMOC2	0.163275	0.594788	0.675	0.71	1	SMOC2	SMC1
TANC1	0.166217	0.402096	0.657	0.597	1	TANC1	SMC1
FHL5	0.166558	0.386222	0.178	0.29	1	FHL5	SMC1
AMFR	0.167131	0.428012	0.178	0.113	1	AMFR	SMC1
HDAC8	0.167657	0.394388	0.556	0.532	1	HDAC8	SMC1
LASP1	0.168492	0.335016	0.438	0.355	1	LASP1	SMC1
SOX6	0.168653	0.35712	0.698	0.677	1	SOX6	SMC1
FRY	0.169298	0.371637	0.923	0.935	1	FRY	SMC1
LINC01088	0.170508	0.49066	0.408	0.323	1	LINC01088	SMC1
CEP126	0.171235	0.37116	0.166	0.097	1	CEP126	SMC1
PSEN1	0.172657	0.400102	0.408	0.339	1	PSEN1	SMC1
ZNF337	0.173472	0.350745	0.183	0.113	1	ZNF337	SMC1
TBL1X	0.174291	0.461982	0.598	0.581	1	TBL1X	SMC1
SLC25A16	0.174911	0.306785	0.456	0.387	1	SLC25A16	SMC1
TMEM65	0.175414	0.404968	0.266	0.194	1	TMEM65	SMC1
MAFK	0.175469	0.31715	0.142	0.081	1	MAFK	SMC1
MICAL2	0.175513	0.418186	0.609	0.565	1	MICAL2	SMC1
DSTYK	0.17559	0.32095	0.249	0.177	1	DSTYK	SMC1
ZMYM5	0.176048	0.444712	0.308	0.242	1	ZMYM5	SMC1
NHS	0.176114	0.543338	0.686	0.613	1	NHS	SMC1
MYPN	0.177018	0.423215	0.325	0.258	1	MYPN	SMC1
AP3S1	0.177375	0.391914	0.225	0.161	1	AP3S1	SMC1
MFSD8	0.178271	0.325282	0.195	0.129	1	MFSD8	SMC1
MINDY3	0.181003	0.358421	0.272	0.194	1	MINDY3	SMC1
DDB2	0.182585	0.376295	0.26	0.177	1	DDB2	SMC1
TMEM161B	0.182609	0.32326	0.178	0.113	1	TMEM161B	SMC1
RICTOR	0.183287	0.371859	0.538	0.516	1	RICTOR	SMC1
SRSF3	0.18371	0.308722	0.195	0.129	1	SRSF3	SMC1
AC138305.1	0.183724	0.413617	0.189	0.129	1	AC138305.1	SMC1
FRK	0.184355	0.345146	0.408	0.323	1	FRK	SMC1
NBAS	0.186443	0.408388	0.491	0.468	1	NBAS	SMC1
MACROD2	0.187036	0.616306	0.343	0.274	1	MACROD2	SMC1
FOSL2	0.187954	0.418451	0.408	0.355	1	FOSL2	SMC1
AC025178.1	0.188093	0.315874	0.142	0.081	1	AC025178.1	SMC1
YAP1	0.188582	0.406122	0.71	0.71	1	YAP1	SMC1
PRMT9	0.188836	0.665315	0.302	0.242	1	PRMT9	SMC1
UNC13B	0.189224	0.355671	0.402	0.371	1	UNC13B	SMC1
CHSY1	0.189845	0.598124	0.609	0.565	1	CHSY1	SMC1
FLNB	0.190481	0.839634	0.189	0.129	1	FLNB	SMC1
PDSS2	0.191018	0.330126	0.456	0.387	1	PDSS2	SMC1
ZMYM2	0.191277	0.45771	0.544	0.581	1	ZMYM2	SMC1
PWWP2A	0.191556	0.389512	0.473	0.403	1	PWWP2A	SMC1
BACH1	0.191744	0.528759	0.663	0.694	1	BACH1	SMC1
IPO8	0.19197	0.303872	0.213	0.145	1	IPO8	SMC1
MAP3K8	0.192514	0.367548	0.367	0.274	1	MAP3K8	SMC1
NDUFV2	0.192774	0.384941	0.189	0.129	1	NDUFV2	SMC1
DPF3	0.193546	0.421262	0.249	0.177	1	DPF3	SMC1
EPM2A	0.1936	0.539597	0.231	0.177	1	EPM2A	SMC1
SLC4A7	0.194546	0.450507	0.615	0.548	1	SLC4A7	SMC1
BCAR1	0.195012	0.352804	0.26	0.194	1	BCAR1	SMC1
RBPJ	0.195424	0.605841	0.562	0.516	1	RBPJ	SMC1
CPNE1	0.196014	0.361815	0.154	0.097	1	CPNE1	SMC1
URB1	0.196014	0.367406	0.154	0.097	1	URB1	SMC1
PLEKHA8	0.196793	0.365842	0.16	0.097	1	PLEKHA8	SMC1
ZNF346	0.196829	0.600379	0.302	0.258	1	ZNF346	SMC1
MOB2	0.197156	0.374507	0.254	0.194	1	MOB2	SMC1
ZC3H3	0.197297	0.388847	0.154	0.097	1	ZC3H3	SMC1
ODF2	0.197519	0.469247	0.237	0.177	1	ODF2	SMC1
CPED1	0.197726	0.30678	0.604	0.581	1	CPED1	SMC1
ANKH	0.198071	0.425808	0.373	0.306	1	ANKH	SMC1
TNNT2	0.198508	0.371471	0.633	0.581	1	TNNT2	SMC1
HIPK1	0.198586	0.412578	0.237	0.177	1	HIPK1	SMC1
CBL	0.200439	0.472632	0.402	0.355	1	CBL	SMC1
BAG2	0.202489	0.512931	0.154	0.097	1	BAG2	SMC1
DAG1	0.205134	0.379052	0.272	0.21	1	DAG1	SMC1
SNX24	0.205207	0.391303	0.314	0.258	1	SNX24	SMC1
STMP1	0.205459	0.309964	0.296	0.226	1	STMP1	SMC1
TWSG1	0.206106	0.520208	0.32	0.274	1	TWSG1	SMC1
FAM20C	0.207779	0.34049	0.154	0.097	1	FAM20C	SMC1
CDH6	0.208514	0.471827	0.509	0.452	1	CDH6	SMC1
SLC7A2	0.208779	0.780195	0.355	0.29	1	SLC7A2	SMC1
SLC2A9	0.209118	0.57815	0.154	0.097	1	SLC2A9	SMC1
DIP2C	0.210388	0.308258	0.651	0.613	1	DIP2C	SMC1
SNRNP70	0.211499	0.30639	0.444	0.403	1	SNRNP70	SMC1
FLOT1	0.215305	0.301348	0.379	0.323	1	FLOT1	SMC1
WDR20	0.215458	0.301612	0.444	0.371	1	WDR20	SMC1
PSMD1	0.215852	0.405094	0.396	0.339	1	PSMD1	SMC1
FLNA	0.218887	0.3189	0.544	0.484	1	FLNA	SMC1
RBMX	0.2191	0.349214	0.586	0.5	1	RBMX	SMC1
PTCHD1	0.219169	0.316987	0.136	0.081	1	PTCHD1	SMC1
PILRB	0.219739	0.424916	0.254	0.194	1	PILRB	SMC1
SFT2D1	0.220518	0.390123	0.112	0.065	1	SFT2D1	SMC1
UBE4A	0.220608	0.403959	0.189	0.129	1	UBE4A	SMC1
STAU2	0.22149	0.428309	0.391	0.339	1	STAU2	SMC1
TADA2A	0.222616	0.323371	0.172	0.113	1	TADA2A	SMC1
RIPOR2	0.223791	0.370942	0.29	0.226	1	RIPOR2	SMC1
EPB41	0.224007	0.372782	0.414	0.355	1	EPB41	SMC1
HECTD1	0.224861	0.313129	0.58	0.565	1	HECTD1	SMC1
KIAA1468	0.22567	0.305795	0.32	0.258	1	KIAA1468	SMC1
ATP1B3	0.226188	0.327397	0.556	0.516	1	ATP1B3	SMC1
CREB1	0.229303	0.312233	0.391	0.339	1	CREB1	SMC1
LTBP1	0.230749	0.382241	0.598	0.597	1	LTBP1	SMC1
ESYT2	0.232783	0.361047	0.645	0.597	1	ESYT2	SMC1
EHD1	0.23536	0.324154	0.112	0.065	1	EHD1	SMC1
DPYSL3	0.236603	0.334048	0.29	0.21	1	DPYSL3	SMC1
PNN	0.237004	0.436693	0.302	0.258	1	PNN	SMC1
FAM85B	0.237018	0.397253	0.438	0.403	1	FAM85B	SMC1
SORBS3	0.237291	0.390992	0.278	0.226	1	SORBS3	SMC1
SLC25A53	0.238484	0.381685	0.13	0.081	1	SLC25A53	SMC1
PPIP5K2	0.240474	0.489795	0.361	0.306	1	PPIP5K2	SMC1
RANBP9	0.240899	0.49409	0.249	0.194	1	RANBP9	SMC1
SMIM19	0.241672	0.313366	0.13	0.081	1	SMIM19	SMC1
CNBP	0.243685	0.400115	0.337	0.29	1	CNBP	SMC1
PHTF2	0.243822	0.510245	0.296	0.242	1	PHTF2	SMC1
IFT43	0.244448	0.306258	0.331	0.274	1	IFT43	SMC1
UPF3A	0.246639	0.345118	0.331	0.274	1	UPF3A	SMC1
PRUNE2	0.249153	0.481541	0.154	0.097	1	PRUNE2	SMC1
MAPK1IP1L	0.252433	0.358983	0.337	0.29	1	MAPK1IP1L	SMC1
FAM168B	0.255157	0.32187	0.325	0.258	1	FAM168B	SMC1
RBM20	0.255786	0.533743	0.497	0.5	1	RBM20	SMC1
MBTPS1	0.25753	0.548527	0.278	0.242	1	MBTPS1	SMC1
CEACAM19	0.259697	0.406353	0.178	0.129	1	CEACAM19	SMC1
PTPRM	0.260127	0.378676	0.657	0.581	1	PTPRM	SMC1
IGFBP7	0.262026	0.542176	0.888	0.903	1	IGFBP7	SMC1
ADAMTS1	0.263231	0.371798	0.426	0.387	1	ADAMTS1	SMC1
ZNF445	0.264468	0.356834	0.225	0.177	1	ZNF445	SMC1
ST3GAL6	0.264478	0.353911	0.16	0.113	1	ST3GAL6	SMC1
POPDC2	0.264551	0.38868	0.148	0.097	1	POPDC2	SMC1
SYNCRIP	0.265501	0.349416	0.213	0.161	1	SYNCRIP	SMC1
ITGA7	0.266642	0.411908	0.58	0.565	1	ITGA7	SMC1
KLHL7	0.267685	0.407527	0.296	0.226	1	KLHL7	SMC1
SMURF1	0.268397	0.318719	0.592	0.581	1	SMURF1	SMC1
MRAS	0.269206	0.302571	0.183	0.129	1	MRAS	SMC1
DIRC2	0.27065	0.340391	0.278	0.226	1	DIRC2	SMC1
ULK4	0.271628	0.446883	0.308	0.258	1	ULK4	SMC1
MYEF2	0.273851	0.363408	0.16	0.113	1	MYEF2	SMC1
EML1	0.274236	0.386047	0.231	0.177	1	EML1	SMC1
SNX13	0.274285	0.400131	0.402	0.355	1	SNX13	SMC1
TMEM108	0.27816	0.398963	0.367	0.323	1	TMEM108	SMC1
TRABD2B	0.278198	0.74653	0.249	0.194	1	TRABD2B	SMC1
SLF2	0.278442	0.379579	0.284	0.226	1	SLF2	SMC1
HMGB1	0.280195	0.535007	0.249	0.194	1	HMGB1	SMC1
RYBP	0.280656	0.349808	0.219	0.161	1	RYBP	SMC1
CHTF8	0.282221	0.356275	0.195	0.145	1	CHTF8	SMC1
KCNAB1	0.283069	0.436116	0.846	0.903	1	KCNAB1	SMC1
PDCD11	0.284172	0.330597	0.124	0.081	1	PDCD11	SMC1
MRPS9	0.284294	0.381793	0.142	0.097	1	MRPS9	SMC1
SNTB2	0.285189	0.416193	0.195	0.145	1	SNTB2	SMC1
SYNM	0.286799	0.493406	0.432	0.435	1	SYNM	SMC1
RAI1	0.287002	0.329157	0.343	0.306	1	RAI1	SMC1
CDKL5	0.287528	0.359764	0.29	0.226	1	CDKL5	SMC1
FBXO8	0.290085	0.325458	0.107	0.065	1	FBXO8	SMC1
SLC16A7	0.290648	0.371363	0.426	0.387	1	SLC16A7	SMC1
PPP2R2B	0.291192	0.538145	0.142	0.097	1	PPP2R2B	SMC1
PHACTR1	0.291945	0.471898	0.473	0.468	1	PHACTR1	SMC1
SLC25A23	0.292079	0.319423	0.107	0.065	1	SLC25A23	SMC1
ZNF451	0.292741	0.343414	0.325	0.29	1	ZNF451	SMC1
ALKBH5	0.293078	0.322847	0.178	0.129	1	ALKBH5	SMC1
LINC02340	0.29711	0.335016	0.124	0.081	1	LINC02340	SMC1
RAB27A	0.299489	0.487656	0.385	0.355	1	RAB27A	SMC1
PTGES3	0.30049	0.368168	0.373	0.339	1	PTGES3	SMC1
GPATCH2L	0.301101	0.37125	0.331	0.29	1	GPATCH2L	SMC1
RAP1GDS1	0.301443	0.313477	0.385	0.339	1	RAP1GDS1	SMC1
ZC4H2	0.305036	0.362992	0.148	0.097	1	ZC4H2	SMC1
RBAK-RBAKDN	0.30723	0.373101	0.26	0.194	1	RBAK-RBAKDN	SMC1
E2F3	0.307339	0.439546	0.231	0.194	1	E2F3	SMC1
POU2F1	0.307925	0.315231	0.533	0.548	1	POU2F1	SMC1
GKAP1	0.308928	0.340086	0.142	0.097	1	GKAP1	SMC1
OSTM1	0.310741	0.310322	0.142	0.097	1	OSTM1	SMC1
TNKS2	0.311449	0.322013	0.254	0.21	1	TNKS2	SMC1
C1QTNF1	0.311632	0.330802	0.538	0.516	1	C1QTNF1	SMC1
CAPN15	0.311817	0.429872	0.154	0.113	1	CAPN15	SMC1
YBX3	0.312044	0.393974	0.456	0.419	1	YBX3	SMC1
TNC	0.312372	0.685222	0.124	0.081	1	TNC	SMC1
GEM	0.315058	0.309054	0.201	0.145	1	GEM	SMC1
IFT81	0.317308	0.390962	0.243	0.194	1	IFT81	SMC1
SLC4A4	0.318532	0.364506	0.189	0.145	1	SLC4A4	SMC1
LIMS2	0.319173	0.401828	0.414	0.403	1	LIMS2	SMC1
SCN5A	0.32178	0.370649	0.189	0.145	1	SCN5A	SMC1
TOX4	0.324096	0.343469	0.16	0.113	1	TOX4	SMC1
MAPKAPK2	0.32424	0.408524	0.385	0.371	1	MAPKAPK2	SMC1
ST7	0.324349	0.527574	0.45	0.468	1	ST7	SMC1
SLC35E4	0.325903	0.456503	0.101	0.065	1	SLC35E4	SMC1
NDUFS4	0.326288	0.461032	0.361	0.323	1	NDUFS4	SMC1
PPP1R10	0.327245	0.318051	0.254	0.21	1	PPP1R10	SMC1
GPBP1L1	0.328349	0.373499	0.538	0.532	1	GPBP1L1	SMC1
TRIM13	0.332146	0.399017	0.225	0.177	1	TRIM13	SMC1
SRL	0.333034	0.338182	0.485	0.468	1	SRL	SMC1
BMPR1B	0.334185	0.311355	0.124	0.081	1	BMPR1B	SMC1
NEXN	0.339639	0.307892	0.71	0.71	1	NEXN	SMC1
PLSCR1	0.340823	0.33706	0.237	0.194	1	PLSCR1	SMC1
ACOT11	0.341067	0.331166	0.314	0.274	1	ACOT11	SMC1
FBXO28	0.341943	0.375009	0.361	0.323	1	FBXO28	SMC1
GALNT17	0.344111	0.546909	0.438	0.371	1	GALNT17	SMC1
ZDHHC14	0.344977	0.351235	0.586	0.548	1	ZDHHC14	SMC1
UBE3A	0.3455	0.350128	0.497	0.452	1	UBE3A	SMC1
DOCK10	0.347566	0.485205	0.302	0.274	1	DOCK10	SMC1
WDPCP	0.350629	0.34283	0.467	0.419	1	WDPCP	SMC1
CMSS1	0.351014	0.464678	0.32	0.274	1	CMSS1	SMC1
ETS2	0.3548	0.363224	0.29	0.242	1	ETS2	SMC1
EEPD1	0.355427	0.380516	0.343	0.274	1	EEPD1	SMC1
CHST3	0.35719	0.327324	0.207	0.161	1	CHST3	SMC1
QRICH1	0.357865	0.363572	0.485	0.484	1	QRICH1	SMC1
CTTNBP2	0.358296	0.37662	0.278	0.242	1	CTTNBP2	SMC1
SON	0.36132	0.340278	0.491	0.484	1	SON	SMC1
RAB31	0.362646	0.353955	0.391	0.371	1	RAB31	SMC1
FMN1	0.363341	0.628963	0.136	0.097	1	FMN1	SMC1
CAMK2G	0.365137	0.301634	0.444	0.419	1	CAMK2G	SMC1
TRIQK	0.366253	0.436021	0.213	0.177	1	TRIQK	SMC1
SMYD3	0.376417	0.411937	0.521	0.532	1	SMYD3	SMC1
ZSCAN18	0.378849	0.35661	0.231	0.194	1	ZSCAN18	SMC1
SNX29	0.381754	0.356573	0.491	0.484	1	SNX29	SMC1
NPHP1	0.385311	0.461945	0.13	0.097	1	NPHP1	SMC1
PRKAG2	0.386023	0.483677	0.402	0.371	1	PRKAG2	SMC1
ZNF800	0.388442	0.315449	0.213	0.177	1	ZNF800	SMC1
ANXA4	0.388536	0.350871	0.296	0.274	1	ANXA4	SMC1
CTDSP1	0.389616	0.322317	0.13	0.097	1	CTDSP1	SMC1
EIF5	0.389616	0.322844	0.13	0.097	1	EIF5	SMC1
RPGR	0.394843	0.388179	0.183	0.145	1	RPGR	SMC1
SUN1	0.39757	0.576618	0.42	0.435	1	SUN1	SMC1
OLA1	0.400675	0.368116	0.408	0.403	1	OLA1	SMC1
ZNF654	0.401944	0.306982	0.219	0.177	1	ZNF654	SMC1
RASA2	0.402334	0.316478	0.32	0.274	1	RASA2	SMC1
BCOR	0.402839	0.392064	0.272	0.242	1	BCOR	SMC1
HIBCH	0.404004	0.353705	0.302	0.274	1	HIBCH	SMC1
SLC45A4	0.405703	0.400439	0.219	0.194	1	SLC45A4	SMC1
TPM1	0.408327	0.347299	0.828	0.903	1	TPM1	SMC1
AC124947.1	0.409349	0.388722	0.13	0.097	1	AC124947.1	SMC1
SNRNP200	0.409947	0.305502	0.178	0.145	1	SNRNP200	SMC1
CNOT2	0.410546	0.336669	0.408	0.403	1	CNOT2	SMC1
ADAM9	0.41079	0.387539	0.314	0.29	1	ADAM9	SMC1
ACADM	0.411107	0.356836	0.225	0.194	1	ACADM	SMC1
ITGB5	0.411888	0.403471	0.497	0.484	1	ITGB5	SMC1
PPTC7	0.413819	0.41848	0.207	0.177	1	PPTC7	SMC1
AEBP2	0.41427	0.365961	0.627	0.613	1	AEBP2	SMC1
LMBRD2	0.416877	0.311973	0.112	0.081	1	LMBRD2	SMC1
ZNF331	0.417931	0.561803	0.355	0.323	1	ZNF331	SMC1
SPDYA	0.418889	0.305813	0.148	0.113	1	SPDYA	SMC1
SPARCL1	0.419967	0.463225	0.846	0.903	1	SPARCL1	SMC1
IAH1	0.420068	0.348548	0.142	0.113	1	IAH1	SMC1
ZNF438	0.420315	0.336154	0.414	0.419	1	ZNF438	SMC1
SENP7	0.421098	0.312826	0.337	0.306	1	SENP7	SMC1
LMNA	0.422056	0.324082	0.379	0.355	1	LMNA	SMC1
AIG1	0.422095	0.328782	0.408	0.387	1	AIG1	SMC1
NTRK2	0.42381	0.351121	0.521	0.532	1	NTRK2	SMC1
SMTN	0.425719	0.313316	0.337	0.306	1	SMTN	SMC1
CYSTM1	0.42577	0.312362	0.272	0.242	1	CYSTM1	SMC1
SLC17A5	0.427436	0.376471	0.195	0.161	1	SLC17A5	SMC1
NUDT4	0.43475	0.405769	0.633	0.645	1	NUDT4	SMC1
CUEDC1	0.436555	0.302668	0.45	0.435	1	CUEDC1	SMC1
TIAM2	0.440905	0.381783	0.503	0.548	1	TIAM2	SMC1
ARL17A	0.443315	0.347229	0.124	0.097	1	ARL17A	SMC1
SYNPO	0.443627	0.406787	0.243	0.226	1	SYNPO	SMC1
KLHL22	0.443959	0.340843	0.302	0.274	1	KLHL22	SMC1
LPGAT1	0.444162	0.421033	0.32	0.306	1	LPGAT1	SMC1
POU6F1	0.445888	0.397402	0.183	0.161	1	POU6F1	SMC1
EFNA5	0.446109	0.344642	0.254	0.226	1	EFNA5	SMC1
PGM2	0.446356	0.347105	0.112	0.081	1	PGM2	SMC1
CCDC3	0.447194	0.427664	0.568	0.548	1	CCDC3	SMC1
SPATS2	0.447401	0.314249	0.396	0.387	1	SPATS2	SMC1
MOSMO	0.44767	0.337086	0.331	0.323	1	MOSMO	SMC1
CNN2	0.449716	0.304597	0.178	0.145	1	CNN2	SMC1
NRSN2-AS1	0.451985	0.313565	0.426	0.419	1	NRSN2-AS1	SMC1
SNAPC1	0.452217	0.389852	0.154	0.129	1	SNAPC1	SMC1
SIPA1L1	0.452589	0.325752	0.467	0.468	1	SIPA1L1	SMC1
ZFC3H1	0.453802	0.333154	0.314	0.29	1	ZFC3H1	SMC1
AC113383.1	0.456566	0.66966	0.154	0.129	1	AC113383.1	SMC1
RAB11FIP1	0.460254	0.527914	0.254	0.226	1	RAB11FIP1	SMC1
CC2D2B	0.460569	0.373397	0.266	0.226	1	CC2D2B	SMC1
PLS3	0.461469	0.314723	0.669	0.677	1	PLS3	SMC1
ANK1	0.462493	0.336585	0.124	0.097	1	ANK1	SMC1
AC069368.1	0.464631	0.430942	0.107	0.081	1	AC069368.1	SMC1
IBTK	0.471617	0.417108	0.308	0.29	1	IBTK	SMC1
CASTOR3	0.475165	0.316675	0.16	0.129	1	CASTOR3	SMC1
PRELID2	0.478571	0.50473	0.32	0.306	1	PRELID2	SMC1
PLEC	0.481347	0.368056	0.325	0.306	1	PLEC	SMC1
MGST3	0.482066	0.397002	0.337	0.339	1	MGST3	SMC1
CAB39	0.48213	0.341213	0.473	0.452	1	CAB39	SMC1
PIK3CB	0.484744	0.485091	0.296	0.274	1	PIK3CB	SMC1
MGST2	0.486791	0.335471	0.189	0.161	1	MGST2	SMC1
BACE2	0.488943	0.410988	0.314	0.29	1	BACE2	SMC1
TTTY10	0.492108	0.309375	0.124	0.097	1	TTTY10	SMC1
TCF7L1	0.49273	0.36794	0.633	0.661	1	TCF7L1	SMC1
SUGCT	0.493581	0.529235	0.213	0.194	1	SUGCT	SMC1
PCDH7	0.493637	0.410998	0.373	0.323	1	PCDH7	SMC1
SAP130	0.495561	0.370629	0.213	0.194	1	SAP130	SMC1
WTIP	0.503123	0.505148	0.556	0.581	1	WTIP	SMC1
CREM	0.505244	0.362593	0.355	0.355	1	CREM	SMC1
CD9	0.51085	0.413	0.237	0.226	1	CD9	SMC1
SNX9	0.515146	0.430924	0.467	0.484	1	SNX9	SMC1
BCL2L1	0.51611	0.364782	0.456	0.452	1	BCL2L1	SMC1
SLC16A1-AS1	0.517906	0.455665	0.26	0.242	1	SLC16A1-AS1	SMC1
ASB2	0.520911	0.450383	0.178	0.161	1	ASB2	SMC1
TMOD3	0.521707	0.357241	0.491	0.516	1	TMOD3	SMC1
LIFR	0.523543	0.370993	0.308	0.29	1	LIFR	SMC1
NR4A3	0.52614	0.331793	0.249	0.226	1	NR4A3	SMC1
LMCD1	0.526534	0.488759	0.136	0.113	1	LMCD1	SMC1
ABHD3	0.526899	0.316747	0.154	0.129	1	ABHD3	SMC1
LSM12	0.53238	0.429036	0.148	0.129	1	LSM12	SMC1
GLRX	0.534157	0.360485	0.101	0.081	1	GLRX	SMC1
CPEB2	0.534631	0.310827	0.195	0.177	1	CPEB2	SMC1
LDLR	0.536386	0.348502	0.284	0.258	1	LDLR	SMC1
EIPR1	0.53703	0.32905	0.101	0.081	1	EIPR1	SMC1
SEPHS1	0.542799	0.329064	0.101	0.081	1	SEPHS1	SMC1
CNOT1	0.543239	0.300669	0.391	0.387	1	CNOT1	SMC1
MARS	0.560307	0.358269	0.148	0.129	1	MARS	SMC1
RGS12	0.562823	0.316834	0.243	0.226	1	RGS12	SMC1
RBM10	0.56497	0.359745	0.249	0.242	1	RBM10	SMC1
ANK2	0.56725	0.33206	0.562	0.565	1	ANK2	SMC1
FAM222B	0.57101	0.408919	0.408	0.419	1	FAM222B	SMC1
DAB2IP	0.57266	0.453639	0.426	0.435	1	DAB2IP	SMC1
RTCB	0.573059	0.35867	0.13	0.113	1	RTCB	SMC1
CYTOR	0.576711	0.336757	0.414	0.387	1	CYTOR	SMC1
HMGN3	0.576962	0.315308	0.243	0.226	1	HMGN3	SMC1
TRIP4	0.578981	0.314759	0.337	0.323	1	TRIP4	SMC1
TNFAIP8	0.588065	0.403899	0.373	0.371	1	TNFAIP8	SMC1
SPAG16	0.592706	0.301145	0.148	0.129	1	SPAG16	SMC1
SGCD	0.602282	0.343476	0.657	0.726	1	SGCD	SMC1
SLC30A6	0.607441	0.422009	0.237	0.226	1	SLC30A6	SMC1
THUMPD3-AS1	0.618411	0.363714	0.219	0.21	1	THUMPD3-AS1	SMC1
TTN-AS1	0.6196	0.429294	0.361	0.371	1	TTN-AS1	SMC1
MAOB	0.622741	0.359729	0.118	0.097	1	MAOB	SMC1
AKAP8	0.629205	0.325252	0.249	0.258	1	AKAP8	SMC1
PDK3	0.64171	0.426019	0.195	0.177	1	PDK3	SMC1
EXOC5	0.642096	0.330286	0.172	0.161	1	EXOC5	SMC1
TFDP2	0.643156	0.322154	0.414	0.387	1	TFDP2	SMC1
MIATNB	0.649429	0.300614	0.172	0.161	1	MIATNB	SMC1
DYNC1I1	0.650386	0.33373	0.408	0.435	1	DYNC1I1	SMC1
MPP3	0.652026	0.329855	0.183	0.177	1	MPP3	SMC1
STX12	0.652132	0.305225	0.402	0.419	1	STX12	SMC1
CREB3L2	0.662863	0.32778	0.538	0.548	1	CREB3L2	SMC1
MED23	0.678428	0.302715	0.183	0.177	1	MED23	SMC1
USP13	0.70515	0.3983	0.254	0.258	1	USP13	SMC1
TMEM181	0.706964	0.390375	0.231	0.242	1	TMEM181	SMC1
AC010542.3	0.710387	0.347546	0.16	0.145	1	AC010542.3	SMC1
CNNM2	0.711868	0.800134	0.444	0.5	1	CNNM2	SMC1
SLCO5A1	0.716101	0.366579	0.201	0.242	1	SLCO5A1	SMC1
CCSER1	0.725042	0.311181	0.296	0.29	1	CCSER1	SMC1
EFCAB7	0.728992	0.331345	0.118	0.113	1	EFCAB7	SMC1
SLC7A6	0.737304	0.308853	0.243	0.242	1	SLC7A6	SMC1
LARP1B	0.739893	0.537335	0.278	0.29	1	LARP1B	SMC1
NDST1	0.744282	0.308546	0.254	0.258	1	NDST1	SMC1
STXBP5	0.753607	0.30072	0.314	0.323	1	STXBP5	SMC1
ACTA2	0.773799	0.489882	0.556	0.597	1	ACTA2	SMC1
RHEB	0.794913	0.301774	0.367	0.387	1	RHEB	SMC1
TGM2	0.795131	0.531005	0.189	0.226	1	TGM2	SMC1
VPS29	0.799517	0.377546	0.243	0.258	1	VPS29	SMC1
SHISA5	0.799676	0.304393	0.136	0.161	1	SHISA5	SMC1
ALS2	0.804057	0.360511	0.243	0.258	1	ALS2	SMC1
PVT1	0.805798	0.394452	0.195	0.194	1	PVT1	SMC1
NCAM1	0.821056	0.318659	0.154	0.177	1	NCAM1	SMC1
HIVEP1	0.821904	0.325116	0.284	0.339	1	HIVEP1	SMC1
ADCY9	0.8221	0.338908	0.562	0.645	1	ADCY9	SMC1
TSC22D2	0.822224	0.30517	0.343	0.387	1	TSC22D2	SMC1
ATP1A2	0.837366	0.435098	0.325	0.355	1	ATP1A2	SMC1
HS3ST2	0.842383	0.472348	0.101	0.097	1	HS3ST2	SMC1
PRPF39	0.858005	0.319592	0.142	0.145	1	PRPF39	SMC1
VIPR2	0.866162	0.420383	0.183	0.194	1	VIPR2	SMC1
CRISPLD2	0.879332	0.561535	0.538	0.645	1	CRISPLD2	SMC1
DHRS3	0.889648	0.313243	0.142	0.145	1	DHRS3	SMC1
ANKRD13A	0.893869	0.338869	0.112	0.129	1	ANKRD13A	SMC1
TNFRSF10B	0.895511	0.439413	0.136	0.145	1	TNFRSF10B	SMC1
TOB2	0.905567	0.432818	0.391	0.452	1	TOB2	SMC1
FN1	0.910683	0.443465	0.355	0.387	1	FN1	SMC1
CAMKK2	0.918091	0.332359	0.189	0.21	1	CAMKK2	SMC1
MIR34AHG	0.929584	0.314204	0.302	0.323	1	MIR34AHG	SMC1
PUM3	0.940936	0.342928	0.302	0.355	1	PUM3	SMC1
PKD2	0.946079	0.323633	0.479	0.565	1	PKD2	SMC1
RCC1L	0.973918	0.309492	0.16	0.177	1	RCC1L	SMC1
PLPP3	0.980523	0.4201	0.361	0.387	1	PLPP3	SMC1
PDE1A	0.999109	0.319226	0.781	0.806	1	PDE1A	SMC1
RTN3	1	0.390444	0.26	0.306	1	RTN3	SMC1
DSCAML11	1.65569e-20	2.80267	0.711	0.108	5.55284e-16	DSCAML1	SMC2
FRMD31	1.08786e-19	2.80783	0.867	0.258	3.64845e-15	FRMD3	SMC2
CD361	2.88214e-19	2.59271	0.689	0.113	9.66611e-15	CD36	SMC2
PDZD21	5.46704e-18	2.3962	0.933	0.538	1.83354e-13	PDZD2	SMC2
EGFLAM1	8.23321e-18	2.101	0.889	0.269	2.76125e-13	EGFLAM	SMC2
DENND2A1	2.88949e-17	2.07286	0.8	0.21	9.69077e-13	DENND2A	SMC2
MYO1B1	7.77532e-15	2.13595	0.844	0.376	2.60769e-10	MYO1B	SMC2
SEMA5A1	3.7504e-14	1.80594	0.689	0.188	1.25781e-09	SEMA5A	SMC2
GUCY1A21	5.90571e-13	2.04341	0.778	0.285	1.98066e-08	GUCY1A2	SMC2
RIPOR31	5.37638e-12	1.70282	0.844	0.392	1.80313e-07	RIPOR3	SMC2
PDE1C1	5.86306e-12	2.4706	0.711	0.306	1.96635e-07	PDE1C	SMC2
RGS51	7.80361e-12	1.52728	0.733	0.258	2.61717e-07	RGS5	SMC2
RALGPS21	6.7148e-11	1.41941	0.422	0.065	2.25201e-06	RALGPS2	SMC2
DLC11	1.82695e-10	0.965333	1	0.957	6.12723e-06	DLC1	SMC2
PTH1R1	2.04026e-10	1.44753	0.733	0.29	6.84262e-06	PTH1R	SMC2
CASC151	2.19007e-10	1.53406	0.6	0.167	7.34506e-06	CASC15	SMC2
NRP11	4.86114e-10	1.25446	0.956	0.688	1.63033e-05	NRP1	SMC2
SCN7A1	1.02004e-09	1.32231	0.644	0.188	3.42103e-05	SCN7A	SMC2
NGF1	2.90331e-09	1.76992	0.6	0.22	9.73714e-05	NGF	SMC2
TNFRSF1B1	3.15812e-09	1.08669	0.378	0.065	0.000105917	TNFRSF1B	SMC2
PARD31	6.61151e-09	0.982117	0.956	0.866	0.000221737	PARD3	SMC2
GABBR21	7.90369e-09	0.9008	0.2	0.005	0.000265074	GABBR2	SMC2
BMP51	1.6665e-08	1.19022	0.489	0.124	0.00055891	BMP5	SMC2
DIAPH21	2.18819e-08	0.854568	0.956	0.747	0.000733877	DIAPH2	SMC2
FYN1	5.15692e-08	1.27788	0.6	0.215	0.00172953	FYN	SMC2
ARHGAP261	5.22522e-08	0.805677	0.978	0.753	0.00175243	ARHGAP26	SMC2
RAPH11	5.89387e-08	0.951489	0.844	0.505	0.00197668	RAPH1	SMC2
LAMA41	8.58319e-08	0.9945	0.733	0.349	0.00287863	LAMA4	SMC2
PELI21	1.03777e-07	1.36536	0.711	0.371	0.00348046	PELI2	SMC2
NR2F2-AS11	1.49243e-07	0.831041	1	0.839	0.00500531	NR2F2-AS1	SMC2
ANKS1A1	2.6394e-07	1.23921	0.8	0.532	0.00885201	ANKS1A	SMC2
THBS41	2.83751e-07	1.14317	0.267	0.038	0.00951643	THBS4	SMC2
ZNF5211	3.92787e-07	1.28558	0.578	0.237	0.0131733	ZNF521	SMC2
LINC022371	5.0106e-07	0.986768	0.2	0.016	0.0168046	LINC02237	SMC2
EPS81	6.59279e-07	0.896289	0.978	0.849	0.0221109	EPS8	SMC2
SPRED11	6.71886e-07	1.10144	0.756	0.468	0.0225337	SPRED1	SMC2
ABCC91	7.83934e-07	1.271	0.378	0.097	0.0262916	ABCC9	SMC2
P2RY141	8.10549e-07	1.01888	0.511	0.161	0.0271842	P2RY14	SMC2
ARHGAP441	8.78748e-07	1.0042	0.711	0.376	0.0294714	ARHGAP44	SMC2
GRK51	1.22978e-06	1.03006	0.933	0.731	0.0412443	GRK5	SMC2
NCKAP51	1.58397e-06	1.10965	0.667	0.312	0.0531232	NCKAP5	SMC2
SPTBN11	1.81406e-06	1.14329	0.844	0.699	0.0608401	SPTBN1	SMC2
ARHGAP151	2.01765e-06	1.31243	0.422	0.124	0.0676678	ARHGAP15	SMC2
PCDH171	2.01945e-06	0.570473	0.333	0.07	0.0677284	PCDH17	SMC2
LHFPL61	2.06095e-06	1.03212	1	0.925	0.06912	LHFPL6	SMC2
RAD51B1	2.09233e-06	1.34662	0.644	0.328	0.0701726	RAD51B	SMC2
SAMD51	2.41829e-06	1.01053	0.2	0.022	0.0811045	SAMD5	SMC2
PLCE11	2.51242e-06	0.897756	0.889	0.651	0.0842617	PLCE1	SMC2
ELOVL21	2.57055e-06	0.834045	0.2	0.022	0.0862112	ELOVL2	SMC2
DAAM21	2.60656e-06	1.00349	0.756	0.414	0.0874188	DAAM2	SMC2
CDC42BPA1	3.33158e-06	0.9232	0.822	0.651	0.111735	CDC42BPA	SMC2
RASD21	7.12634e-06	0.604292	0.156	0.011	0.239003	RASD2	SMC2
SPARC1	7.41989e-06	1.11109	0.622	0.333	0.248848	SPARC	SMC2
GHR1	7.61038e-06	0.965352	0.644	0.333	0.255237	GHR	SMC2
INPP4B1	7.97165e-06	0.913734	0.889	0.737	0.267353	INPP4B	SMC2
KLHL231	7.97544e-06	0.969481	0.756	0.457	0.26748	KLHL23	SMC2
CNGA1	8.44769e-06	0.411676	0.133	0.005	0.283319	CNGA1	SMC2
SH2D3C1	8.46551e-06	0.780383	0.244	0.043	0.283916	SH2D3C	SMC2
ZEB11	9.99362e-06	0.736638	0.933	0.855	0.335166	ZEB1	SMC2
PTPN91	1.30847e-05	1.06037	0.733	0.473	0.438836	PTPN9	SMC2
NHSL21	1.42747e-05	0.998125	0.267	0.059	0.478746	NHSL2	SMC2
LAMA31	1.44788e-05	0.986191	0.756	0.495	0.48559	LAMA3	SMC2
TBX31	1.49388e-05	0.747083	0.244	0.048	0.501018	TBX3	SMC2
UPB11	1.71013e-05	0.811454	0.222	0.038	0.573543	UPB1	SMC2
CD381	1.95827e-05	0.63007	0.178	0.022	0.656765	CD38	SMC2
ADGRB31	2.22206e-05	0.830793	0.867	0.624	0.745235	ADGRB3	SMC2
EBF21	2.75636e-05	0.744579	0.889	0.753	0.924429	EBF2	SMC2
NR2F21	3.37605e-05	1.10339	0.644	0.435	1	NR2F2	SMC2
FGF11	3.57413e-05	1.06718	0.644	0.339	1	FGF1	SMC2
STAC1	4.03726e-05	0.642164	0.244	0.048	1	STAC	SMC2
CTNNA31	4.28844e-05	0.729464	0.933	0.925	1	CTNNA3	SMC2
CECR21	4.4347e-05	0.897274	0.356	0.118	1	CECR2	SMC2
SEPT111	4.49274e-05	0.9168	0.467	0.215	1	SEPT11	SMC2
NF11	5.07372e-05	0.8335	0.844	0.71	1	NF1	SMC2
ANGPT4	5.2208e-05	0.913168	0.133	0.011	1	ANGPT4	SMC2
SH3RF11	5.94699e-05	0.849348	0.689	0.446	1	SH3RF1	SMC2
MMP161	6.97921e-05	0.678574	0.311	0.086	1	MMP16	SMC2
ARHGAP421	7.1449e-05	0.671792	0.867	0.629	1	ARHGAP42	SMC2
RAPGEF51	8.11642e-05	1.0984	0.667	0.468	1	RAPGEF5	SMC2
LINC010061	8.47367e-05	0.584713	0.244	0.054	1	LINC01006	SMC2
GJC11	8.69953e-05	0.651152	0.822	0.538	1	GJC1	SMC2
MSC-AS11	8.79145e-05	0.939022	0.8	0.656	1	MSC-AS1	SMC2
LZTS11	9.33043e-05	0.879479	0.244	0.059	1	LZTS1	SMC2
KIAA1324L1	0.000114054	0.82475	0.244	0.059	1	KIAA1324L	SMC2
EZR1	0.000115934	1.12188	0.422	0.172	1	EZR	SMC2
DACH11	0.0001279	1.16364	0.267	0.075	1	DACH1	SMC2
NFASC1	0.000132576	0.651604	0.933	0.78	1	NFASC	SMC2
AFF21	0.000139163	0.70244	0.156	0.022	1	AFF2	SMC2
SPECC11	0.000141094	0.601787	0.889	0.586	1	SPECC1	SMC2
SCN3A1	0.000175188	0.705224	0.6	0.306	1	SCN3A	SMC2
AGT1	0.000194638	0.678295	0.2	0.043	1	AGT	SMC2
LINC011971	0.000206517	0.688933	0.689	0.414	1	LINC01197	SMC2
AC012409.21	0.000207849	1.32102	0.356	0.14	1	AC012409.2	SMC2
CCDC102B1	0.000214084	1.01062	0.378	0.151	1	CCDC102B	SMC2
ZNF780A1	0.000221842	0.531171	0.133	0.016	1	ZNF780A	SMC2
LIN7A1	0.000225105	1.014	0.311	0.108	1	LIN7A	SMC2
AL033504.11	0.000228402	1.0338	0.133	0.016	1	AL033504.1	SMC2
TCAF21	0.000231579	0.575684	0.178	0.032	1	TCAF2	SMC2
TRIB21	0.000245387	0.490603	0.222	0.054	1	TRIB2	SMC2
MAP1B1	0.000246743	0.830665	0.822	0.661	1	MAP1B	SMC2
CDH81	0.000271746	0.49239	0.133	0.016	1	CDH8	SMC2
TCF41	0.000280271	0.622493	0.956	0.672	1	TCF4	SMC2
TEAD11	0.000284126	0.760919	0.622	0.403	1	TEAD1	SMC2
FAM162B1	0.000313879	0.819778	0.378	0.161	1	FAM162B	SMC2
ANO11	0.000333914	0.741882	0.733	0.522	1	ANO1	SMC2
ENOX11	0.000338235	1.12748	0.244	0.07	1	ENOX1	SMC2
PITPNC11	0.000342858	0.774253	0.733	0.532	1	PITPNC1	SMC2
RADIL1	0.000370411	0.936	0.289	0.097	1	RADIL	SMC2
GGT51	0.000372914	0.918041	0.311	0.113	1	GGT5	SMC2
PDIA51	0.000379932	0.622492	0.578	0.333	1	PDIA5	SMC2
RHOJ1	0.000390706	0.54595	0.444	0.194	1	RHOJ	SMC2
NGFR1	0.000401428	0.536506	0.156	0.027	1	NGFR	SMC2
SYTL21	0.00041519	0.730704	0.622	0.366	1	SYTL2	SMC2
ARHGAP61	0.000417372	0.657531	0.8	0.597	1	ARHGAP6	SMC2
PTEN1	0.000427989	0.673342	0.867	0.774	1	PTEN	SMC2
AVPR1A	0.000431357	0.320061	0.111	0.011	1	AVPR1A	SMC2
RFX8	0.000445175	0.409144	0.111	0.011	1	RFX8	SMC2
TMTC31	0.000457665	0.571474	0.222	0.059	1	TMTC3	SMC2
PLA2G51	0.000465954	0.426898	1	0.909	1	PLA2G5	SMC2
STEAP41	0.000505486	1.23558	0.222	0.065	1	STEAP4	SMC2
PREX21	0.000508866	0.966426	0.4	0.183	1	PREX2	SMC2
MAN1C11	0.000510193	0.967469	0.267	0.086	1	MAN1C1	SMC2
SLCO1C11	0.000557795	0.556033	0.178	0.038	1	SLCO1C1	SMC2
ARL61	0.000582617	0.59436	0.222	0.059	1	ARL6	SMC2
PIK3CA1	0.000596328	0.847072	0.578	0.382	1	PIK3CA	SMC2
GPRIN31	0.000600745	0.92782	0.422	0.204	1	GPRIN3	SMC2
DCN1	0.000704818	0.631612	0.356	0.14	1	DCN	SMC2
ADAMTS121	0.000704965	0.838597	0.267	0.086	1	ADAMTS12	SMC2
REV3L1	0.000747064	0.929653	0.756	0.613	1	REV3L	SMC2
SLC12A21	0.0008001	1.16335	0.422	0.215	1	SLC12A2	SMC2
EBF11	0.000807756	0.435169	1	0.925	1	EBF1	SMC2
SUGT11	0.00082447	0.717339	0.311	0.124	1	SUGT1	SMC2
PLXDC11	0.0008483	0.626981	0.2	0.054	1	PLXDC1	SMC2
ASAP11	0.000909651	0.514175	0.822	0.656	1	ASAP1	SMC2
ZBTB251	0.000921382	0.539021	0.289	0.102	1	ZBTB25	SMC2
SLC16A121	0.0010024	0.817937	0.178	0.043	1	SLC16A12	SMC2
ARHGDIB	0.00100591	0.46387	0.133	0.022	1	ARHGDIB	SMC2
EXOSC11	0.0010286	0.511187	0.222	0.065	1	EXOSC1	SMC2
AP000547.3	0.0010314	0.338716	0.133	0.022	1	AP000547.3	SMC2
AQP11	0.00109603	0.437321	0.156	0.032	1	AQP1	SMC2
TSPAN141	0.00114465	0.766033	0.444	0.226	1	TSPAN14	SMC2
PLCB41	0.00118405	0.79857	0.756	0.651	1	PLCB4	SMC2
PEAK11	0.00118677	0.975416	0.689	0.559	1	PEAK1	SMC2
WISP11	0.00120623	0.468305	0.2	0.054	1	WISP1	SMC2
ARHGAP101	0.00121937	0.432925	0.956	0.892	1	ARHGAP10	SMC2
PPARG1	0.00132357	0.696023	0.533	0.285	1	PPARG	SMC2
DCBLD11	0.00139305	0.541772	0.222	0.07	1	DCBLD1	SMC2
COL23A11	0.00151923	1.1284	0.311	0.129	1	COL23A1	SMC2
DPYSL21	0.0015221	0.844453	0.511	0.301	1	DPYSL2	SMC2
EPHA31	0.00152906	0.732355	0.689	0.511	1	EPHA3	SMC2
WNT5B1	0.00155425	0.583113	0.2	0.054	1	WNT5B	SMC2
SETD9	0.00162784	0.459008	0.111	0.016	1	SETD9	SMC2
AC013394.11	0.00168628	0.600889	0.533	0.301	1	AC013394.1	SMC2
POLR3H	0.00171751	0.379668	0.111	0.016	1	POLR3H	SMC2
APBB2	0.00174699	0.51042	0.911	0.849	1	APBB2	SMC2
GRTP1	0.00177161	0.367884	0.178	0.043	1	GRTP1	SMC2
HS3ST3B1	0.0018117	0.504521	0.111	0.016	1	HS3ST3B1	SMC2
KCTD2	0.0018117	0.401248	0.111	0.016	1	KCTD2	SMC2
USP9X1	0.00185497	0.493917	0.667	0.435	1	USP9X	SMC2
CAND11	0.00187507	0.521258	0.422	0.204	1	CAND1	SMC2
CS1	0.00193844	0.542183	0.356	0.156	1	CS	SMC2
SRD5A3	0.00196191	0.311727	0.111	0.016	1	SRD5A3	SMC2
CKM	0.00196191	0.322294	0.111	0.016	1	CKM	SMC2
FAM122B1	0.00202777	0.571334	0.178	0.048	1	FAM122B	SMC2
LRMDA1	0.00205831	0.901345	0.533	0.333	1	LRMDA	SMC2
ARRB11	0.00216014	0.682721	0.267	0.102	1	ARRB1	SMC2
DCLK21	0.00218303	0.999099	0.489	0.296	1	DCLK2	SMC2
IGF2BP21	0.00218563	0.861792	0.289	0.113	1	IGF2BP2	SMC2
GPR1611	0.00223819	0.521368	0.156	0.038	1	GPR161	SMC2
LRP11	0.00230602	0.631742	0.311	0.134	1	LRP1	SMC2
ZEB2	0.0023088	0.44477	0.889	0.78	1	ZEB2	SMC2
CUL71	0.00237925	0.429218	0.133	0.027	1	CUL7	SMC2
ADCY31	0.00240873	0.869042	0.756	0.548	1	ADCY3	SMC2
AK8	0.00243299	0.494191	0.133	0.027	1	AK8	SMC2
AL356258.11	0.00243299	0.674598	0.133	0.027	1	AL356258.1	SMC2
NCAM21	0.0024661	0.620532	0.289	0.113	1	NCAM2	SMC2
C1orf211	0.00248134	0.831896	0.489	0.296	1	C1orf21	SMC2
GIN1	0.00254382	0.470545	0.133	0.027	1	GIN1	SMC2
SSH21	0.00256017	0.539764	0.844	0.629	1	SSH2	SMC2
PIR1	0.00256054	0.720572	0.222	0.075	1	PIR	SMC2
CERS61	0.00290242	0.986562	0.489	0.306	1	CERS6	SMC2
CBFA2T31	0.0029242	0.729609	0.467	0.263	1	CBFA2T3	SMC2
NID11	0.00297881	0.726792	0.6	0.387	1	NID1	SMC2
SPRY4-AS11	0.00316146	0.509316	0.489	0.253	1	SPRY4-AS1	SMC2
TACC1	0.00327659	0.380821	0.911	0.747	1	TACC1	SMC2
AL391987.21	0.00335039	0.535034	0.2	0.065	1	AL391987.2	SMC2
PAG11	0.00337414	0.709727	0.556	0.349	1	PAG1	SMC2
LGI41	0.00337959	0.47263	0.289	0.118	1	LGI4	SMC2
COL27A1	0.00346583	0.423711	0.733	0.543	1	COL27A1	SMC2
NOTCH31	0.00348661	0.667646	0.822	0.758	1	NOTCH3	SMC2
FP671120.11	0.00351519	0.429445	0.8	0.64	1	FP671120.1	SMC2
MYADM1	0.00365571	0.637472	0.289	0.129	1	MYADM	SMC2
HSPA12A1	0.00367319	0.637624	0.422	0.231	1	HSPA12A	SMC2
AP001528.21	0.00379453	0.675585	0.289	0.129	1	AP001528.2	SMC2
TRPC4AP1	0.00403428	0.503958	0.644	0.419	1	TRPC4AP	SMC2
ZNF5711	0.00404272	0.49388	0.178	0.054	1	ZNF571	SMC2
PLAA1	0.0040515	0.642108	0.244	0.097	1	PLAA	SMC2
KBTBD21	0.00426088	0.455494	0.267	0.108	1	KBTBD2	SMC2
TOX2	0.00443572	0.513755	0.644	0.446	1	TOX2	SMC2
PDE8A1	0.00444001	0.595098	0.756	0.591	1	PDE8A	SMC2
MRPS211	0.00455735	0.675358	0.311	0.145	1	MRPS21	SMC2
NEURL1B1	0.00457156	0.610257	0.622	0.457	1	NEURL1B	SMC2
CEP128	0.00458122	0.457157	0.244	0.091	1	CEP128	SMC2
AGAP11	0.00463647	0.745189	0.756	0.586	1	AGAP1	SMC2
EDA1	0.00466037	0.953391	0.311	0.14	1	EDA	SMC2
LINC008861	0.00471631	0.667901	0.222	0.081	1	LINC00886	SMC2
CYSLTR21	0.00471802	0.745318	0.156	0.043	1	CYSLTR2	SMC2
ALDH1A1	0.00478043	0.522974	0.111	0.022	1	ALDH1A1	SMC2
PLCL11	0.00488185	0.642104	0.889	0.774	1	PLCL1	SMC2
LYST1	0.0049359	0.87797	0.556	0.387	1	LYST	SMC2
TRERF11	0.00495973	0.968054	0.267	0.118	1	TRERF1	SMC2
ZNF697	0.00517776	0.32273	0.133	0.032	1	ZNF697	SMC2
AC025164.1	0.00524145	0.33235	0.111	0.022	1	AC025164.1	SMC2
MRPL13	0.00528226	0.407265	0.133	0.032	1	MRPL13	SMC2
RGL31	0.00531988	0.640597	0.556	0.36	1	RGL3	SMC2
COQ6	0.00535376	0.38359	0.156	0.043	1	COQ6	SMC2
SBF21	0.00537179	0.413512	0.867	0.769	1	SBF2	SMC2
ACTL6A	0.00538865	0.414743	0.133	0.032	1	ACTL6A	SMC2
ST3GAL51	0.00554909	0.432753	0.156	0.043	1	ST3GAL5	SMC2
IGF2R1	0.00559484	0.674883	0.533	0.376	1	IGF2R	SMC2
ANKRD2	0.00574226	0.323397	0.111	0.022	1	ANKRD2	SMC2
CYGB	0.00574226	0.305519	0.111	0.022	1	CYGB	SMC2
PAN31	0.00582347	0.661063	0.756	0.629	1	PAN3	SMC2
TMEM1351	0.00584998	0.759723	0.556	0.403	1	TMEM135	SMC2
TOGARAM11	0.00592734	0.593804	0.533	0.36	1	TOGARAM1	SMC2
AL138963.1	0.00595022	0.31613	0.133	0.032	1	AL138963.1	SMC2
PROCR1	0.00595022	0.468486	0.133	0.032	1	PROCR	SMC2
APBA11	0.00613939	0.602009	0.244	0.097	1	APBA1	SMC2
ACSS31	0.00642718	0.583209	0.333	0.167	1	ACSS3	SMC2
PDE7B1	0.00648593	1.04697	0.444	0.285	1	PDE7B	SMC2
SCD51	0.0065119	0.522947	0.267	0.113	1	SCD5	SMC2
GUCY1B11	0.00657199	0.603778	0.511	0.339	1	GUCY1B1	SMC2
SLC38A11	0.00694138	0.551733	0.489	0.269	1	SLC38A11	SMC2
ITSN11	0.0070846	0.707596	0.578	0.398	1	ITSN1	SMC2
PTK21	0.00710968	0.407173	0.956	0.871	1	PTK2	SMC2
HMGCLL1	0.00722384	0.422611	0.311	0.14	1	HMGCLL1	SMC2
GAB31	0.00727723	0.626142	0.311	0.156	1	GAB3	SMC2
ARHGEF17	0.0074309	0.508098	0.6	0.462	1	ARHGEF17	SMC2
DOCK91	0.00748654	0.680603	0.511	0.344	1	DOCK9	SMC2
CIAO1	0.00755549	0.344259	0.178	0.059	1	CIAO1	SMC2
RUNX1T11	0.00772176	0.635258	0.6	0.473	1	RUNX1T1	SMC2
CCNH1	0.00772474	0.537229	0.733	0.586	1	CCNH	SMC2
TTC281	0.00797479	0.451616	0.911	0.806	1	TTC28	SMC2
THSD7A1	0.008155	0.998535	0.244	0.108	1	THSD7A	SMC2
PLXND11	0.00830042	0.555021	0.289	0.134	1	PLXND1	SMC2
ANKRD33B1	0.00835955	0.735501	0.244	0.108	1	ANKRD33B	SMC2
TNS31	0.0083885	0.573842	0.4	0.226	1	TNS3	SMC2
LCORL1	0.00842191	0.523169	0.378	0.204	1	LCORL	SMC2
LRRC4B1	0.00856078	0.64107	0.2	0.075	1	LRRC4B	SMC2
GTDC11	0.00857518	0.623667	0.622	0.495	1	GTDC1	SMC2
SRSF111	0.00894871	0.455554	0.622	0.435	1	SRSF11	SMC2
RAD171	0.009001	0.643111	0.244	0.108	1	RAD17	SMC2
PACS21	0.00904221	0.643438	0.422	0.258	1	PACS2	SMC2
RGL11	0.00918112	0.73062	0.422	0.253	1	RGL1	SMC2
CHUK1	0.00922439	0.589151	0.244	0.108	1	CHUK	SMC2
AC002546.11	0.00925771	0.439861	0.244	0.102	1	AC002546.1	SMC2
IRAK31	0.00938021	0.328148	0.311	0.145	1	IRAK3	SMC2
BPTF1	0.00978852	0.564477	0.756	0.624	1	BPTF	SMC2
RCSD11	0.00983595	0.74852	0.444	0.28	1	RCSD1	SMC2
TGFB31	0.0101201	0.378901	0.2	0.075	1	TGFB3	SMC2
LAMB11	0.0102437	0.398832	0.244	0.097	1	LAMB1	SMC2
MAATS1	0.0103859	0.346177	0.111	0.027	1	MAATS1	SMC2
ZNF30	0.010522	0.386657	0.133	0.038	1	ZNF30	SMC2
EPB41L11	0.0105401	0.618688	0.222	0.091	1	EPB41L1	SMC2
RETREG31	0.0106559	0.659043	0.422	0.274	1	RETREG3	SMC2
AKAP131	0.0106989	0.34975	1	0.903	1	AKAP13	SMC2
ITGAE	0.0107119	0.385108	0.133	0.038	1	ITGAE	SMC2
FNBP1L	0.0107161	0.488582	0.467	0.28	1	FNBP1L	SMC2
AP001347.11	0.0108009	0.768067	0.244	0.108	1	AP001347.1	SMC2
AC048382.51	0.0109484	0.503499	0.156	0.048	1	AC048382.5	SMC2
RRP1B1	0.0110098	0.609597	0.267	0.124	1	RRP1B	SMC2
PRKX1	0.0110389	0.725936	0.378	0.204	1	PRKX	SMC2
PHLDB11	0.011198	0.427481	0.6	0.409	1	PHLDB1	SMC2
COL5A21	0.0115402	0.602181	0.578	0.425	1	COL5A2	SMC2
AFAP1L11	0.0117076	0.439646	0.133	0.038	1	AFAP1L1	SMC2
AC130324.21	0.0117219	0.494146	0.111	0.027	1	AC130324.2	SMC2
RERG1	0.0117433	0.683979	0.489	0.312	1	RERG	SMC2
FIGN1	0.0119868	0.828317	0.556	0.414	1	FIGN	SMC2
TRIT11	0.0120296	0.665733	0.311	0.172	1	TRIT1	SMC2
GSAP	0.0120902	0.382893	0.2	0.075	1	GSAP	SMC2
PSIP11	0.0124701	0.524182	0.267	0.124	1	PSIP1	SMC2
ADAM331	0.012932	0.476952	0.2	0.081	1	ADAM33	SMC2
NRG21	0.0130705	0.635697	0.222	0.091	1	NRG2	SMC2
TUBGCP41	0.0133455	0.646837	0.178	0.065	1	TUBGCP4	SMC2
GUCY1A1	0.0133933	0.468162	0.689	0.559	1	GUCY1A1	SMC2
AC008014.11	0.0135197	0.519973	0.356	0.194	1	AC008014.1	SMC2
ACVR2B1	0.0135461	0.556201	0.244	0.113	1	ACVR2B	SMC2
ZNF6781	0.013996	0.574242	0.222	0.102	1	ZNF678	SMC2
LARGE1	0.0140036	0.355463	0.889	0.769	1	LARGE1	SMC2
PTPN121	0.0140094	0.502565	0.644	0.495	1	PTPN12	SMC2
CACNA1D	0.0142031	0.400695	0.2	0.075	1	CACNA1D	SMC2
FZD41	0.0144294	0.410364	0.156	0.054	1	FZD4	SMC2
TRAK1	0.0145719	0.424213	0.778	0.683	1	TRAK1	SMC2
POU6F2	0.0145853	0.320554	0.2	0.075	1	POU6F2	SMC2
CCNK	0.0147405	0.40487	0.2	0.081	1	CCNK	SMC2
LDB21	0.0149622	0.630894	0.333	0.194	1	LDB2	SMC2
ANKRD11	0.0151278	0.452057	0.2	0.081	1	ANKRD1	SMC2
AC008537.11	0.015792	0.671094	0.333	0.177	1	AC008537.1	SMC2
ZDBF21	0.0158025	0.49046	0.156	0.054	1	ZDBF2	SMC2
CDC42EP41	0.0158906	0.582559	0.467	0.317	1	CDC42EP4	SMC2
TRIM23	0.0160332	0.374406	0.178	0.065	1	TRIM23	SMC2
TESC1	0.0166452	0.731139	0.289	0.151	1	TESC	SMC2
WDR481	0.016704	0.647272	0.267	0.14	1	WDR48	SMC2
ATP8B4	0.0167172	0.402246	0.178	0.065	1	ATP8B4	SMC2
DGUOK1	0.0167301	0.585144	0.289	0.151	1	DGUOK	SMC2
ZBTB461	0.0168212	0.727759	0.511	0.382	1	ZBTB46	SMC2
TMOD21	0.0168405	0.6422	0.2	0.086	1	TMOD2	SMC2
LZIC1	0.017153	0.486836	0.133	0.043	1	LZIC	SMC2
ARID3A1	0.0175196	0.59344	0.244	0.118	1	ARID3A	SMC2
SGK11	0.0176455	0.498411	0.2	0.081	1	SGK1	SMC2
FGD4	0.0178146	0.430731	0.733	0.586	1	FGD4	SMC2
RCBTB11	0.0180371	0.577171	0.267	0.129	1	RCBTB1	SMC2
CCDC921	0.018563	0.733478	0.333	0.199	1	CCDC92	SMC2
UTP41	0.018629	0.462649	0.178	0.07	1	UTP4	SMC2
HEMK1	0.0189077	0.330114	0.133	0.043	1	HEMK1	SMC2
AC008758.11	0.0190744	0.532629	0.2	0.086	1	AC008758.1	SMC2
DMAP1	0.019215	0.303085	0.133	0.043	1	DMAP1	SMC2
FAM117B1	0.0194683	0.672794	0.222	0.102	1	FAM117B	SMC2
CDK121	0.0198397	0.602516	0.467	0.328	1	CDK12	SMC2
MPDZ1	0.0201029	0.501196	0.6	0.462	1	MPDZ	SMC2
NOSTRIN	0.020163	0.356625	0.133	0.043	1	NOSTRIN	SMC2
SLIT3	0.0203318	0.421027	0.956	0.86	1	SLIT3	SMC2
STK391	0.0203495	0.652717	0.533	0.446	1	STK39	SMC2
RHPN21	0.020488	0.488081	0.133	0.043	1	RHPN2	SMC2
SPRED21	0.0206087	0.744836	0.467	0.333	1	SPRED2	SMC2
ABCC101	0.0207106	0.484091	0.156	0.059	1	ABCC10	SMC2
ARGLU11	0.0208664	0.334691	0.689	0.591	1	ARGLU1	SMC2
PHF21A1	0.0208758	0.362247	0.689	0.575	1	PHF21A	SMC2
RANBP171	0.021171	0.53244	0.378	0.226	1	RANBP17	SMC2
TPP21	0.0213839	0.398565	0.289	0.151	1	TPP2	SMC2
RPRD21	0.0214247	0.473435	0.622	0.5	1	RPRD2	SMC2
EP3001	0.0214259	0.680772	0.511	0.435	1	EP300	SMC2
MGAT51	0.021449	0.827422	0.689	0.57	1	MGAT5	SMC2
SPOCK11	0.0218311	0.833517	0.244	0.124	1	SPOCK1	SMC2
PARP81	0.0220334	0.595595	0.356	0.215	1	PARP8	SMC2
KIAA05861	0.0221677	0.587026	0.311	0.183	1	KIAA0586	SMC2
GRID11	0.0224621	0.565565	0.444	0.29	1	GRID1	SMC2
ZNF546	0.0225839	0.370242	0.111	0.032	1	ZNF546	SMC2
TRMT1L	0.0227207	0.325018	0.178	0.07	1	TRMT1L	SMC2
LRP4	0.0229862	0.334024	0.111	0.032	1	LRP4	SMC2
RANBP2	0.0230581	0.451924	0.511	0.366	1	RANBP2	SMC2
AFG3L21	0.0230642	0.393426	0.333	0.188	1	AFG3L2	SMC2
COL21A11	0.0232441	0.484816	0.244	0.118	1	COL21A1	SMC2
CPM1	0.0236987	0.874026	0.378	0.231	1	CPM	SMC2
BRWD11	0.0237361	0.48607	0.689	0.57	1	BRWD1	SMC2
CLMN	0.024051	0.505562	0.933	0.72	1	CLMN	SMC2
FP700111.11	0.0242064	0.468299	0.244	0.113	1	FP700111.1	SMC2
DGCR81	0.0244492	0.577264	0.289	0.161	1	DGCR8	SMC2
RAB8B1	0.0246508	0.365794	0.4	0.237	1	RAB8B	SMC2
KMT2A1	0.0248311	0.510706	0.533	0.398	1	KMT2A	SMC2
MEF2C	0.0254596	0.34891	0.8	0.72	1	MEF2C	SMC2
UACA1	0.0257025	0.500463	0.511	0.339	1	UACA	SMC2
KANSL11	0.0258826	0.488414	0.844	0.747	1	KANSL1	SMC2
ZNF841	0.0259083	0.490463	0.267	0.14	1	ZNF84	SMC2
NOP56	0.0259802	0.32835	0.111	0.032	1	NOP56	SMC2
LPL1	0.0261078	0.574449	0.356	0.226	1	LPL	SMC2
CCDC1921	0.0262634	0.603193	0.156	0.059	1	CCDC192	SMC2
OS91	0.0263377	0.517088	0.267	0.134	1	OS9	SMC2
TMEM50A1	0.0263724	0.557969	0.244	0.124	1	TMEM50A	SMC2
RAPGEF21	0.026837	0.569882	0.778	0.742	1	RAPGEF2	SMC2
MAML21	0.026991	0.579203	0.933	0.79	1	MAML2	SMC2
ITPA1	0.0269943	0.339534	0.156	0.059	1	ITPA	SMC2
EWSR11	0.0270234	0.471657	0.422	0.29	1	EWSR1	SMC2
ENPEP	0.0271436	0.380664	0.467	0.296	1	ENPEP	SMC2
MFSD61	0.0271935	0.419712	0.178	0.075	1	MFSD6	SMC2
NDRG2	0.0272744	0.385332	0.267	0.134	1	NDRG2	SMC2
MAP4K4	0.0273843	0.375934	0.756	0.688	1	MAP4K4	SMC2
IMMP2L	0.0277639	0.360794	0.889	0.774	1	IMMP2L	SMC2
DSE1	0.0279384	0.575804	0.267	0.145	1	DSE	SMC2
NECTIN1	0.0281241	0.387586	0.156	0.059	1	NECTIN1	SMC2
ADAP2	0.0281946	0.556539	0.444	0.301	1	ADAP2	SMC2
TTC141	0.0282178	0.522077	0.378	0.242	1	TTC14	SMC2
TSPAN3	0.0286396	0.41174	0.244	0.124	1	TSPAN3	SMC2
RBFOX21	0.0286453	0.430917	0.8	0.683	1	RBFOX2	SMC2
PLEKHG3	0.0287641	0.40369	0.622	0.489	1	PLEKHG3	SMC2
SMIM31	0.028868	0.309852	0.222	0.102	1	SMIM3	SMC2
ADGRL2	0.0294421	0.31685	0.511	0.355	1	ADGRL2	SMC2
ATXN1	0.029758	0.336556	0.822	0.742	1	ATXN1	SMC2
SRPX21	0.0300312	0.305244	0.178	0.075	1	SRPX2	SMC2
LSM14A1	0.0302646	0.365497	0.711	0.581	1	LSM14A	SMC2
ZNF780B	0.0304906	0.338142	0.356	0.21	1	ZNF780B	SMC2
TFPI1	0.0307966	0.320774	0.533	0.36	1	TFPI	SMC2
USF2	0.0308289	0.338766	0.133	0.048	1	USF2	SMC2
MEIS21	0.0308694	0.477343	0.822	0.731	1	MEIS2	SMC2
CEP1121	0.0310082	0.424924	0.533	0.398	1	CEP112	SMC2
KITLG1	0.0315801	0.492015	0.2	0.091	1	KITLG	SMC2
SLC6A1	0.0315848	0.344213	0.4	0.237	1	SLC6A1	SMC2
ZNF831	0.031751	0.374115	0.556	0.387	1	ZNF83	SMC2
GPR1761	0.0319143	0.600988	0.444	0.28	1	GPR176	SMC2
UBR11	0.032069	0.584287	0.644	0.527	1	UBR1	SMC2
RNF144A1	0.032191	0.557089	0.289	0.156	1	RNF144A	SMC2
IL1RAPL21	0.0328484	1.05754	0.244	0.129	1	IL1RAPL2	SMC2
PPP4R21	0.0329053	0.442296	0.378	0.237	1	PPP4R2	SMC2
KIAA0319L1	0.0330855	0.466136	0.489	0.366	1	KIAA0319L	SMC2
ELOA-AS11	0.0333888	0.465915	0.222	0.113	1	ELOA-AS1	SMC2
GYS1	0.0336622	0.361608	0.578	0.409	1	GYS1	SMC2
LINC010911	0.0336715	0.810943	0.311	0.194	1	LINC01091	SMC2
GTF2I1	0.0337034	0.384137	0.667	0.554	1	GTF2I	SMC2
SIRT11	0.0338971	0.497809	0.333	0.204	1	SIRT1	SMC2
EIF4G3	0.034595	0.335136	0.822	0.694	1	EIF4G3	SMC2
JRK	0.0346253	0.309851	0.133	0.048	1	JRK	SMC2
HNRNPR1	0.0348881	0.4357	0.4	0.269	1	HNRNPR	SMC2
UGCG1	0.0350141	0.4564	0.378	0.242	1	UGCG	SMC2
SH3KBP11	0.0351735	0.663728	0.4	0.263	1	SH3KBP1	SMC2
UNKL1	0.0352266	0.447667	0.356	0.22	1	UNKL	SMC2
TRPC4	0.035401	0.340701	0.356	0.21	1	TRPC4	SMC2
SH2B31	0.0355815	0.571533	0.311	0.183	1	SH2B3	SMC2
SASH11	0.0359775	0.534251	0.533	0.376	1	SASH1	SMC2
FOXRED1	0.0361485	0.315069	0.133	0.048	1	FOXRED1	SMC2
RGMA1	0.0364849	0.526581	0.267	0.145	1	RGMA	SMC2
RIMS11	0.0371954	0.541365	0.133	0.048	1	RIMS1	SMC2
DNMBP1	0.0373525	0.50471	0.422	0.285	1	DNMBP	SMC2
FBRSL1	0.0373902	0.494512	0.356	0.215	1	FBRSL1	SMC2
IGFBP51	0.0376851	0.54887	0.4	0.258	1	IGFBP5	SMC2
ZNF528	0.0380867	0.364649	0.156	0.065	1	ZNF528	SMC2
PPP6R21	0.0384587	0.335508	0.8	0.677	1	PPP6R2	SMC2
VPS16	0.0385739	0.37005	0.156	0.065	1	VPS16	SMC2
NEK12	0.0386484	0.382121	0.444	0.296	1	NEK1	SMC2
PIGU1	0.0386823	0.376281	0.333	0.183	1	PIGU	SMC2
MFAP11	0.0387409	0.490304	0.178	0.081	1	MFAP1	SMC2
MAVS1	0.0391676	0.477863	0.489	0.371	1	MAVS	SMC2
CBLB1	0.0392874	0.431943	0.733	0.699	1	CBLB	SMC2
MGAT3	0.0395092	0.368624	0.111	0.038	1	MGAT3	SMC2
TSHZ11	0.0396208	0.424052	0.244	0.134	1	TSHZ1	SMC2
TRIM21	0.0396703	0.518754	0.333	0.204	1	TRIM2	SMC2
EPAS1	0.0396982	0.373666	0.756	0.613	1	EPAS1	SMC2
COQ4	0.0403402	0.41724	0.244	0.129	1	COQ4	SMC2
SMAD2	0.0404184	0.412267	0.422	0.274	1	SMAD2	SMC2
IL1RAPL1	0.0413904	0.391503	0.733	0.613	1	IL1RAPL1	SMC2
TMLHE	0.0414966	0.343528	0.289	0.156	1	TMLHE	SMC2
SIPA1	0.0415279	0.365469	0.178	0.081	1	SIPA1	SMC2
NFATC41	0.0416386	0.5482	0.289	0.167	1	NFATC4	SMC2
LRBA1	0.0417362	0.40866	0.6	0.452	1	LRBA	SMC2
SPINDOC	0.0420538	0.365434	0.111	0.038	1	SPINDOC	SMC2
BBS2	0.0423987	0.42098	0.2	0.097	1	BBS2	SMC2
TTLL4	0.0426661	0.31524	0.156	0.065	1	TTLL4	SMC2
C15orf401	0.0426661	0.33695	0.156	0.065	1	C15orf40	SMC2
FAM3A	0.0427112	0.334486	0.111	0.038	1	FAM3A	SMC2
DCP21	0.0428539	0.510359	0.2	0.097	1	DCP2	SMC2
PGF1	0.0431271	0.455914	0.222	0.113	1	PGF	SMC2
HLA-E1	0.0432025	0.354511	0.156	0.065	1	HLA-E	SMC2
LRRC171	0.0432025	0.620563	0.156	0.065	1	LRRC17	SMC2
SFXN2	0.0432025	0.301077	0.156	0.065	1	SFXN2	SMC2
RCC2	0.0440521	0.332163	0.111	0.038	1	RCC2	SMC2
ECSIT	0.0450802	0.376325	0.356	0.22	1	ECSIT	SMC2
ZNF821	0.0454284	0.30521	0.111	0.038	1	ZNF821	SMC2
C2CD21	0.0458044	0.52553	0.378	0.263	1	C2CD2	SMC2
COL4A3BP	0.0458681	0.370204	0.444	0.312	1	COL4A3BP	SMC2
CEP831	0.0459495	0.499757	0.333	0.21	1	CEP83	SMC2
OPCML	0.046172	0.445359	0.222	0.108	1	OPCML	SMC2
AC087477.21	0.0465387	0.420279	0.244	0.129	1	AC087477.2	SMC2
CLTCL1	0.0473581	0.391838	0.511	0.371	1	CLTCL1	SMC2
MTOR1	0.0475875	0.522778	0.4	0.274	1	MTOR	SMC2
ASAP2	0.0482477	0.461336	0.689	0.597	1	ASAP2	SMC2
CCND31	0.0486642	0.606034	0.444	0.285	1	CCND3	SMC2
TBC1D22A1	0.0491801	0.506863	0.644	0.548	1	TBC1D22A	SMC2
RBM281	0.0492334	0.342727	0.244	0.129	1	RBM28	SMC2
ZC3HC11	0.0498842	0.607577	0.222	0.124	1	ZC3HC1	SMC2
TMEM941	0.0500016	0.409149	0.222	0.118	1	TMEM94	SMC2
FOXN31	0.0502988	0.432462	0.733	0.64	1	FOXN3	SMC2
IFT521	0.0510154	0.393871	0.244	0.134	1	IFT52	SMC2
CCZ1B	0.0510408	0.429752	0.267	0.151	1	CCZ1B	SMC2
TXNDC121	0.0512498	0.319604	0.2	0.097	1	TXNDC12	SMC2
ARIH11	0.0512831	0.401013	0.8	0.683	1	ARIH1	SMC2
RBMS31	0.0518996	0.392638	0.756	0.656	1	RBMS3	SMC2
SLC8B11	0.0520275	0.363976	0.267	0.145	1	SLC8B1	SMC2
SEPT4-AS1	0.0523766	0.337196	0.133	0.054	1	SEPT4-AS1	SMC2
UBXN71	0.0537531	0.43869	0.4	0.274	1	UBXN7	SMC2
AL359915.21	0.0547293	0.372895	0.289	0.167	1	AL359915.2	SMC2
GPR135	0.0549993	0.35725	0.156	0.07	1	GPR135	SMC2
PALMD1	0.0550417	0.407842	0.267	0.156	1	PALMD	SMC2
FP236383.11	0.0554902	0.38465	0.8	0.806	1	FP236383.1	SMC2
SF11	0.0556	0.326913	0.489	0.355	1	SF1	SMC2
TTC231	0.055748	0.430349	0.378	0.263	1	TTC23	SMC2
VPS52	0.0559036	0.30167	0.133	0.054	1	VPS52	SMC2
KHDC41	0.0562752	0.435078	0.356	0.237	1	KHDC4	SMC2
APOLD11	0.0563936	0.862619	0.244	0.145	1	APOLD1	SMC2
HOOK3	0.0565189	0.488375	0.533	0.43	1	HOOK3	SMC2
RHBDD11	0.0567335	0.57474	0.289	0.188	1	RHBDD1	SMC2
TARSL2	0.0571797	0.458031	0.244	0.14	1	TARSL2	SMC2
TDRP	0.0576309	0.302951	0.156	0.07	1	TDRP	SMC2
MT-ND21	0.0578159	0.476606	0.467	0.339	1	MT-ND2	SMC2
MYO15B1	0.0580514	0.517529	0.333	0.21	1	MYO15B	SMC2
MAP2	0.058063	0.407813	0.622	0.435	1	MAP2	SMC2
C5AR1	0.0582046	0.35248	0.178	0.086	1	C5AR1	SMC2
YWHAQ1	0.0589063	0.457682	0.4	0.274	1	YWHAQ	SMC2
EVL1	0.0591001	0.478409	0.4	0.28	1	EVL	SMC2
TPR	0.0594549	0.421983	0.356	0.242	1	TPR	SMC2
PLD11	0.0596031	0.523202	0.622	0.511	1	PLD1	SMC2
GPBP1	0.0601145	0.32173	0.733	0.618	1	GPBP1	SMC2
BTBD2	0.0605497	0.481873	0.311	0.199	1	BTBD2	SMC2
AGTR11	0.0605697	0.464216	0.111	0.043	1	AGTR1	SMC2
BDNF-AS	0.0608321	0.309306	0.2	0.102	1	BDNF-AS	SMC2
BCAS3	0.0611879	0.45871	0.8	0.785	1	BCAS3	SMC2
AKT31	0.0613345	0.40773	0.867	0.78	1	AKT3	SMC2
PRR161	0.061535	0.404984	0.444	0.317	1	PRR16	SMC2
LINC00894	0.0619301	0.440037	0.467	0.339	1	LINC00894	SMC2
ABI11	0.0620669	0.432889	0.4	0.269	1	ABI1	SMC2
CCAR1	0.0622748	0.442232	0.689	0.634	1	CCAR1	SMC2
DENND4A1	0.0627259	0.368563	0.622	0.516	1	DENND4A	SMC2
ITGB11	0.0629337	0.638985	0.467	0.392	1	ITGB1	SMC2
ATXN101	0.0632788	0.349981	0.578	0.484	1	ATXN10	SMC2
AC096711.2	0.0640394	0.317055	0.178	0.086	1	AC096711.2	SMC2
NAB1	0.0640876	0.37367	0.378	0.253	1	NAB1	SMC2
CCDC361	0.0652511	0.81183	0.244	0.14	1	CCDC36	SMC2
POLH1	0.0654833	0.57125	0.2	0.108	1	POLH	SMC2
WDR371	0.0656422	0.538129	0.311	0.204	1	WDR37	SMC2
ADD11	0.0660478	0.382623	0.578	0.5	1	ADD1	SMC2
USP2-AS11	0.0660886	0.311312	0.178	0.086	1	USP2-AS1	SMC2
UBR5	0.0662036	0.303677	0.822	0.677	1	UBR5	SMC2
MSI21	0.0662827	0.439437	0.733	0.677	1	MSI2	SMC2
TERF2IP1	0.066455	0.526853	0.378	0.258	1	TERF2IP	SMC2
SIPA1L2	0.0667167	0.468711	0.422	0.285	1	SIPA1L2	SMC2
LAMTOR1	0.0667946	0.313442	0.111	0.043	1	LAMTOR1	SMC2
EDNRB1	0.0669731	0.358871	0.244	0.14	1	EDNRB	SMC2
CCDC82	0.0671213	0.407883	0.2	0.102	1	CCDC82	SMC2
EPN21	0.0672503	0.488315	0.689	0.634	1	EPN2	SMC2
ENSA1	0.0673837	0.473847	0.556	0.441	1	ENSA	SMC2
SMARCD21	0.067705	0.446257	0.156	0.075	1	SMARCD2	SMC2
DIS31	0.068051	0.469849	0.2	0.108	1	DIS3	SMC2
AL157392.51	0.0682628	0.375195	0.244	0.145	1	AL157392.5	SMC2
WNK1	0.0682875	0.300884	0.622	0.495	1	WNK1	SMC2
SNRK	0.0684001	0.338082	0.533	0.441	1	SNRK	SMC2
BET11	0.0684579	0.592869	0.156	0.075	1	BET1	SMC2
RUVBL1	0.0686669	0.33255	0.111	0.043	1	RUVBL1	SMC2
Z93930.21	0.0690997	0.352871	0.267	0.156	1	Z93930.2	SMC2
C1S1	0.0693655	0.554481	0.2	0.108	1	C1S	SMC2
AKT2	0.0694618	0.320466	0.267	0.151	1	AKT2	SMC2
MGMT1	0.0702801	0.485161	0.378	0.269	1	MGMT	SMC2
AC090844.21	0.0705821	0.354029	0.111	0.043	1	AC090844.2	SMC2
EIF3K1	0.0706113	0.430863	0.289	0.183	1	EIF3K	SMC2
MED13L	0.0714307	0.306619	0.844	0.812	1	MED13L	SMC2
XYLB	0.071556	0.304914	0.111	0.043	1	XYLB	SMC2
TRAPPC6B	0.0717492	0.374084	0.244	0.14	1	TRAPPC6B	SMC2
PIK3R41	0.0718534	0.444282	0.244	0.151	1	PIK3R4	SMC2
ZNF1971	0.0727433	0.597118	0.2	0.108	1	ZNF197	SMC2
DPY19L2	0.0728996	0.354013	0.222	0.124	1	DPY19L2	SMC2
CSNK1G3	0.0731176	0.34757	0.378	0.247	1	CSNK1G3	SMC2
MAP3K131	0.0732606	0.526691	0.356	0.237	1	MAP3K13	SMC2
EPHB11	0.0735369	0.431234	0.111	0.043	1	EPHB1	SMC2
PRRC2B1	0.0736378	0.350758	0.711	0.586	1	PRRC2B	SMC2
BBIP11	0.0742151	0.481834	0.2	0.113	1	BBIP1	SMC2
EBF31	0.0743012	0.538603	0.356	0.237	1	EBF3	SMC2
AC007614.1	0.0743954	0.385344	0.267	0.156	1	AC007614.1	SMC2
SOX131	0.0760705	0.596238	0.533	0.419	1	SOX13	SMC2
NOTCH11	0.0762545	0.33035	0.2	0.108	1	NOTCH1	SMC2
RIPOR1	0.0762545	0.334131	0.2	0.108	1	RIPOR1	SMC2
SMG51	0.0768339	0.495613	0.244	0.145	1	SMG5	SMC2
UBE2E21	0.0770701	0.347871	0.733	0.618	1	UBE2E2	SMC2
SLC6A9	0.0774961	0.340898	0.222	0.118	1	SLC6A9	SMC2
SEPT9	0.0775515	0.501951	0.578	0.489	1	SEPT9	SMC2
P4HA11	0.077833	0.311092	0.467	0.323	1	P4HA1	SMC2
EIF2D	0.0779476	0.324639	0.133	0.059	1	EIF2D	SMC2
CFAP691	0.0782699	0.449594	0.222	0.129	1	CFAP69	SMC2
BOD1L11	0.0782821	0.511915	0.311	0.226	1	BOD1L1	SMC2
SSFA2	0.0784268	0.343362	0.2	0.108	1	SSFA2	SMC2
YTHDF1	0.0788877	0.370951	0.156	0.075	1	YTHDF1	SMC2
OPA31	0.079086	0.687636	0.378	0.285	1	OPA3	SMC2
PRKRA	0.0800806	0.453289	0.267	0.161	1	PRKRA	SMC2
SECISBP2L1	0.0803961	0.404866	0.4	0.317	1	SECISBP2L	SMC2
MICA1	0.0806186	0.341041	0.178	0.091	1	MICA	SMC2
CPS11	0.080768	0.352772	0.133	0.059	1	CPS1	SMC2
ZFP301	0.0815179	0.597841	0.178	0.097	1	ZFP30	SMC2
TMEM87B1	0.0823139	0.461134	0.178	0.097	1	TMEM87B	SMC2
SPRY11	0.0830462	0.376824	0.178	0.091	1	SPRY1	SMC2
RNF38	0.0830476	0.410734	0.556	0.495	1	RNF38	SMC2
MAX	0.0831684	0.382198	0.333	0.215	1	MAX	SMC2
ADAMTSL31	0.083478	0.493177	0.244	0.145	1	ADAMTSL3	SMC2
PRLR1	0.0836708	0.586521	0.133	0.059	1	PRLR	SMC2
FAM117A1	0.0840487	0.655384	0.244	0.151	1	FAM117A	SMC2
PDE10A	0.0845946	0.384648	0.578	0.414	1	PDE10A	SMC2
SARM1	0.0848611	0.425758	0.244	0.145	1	SARM1	SMC2
CSRNP3	0.0849986	0.453383	0.4	0.28	1	CSRNP3	SMC2
EFTUD2	0.0860814	0.353282	0.222	0.129	1	EFTUD2	SMC2
SEPT4	0.08751	0.313964	0.2	0.113	1	SEPT4	SMC2
CAND2	0.0875223	0.332726	0.244	0.151	1	CAND2	SMC2
SRPK1	0.0880337	0.331711	0.267	0.161	1	SRPK1	SMC2
ISYNA1	0.0880856	0.427546	0.333	0.231	1	ISYNA1	SMC2
CCM2	0.0884671	0.36927	0.422	0.323	1	CCM2	SMC2
ADGRL11	0.0884988	0.34811	0.244	0.14	1	ADGRL1	SMC2
NF2	0.0886838	0.342442	0.289	0.194	1	NF2	SMC2
REXO11	0.0889266	0.382351	0.156	0.081	1	REXO1	SMC2
DAB11	0.0897688	0.81343	0.444	0.371	1	DAB1	SMC2
PDPR1	0.0900002	0.354029	0.4	0.274	1	PDPR	SMC2
ZNF7901	0.0906248	0.636565	0.178	0.097	1	ZNF790	SMC2
TRIM4	0.0921252	0.341476	0.267	0.167	1	TRIM4	SMC2
ANGPT21	0.0923466	0.68705	0.2	0.113	1	ANGPT2	SMC2
PI4KB	0.0927951	0.458531	0.311	0.21	1	PI4KB	SMC2
FLT11	0.0931732	0.717949	0.2	0.113	1	FLT1	SMC2
SLC22A151	0.0947417	0.556772	0.178	0.102	1	SLC22A15	SMC2
YWHAE1	0.0949028	0.385741	0.6	0.532	1	YWHAE	SMC2
USP71	0.0949833	0.305112	0.333	0.231	1	USP7	SMC2
HNMT1	0.0950264	0.44274	0.178	0.097	1	HNMT	SMC2
MOCS1	0.0955723	0.378311	0.244	0.151	1	MOCS1	SMC2
UFL11	0.095927	0.316055	0.178	0.097	1	UFL1	SMC2
RPTOR	0.0960473	0.447335	0.578	0.473	1	RPTOR	SMC2
RAB3GAP2	0.0961018	0.343132	0.511	0.382	1	RAB3GAP2	SMC2
COQ8A	0.0965392	0.30992	0.2	0.113	1	COQ8A	SMC2
LDB31	0.0975466	0.519092	0.8	0.823	1	LDB3	SMC2
ZNF563	0.0977086	0.324903	0.111	0.048	1	ZNF563	SMC2
NCK2	0.0977406	0.47575	0.467	0.371	1	NCK2	SMC2
ZNF2511	0.0979911	0.578362	0.289	0.199	1	ZNF251	SMC2
SRP9	0.0981788	0.371025	0.222	0.134	1	SRP9	SMC2
FAHD2A1	0.0989318	0.351581	0.111	0.048	1	FAHD2A	SMC2
ZNF559-ZNF177	0.0989416	0.320307	0.133	0.065	1	ZNF559-ZNF177	SMC2
TGFBR31	0.0997339	0.350739	0.444	0.355	1	TGFBR3	SMC2
H2AFV	0.0999096	0.37605	0.267	0.172	1	H2AFV	SMC2
DTNBP11	0.100097	0.541184	0.311	0.22	1	DTNBP1	SMC2
MPPED2	0.100343	0.356242	0.422	0.296	1	MPPED2	SMC2
ALDH6A11	0.100484	0.357825	0.156	0.081	1	ALDH6A1	SMC2
CEP1701	0.101057	0.344718	0.4	0.285	1	CEP170	SMC2
RNF152	0.101335	0.451399	0.6	0.516	1	RNF152	SMC2
UBE2E1	0.101581	0.300084	0.578	0.478	1	UBE2E1	SMC2
DENND5A	0.101609	0.389793	0.578	0.522	1	DENND5A	SMC2
TIAL1	0.101695	0.353281	0.267	0.167	1	TIAL1	SMC2
RNF241	0.101697	0.45051	0.489	0.382	1	RNF24	SMC2
NPAS31	0.102147	0.389314	0.511	0.371	1	NPAS3	SMC2
L2HGDH1	0.104468	0.477941	0.2	0.113	1	L2HGDH	SMC2
MAT2A	0.104808	0.314867	0.378	0.274	1	MAT2A	SMC2
MYO6	0.105365	0.370559	0.356	0.253	1	MYO6	SMC2
ESRRA	0.10558	0.332473	0.267	0.167	1	ESRRA	SMC2
ACACB	0.106301	0.420692	0.6	0.527	1	ACACB	SMC2
LIMD11	0.108108	0.816001	0.444	0.366	1	LIMD1	SMC2
COL5A31	0.108618	0.68445	0.311	0.22	1	COL5A3	SMC2
VPS4A	0.110499	0.380053	0.111	0.048	1	VPS4A	SMC2
MYO1F	0.110499	0.348762	0.111	0.048	1	MYO1F	SMC2
AC011447.3	0.110499	0.338918	0.111	0.048	1	AC011447.3	SMC2
FCHO2	0.110763	0.355123	0.422	0.323	1	FCHO2	SMC2
ELMSAN11	0.112657	0.316796	0.378	0.28	1	ELMSAN1	SMC2
PRH1	0.112779	0.316189	0.133	0.065	1	PRH1	SMC2
TRAPPC111	0.113623	0.507147	0.267	0.177	1	TRAPPC11	SMC2
RAD211	0.115118	0.411306	0.2	0.118	1	RAD21	SMC2
RAP2A	0.115878	0.309872	0.289	0.188	1	RAP2A	SMC2
RBM17	0.116337	0.349357	0.244	0.156	1	RBM17	SMC2
TGFBI	0.11725	0.364685	0.378	0.274	1	TGFBI	SMC2
XYLT11	0.117378	0.722002	0.4	0.306	1	XYLT1	SMC2
AL139807.1	0.11772	0.424619	0.156	0.081	1	AL139807.1	SMC2
RBM33	0.121885	0.391379	0.511	0.425	1	RBM33	SMC2
MBD5	0.122059	0.323659	0.756	0.694	1	MBD5	SMC2
CABP1	0.123032	0.301649	0.222	0.134	1	CABP1	SMC2
REPS11	0.124612	0.572618	0.356	0.269	1	REPS1	SMC2
CSF1R	0.125118	0.419994	0.2	0.118	1	CSF1R	SMC2
STXBP41	0.125806	0.573102	0.311	0.231	1	STXBP4	SMC2
GRSF11	0.12639	0.530238	0.244	0.161	1	GRSF1	SMC2
ARHGAP121	0.12639	0.414178	0.244	0.161	1	ARHGAP12	SMC2
ZDHHC71	0.12677	0.464154	0.267	0.188	1	ZDHHC7	SMC2
COPB11	0.127178	0.407656	0.2	0.124	1	COPB1	SMC2
QSOX1	0.128246	0.313535	0.2	0.118	1	QSOX1	SMC2
ELMOD3	0.128458	0.369724	0.4	0.317	1	ELMOD3	SMC2
CSRP21	0.129128	0.43129	0.244	0.156	1	CSRP2	SMC2
TNXB1	0.129192	0.426275	0.244	0.161	1	TNXB	SMC2
RARB	0.129502	0.33159	0.333	0.226	1	RARB	SMC2
MTREX1	0.129991	0.318985	0.4	0.301	1	MTREX	SMC2
RSRC1	0.134219	0.43754	0.489	0.43	1	RSRC1	SMC2
ARHGEF11	0.135387	0.417634	0.178	0.108	1	ARHGEF1	SMC2
TTF11	0.135652	0.340919	0.133	0.07	1	TTF1	SMC2
SEMA4B1	0.136821	0.540473	0.422	0.333	1	SEMA4B	SMC2
PCGF61	0.137631	0.383407	0.289	0.188	1	PCGF6	SMC2
TNFSF13B1	0.138408	0.338207	0.133	0.07	1	TNFSF13B	SMC2
PDS5B1	0.138627	0.371026	0.533	0.441	1	PDS5B	SMC2
RBBP51	0.139847	0.439541	0.156	0.091	1	RBBP5	SMC2
GPR1731	0.140037	0.324914	0.2	0.124	1	GPR173	SMC2
TUSC3	0.140257	0.321975	0.222	0.14	1	TUSC3	SMC2
NMRK11	0.141674	0.493888	0.111	0.054	1	NMRK1	SMC2
ING41	0.142623	0.400704	0.133	0.07	1	ING4	SMC2
THADA1	0.143208	0.386845	0.489	0.419	1	THADA	SMC2
EIF2S3	0.143768	0.344875	0.244	0.167	1	EIF2S3	SMC2
MPP6	0.143783	0.341898	0.2	0.113	1	MPP6	SMC2
NUP1601	0.144258	0.449108	0.378	0.306	1	NUP160	SMC2
TECRL	0.145286	0.507714	0.289	0.215	1	TECRL	SMC2
NPEPPS1	0.145895	0.419559	0.667	0.602	1	NPEPPS	SMC2
AC010173.1	0.146936	0.411392	0.133	0.07	1	AC010173.1	SMC2
TMEM38A	0.146936	0.404976	0.133	0.07	1	TMEM38A	SMC2
KCNB11	0.147028	0.622815	0.244	0.161	1	KCNB1	SMC2
GFPT1	0.147265	0.347274	0.4	0.328	1	GFPT1	SMC2
SH3PXD2A	0.147489	0.325278	0.578	0.473	1	SH3PXD2A	SMC2
MYL21	0.14847	0.35893	0.178	0.108	1	MYL2	SMC2
FBXO341	0.148544	0.498436	0.4	0.312	1	FBXO34	SMC2
STAT4	0.148836	0.385066	0.178	0.102	1	STAT4	SMC2
ATAD5	0.14973	0.348385	0.111	0.054	1	ATAD5	SMC2
SPAG91	0.150459	0.316227	0.511	0.484	1	SPAG9	SMC2
KHDRBS11	0.150677	0.514095	0.422	0.339	1	KHDRBS1	SMC2
ZFAND41	0.151356	0.323502	0.267	0.183	1	ZFAND4	SMC2
GNA13	0.151498	0.344427	0.2	0.124	1	GNA13	SMC2
YARS1	0.151927	0.355135	0.289	0.215	1	YARS	SMC2
C2CD31	0.152117	0.449777	0.289	0.199	1	C2CD3	SMC2
HMOX21	0.15416	0.398827	0.222	0.145	1	HMOX2	SMC2
ZFYVE28	0.154174	0.36951	0.244	0.167	1	ZFYVE28	SMC2
C16orf701	0.154174	0.375168	0.244	0.167	1	C16orf70	SMC2
MUM11	0.155246	0.378433	0.244	0.167	1	MUM1	SMC2
C71	0.155356	0.539913	0.178	0.113	1	C7	SMC2
PLEKHG11	0.156277	0.400021	0.2	0.124	1	PLEKHG1	SMC2
KDM2B	0.156277	0.386461	0.2	0.124	1	KDM2B	SMC2
N4BP1	0.157493	0.486034	0.311	0.226	1	N4BP1	SMC2
MED141	0.158833	0.423563	0.356	0.28	1	MED14	SMC2
EYA3	0.162388	0.413525	0.4	0.312	1	EYA3	SMC2
DOCK61	0.165843	0.382752	0.311	0.237	1	DOCK6	SMC2
GABPB21	0.165914	0.430201	0.578	0.505	1	GABPB2	SMC2
CENPJ1	0.166439	0.466625	0.133	0.075	1	CENPJ	SMC2
CSE1L1	0.167448	0.467091	0.244	0.177	1	CSE1L	SMC2
BGN1	0.167957	0.383107	0.2	0.129	1	BGN	SMC2
KCTD31	0.1705	0.308223	0.267	0.183	1	KCTD3	SMC2
ZNF440	0.170986	0.323261	0.178	0.113	1	ZNF440	SMC2
CARD81	0.17337	0.402585	0.2	0.134	1	CARD8	SMC2
DUSP16	0.174255	0.308546	0.378	0.285	1	DUSP16	SMC2
AL035413.1	0.174346	0.420217	0.2	0.129	1	AL035413.1	SMC2
TDRD71	0.174384	0.393381	0.133	0.075	1	TDRD7	SMC2
DDI21	0.174425	0.428793	0.289	0.21	1	DDI2	SMC2
DOCK11	0.174855	0.40852	0.333	0.263	1	DOCK11	SMC2
PUDP	0.17714	0.351135	0.156	0.091	1	PUDP	SMC2
PBLD	0.17714	0.384065	0.156	0.091	1	PBLD	SMC2
ZNF737	0.177639	0.303059	0.133	0.075	1	ZNF737	SMC2
MKRN1	0.178417	0.3182	0.267	0.183	1	MKRN1	SMC2
PIP4K2B1	0.179071	0.384038	0.244	0.167	1	PIP4K2B	SMC2
PAAF11	0.179615	0.615288	0.244	0.172	1	PAAF1	SMC2
MRE111	0.18094	0.349938	0.133	0.075	1	MRE11	SMC2
NFATC3	0.181841	0.435367	0.533	0.478	1	NFATC3	SMC2
ULK2	0.183023	0.3889	0.289	0.215	1	ULK2	SMC2
PRCC1	0.183455	0.518637	0.311	0.237	1	PRCC	SMC2
WDFY2	0.184093	0.399473	0.6	0.554	1	WDFY2	SMC2
CASTOR2	0.184237	0.330254	0.267	0.183	1	CASTOR2	SMC2
TCAIM1	0.184906	0.499649	0.422	0.349	1	TCAIM	SMC2
ST7L1	0.185731	0.448416	0.4	0.349	1	ST7L	SMC2
SDCCAG81	0.186249	0.380692	0.533	0.478	1	SDCCAG8	SMC2
TSC11	0.187245	0.304822	0.244	0.177	1	TSC1	SMC2
ARHGAP181	0.187678	0.699969	0.133	0.075	1	ARHGAP18	SMC2
LINC00265	0.188143	0.378498	0.156	0.097	1	LINC00265	SMC2
ANKIB11	0.188448	0.557733	0.444	0.403	1	ANKIB1	SMC2
FUT101	0.189167	0.579957	0.2	0.134	1	FUT10	SMC2
DNAJA31	0.189217	0.453128	0.178	0.113	1	DNAJA3	SMC2
ARHGEF6	0.189775	0.32231	0.422	0.333	1	ARHGEF6	SMC2
GNB11	0.190518	0.367974	0.711	0.667	1	GNB1	SMC2
EPB41L21	0.190556	0.382197	0.4	0.323	1	EPB41L2	SMC2
KCNE41	0.191089	0.335135	0.156	0.091	1	KCNE4	SMC2
BIN3	0.191367	0.325807	0.289	0.204	1	BIN3	SMC2
UST1	0.1919	0.312902	0.2	0.134	1	UST	SMC2
ANKAR1	0.194233	0.403813	0.422	0.355	1	ANKAR	SMC2
EVA1C1	0.194372	0.48417	0.733	0.64	1	EVA1C	SMC2
POLR3B	0.196358	0.318193	0.133	0.075	1	POLR3B	SMC2
EGFR1	0.199588	0.381561	0.556	0.495	1	EGFR	SMC2
SKP1	0.200273	0.310377	0.2	0.134	1	SKP1	SMC2
OPTN1	0.20034	0.516879	0.333	0.247	1	OPTN	SMC2
ELL1	0.202347	0.33268	0.311	0.22	1	ELL	SMC2
HSD17B12	0.203151	0.404015	0.467	0.414	1	HSD17B12	SMC2
SAR1B1	0.203698	0.466594	0.244	0.183	1	SAR1B	SMC2
JADE2	0.20533	0.304047	0.133	0.075	1	JADE2	SMC2
HSP90AA11	0.205542	0.337784	0.267	0.199	1	HSP90AA1	SMC2
AXL	0.207665	0.378837	0.6	0.511	1	AXL	SMC2
STK111	0.208609	0.393654	0.222	0.161	1	STK11	SMC2
BCLAF1	0.209751	0.30986	0.378	0.317	1	BCLAF1	SMC2
NRIP1	0.210069	0.365939	0.222	0.151	1	NRIP1	SMC2
MTA31	0.210632	0.366727	0.4	0.333	1	MTA3	SMC2
MAD1L11	0.212544	0.553109	0.289	0.226	1	MAD1L1	SMC2
DNM3	0.21266	0.329033	0.267	0.194	1	DNM3	SMC2
EDEM31	0.213113	0.419827	0.267	0.199	1	EDEM3	SMC2
GNB41	0.213161	0.398684	0.311	0.226	1	GNB4	SMC2
NPRL31	0.213491	0.565935	0.267	0.204	1	NPRL3	SMC2
FRYL	0.216689	0.390776	0.689	0.608	1	FRYL	SMC2
PPM1E	0.217532	0.317579	0.156	0.097	1	PPM1E	SMC2
MPRIP	0.218502	0.337611	0.689	0.651	1	MPRIP	SMC2
PPCDC1	0.218644	0.419109	0.311	0.247	1	PPCDC	SMC2
AAK1	0.223017	0.374653	0.644	0.651	1	AAK1	SMC2
HNRNPH31	0.223547	0.335282	0.244	0.183	1	HNRNPH3	SMC2
CDKL11	0.223664	0.479313	0.178	0.124	1	CDKL1	SMC2
TRMT11	0.224489	0.35962	0.156	0.097	1	TRMT11	SMC2
C20orf194	0.224938	0.355697	0.644	0.602	1	C20orf194	SMC2
TXLNA	0.224972	0.398312	0.2	0.14	1	TXLNA	SMC2
PSMD71	0.226499	0.347839	0.2	0.14	1	PSMD7	SMC2
RNLS1	0.227295	0.837294	0.156	0.102	1	RNLS	SMC2
ADGRF5	0.227891	0.344462	0.111	0.059	1	ADGRF5	SMC2
MDN1	0.229309	0.300859	0.333	0.269	1	MDN1	SMC2
CMYA5	0.230671	0.33151	0.356	0.296	1	CMYA5	SMC2
ATXN3	0.231544	0.316561	0.511	0.446	1	ATXN3	SMC2
DTWD2	0.23155	0.360578	0.133	0.081	1	DTWD2	SMC2
NDUFV3	0.232233	0.314924	0.356	0.301	1	NDUFV3	SMC2
RANBP3	0.234251	0.309313	0.178	0.118	1	RANBP3	SMC2
BLCAP	0.234279	0.309444	0.267	0.199	1	BLCAP	SMC2
ZNF3451	0.235089	0.6596	0.2	0.145	1	ZNF345	SMC2
CCNL2	0.235096	0.418655	0.311	0.242	1	CCNL2	SMC2
FKRP1	0.237436	0.431838	0.133	0.081	1	FKRP	SMC2
CNN31	0.237751	0.400029	0.444	0.398	1	CNN3	SMC2
GLIS21	0.237931	0.541147	0.156	0.102	1	GLIS2	SMC2
BCL9L	0.238483	0.398004	0.289	0.231	1	BCL9L	SMC2
COMMD1	0.23923	0.350668	0.689	0.645	1	COMMD1	SMC2
FBXO21	0.23931	0.319622	0.178	0.118	1	FBXO21	SMC2
POLN1	0.239421	0.311412	0.133	0.081	1	POLN	SMC2
A2M	0.24099	0.309723	0.689	0.57	1	A2M	SMC2
SECISBP2	0.243404	0.329727	0.444	0.387	1	SECISBP2	SMC2
LINC01184	0.24345	0.317794	0.356	0.274	1	LINC01184	SMC2
OXNAD1	0.245116	0.409634	0.178	0.124	1	OXNAD1	SMC2
HDAC21	0.247744	0.387468	0.2	0.145	1	HDAC2	SMC2
MT-ATP61	0.248727	0.389793	0.622	0.495	1	MT-ATP6	SMC2
PCSK51	0.248759	0.629859	0.222	0.167	1	PCSK5	SMC2
TMEM711	0.249563	0.484418	0.222	0.172	1	TMEM71	SMC2
EAPP	0.251152	0.438828	0.311	0.253	1	EAPP	SMC2
EFHC1	0.251577	0.329629	0.133	0.081	1	EFHC1	SMC2
AC027097.21	0.252368	0.364487	0.267	0.194	1	AC027097.2	SMC2
RBM42	0.252645	0.459139	0.267	0.204	1	RBM4	SMC2
LINC00924	0.257223	0.401083	0.222	0.161	1	LINC00924	SMC2
NBPF13	0.25848	0.405328	0.133	0.086	1	NBPF1	SMC2
CD164	0.261222	0.314032	0.222	0.167	1	CD164	SMC2
NPIPB5	0.262082	0.322869	0.378	0.333	1	NPIPB5	SMC2
STX18-AS11	0.262451	0.490648	0.156	0.108	1	STX18-AS1	SMC2
WDR45B	0.262667	0.314921	0.289	0.226	1	WDR45B	SMC2
USP22	0.265193	0.405382	0.378	0.339	1	USP22	SMC2
SPAST1	0.267279	0.509895	0.289	0.231	1	SPAST	SMC2
ZNF2531	0.267608	0.390094	0.2	0.145	1	ZNF253	SMC2
ARMCX4	0.267624	0.401463	0.511	0.473	1	ARMCX4	SMC2
BTF3L41	0.267641	0.446255	0.333	0.274	1	BTF3L4	SMC2
EPHA41	0.268374	0.555909	0.244	0.188	1	EPHA4	SMC2
SIL11	0.268503	0.48055	0.422	0.349	1	SIL1	SMC2
OSBPL1A	0.268783	0.351739	0.511	0.473	1	OSBPL1A	SMC2
MPZL11	0.269919	0.539597	0.244	0.188	1	MPZL1	SMC2
USP241	0.270235	0.430696	0.444	0.425	1	USP24	SMC2
CAMSAP2	0.271434	0.315672	0.467	0.419	1	CAMSAP2	SMC2
SPTLC11	0.271469	0.353306	0.244	0.188	1	SPTLC1	SMC2
FOXO11	0.271839	0.327586	0.511	0.446	1	FOXO1	SMC2
HMCES1	0.273157	0.417999	0.133	0.086	1	HMCES	SMC2
LDAH	0.275334	0.42066	0.311	0.274	1	LDAH	SMC2
YAF21	0.276057	0.629086	0.422	0.392	1	YAF2	SMC2
DPYD1	0.276629	0.431224	0.644	0.602	1	DPYD	SMC2
SREBF21	0.28133	0.474778	0.422	0.371	1	SREBF2	SMC2
BICRAL	0.284574	0.314812	0.511	0.462	1	BICRAL	SMC2
NCOA11	0.284635	0.369506	0.778	0.758	1	NCOA1	SMC2
ANKRD441	0.285982	0.394034	0.489	0.435	1	ANKRD44	SMC2
ZBTB441	0.29008	0.475965	0.356	0.312	1	ZBTB44	SMC2
PPFIBP2	0.290333	0.334239	0.2	0.145	1	PPFIBP2	SMC2
ITGA12	0.290695	0.621518	0.6	0.581	1	ITGA1	SMC2
ZNF236-DT	0.29082	0.376794	0.111	0.07	1	ZNF236-DT	SMC2
DKK3	0.29253	0.335	0.222	0.167	1	DKK3	SMC2
CAMLG	0.293269	0.339749	0.111	0.07	1	CAMLG	SMC2
C6orf62	0.296031	0.300651	0.311	0.253	1	C6orf62	SMC2
TRIR1	0.301387	0.483021	0.133	0.091	1	TRIR	SMC2
SERPING11	0.30677	0.428937	0.2	0.151	1	SERPING1	SMC2
RNF215	0.30953	0.306893	0.244	0.194	1	RNF215	SMC2
GTF2H31	0.315014	0.382283	0.133	0.091	1	GTF2H3	SMC2
RAB40C	0.31663	0.360266	0.244	0.183	1	RAB40C	SMC2
ZNF146	0.316924	0.383737	0.289	0.247	1	ZNF146	SMC2
PARP111	0.317016	0.358581	0.2	0.151	1	PARP11	SMC2
CHST111	0.317296	0.514819	0.267	0.21	1	CHST11	SMC2
PIAS2	0.320237	0.316641	0.289	0.242	1	PIAS2	SMC2
ZKSCAN1	0.32096	0.301526	0.4	0.344	1	ZKSCAN1	SMC2
FKBP15	0.323652	0.333152	0.2	0.151	1	FKBP15	SMC2
MRPS18C	0.323743	0.391304	0.111	0.07	1	MRPS18C	SMC2
CNOT6	0.325433	0.444985	0.244	0.199	1	CNOT6	SMC2
TTTY141	0.325535	0.507128	0.689	0.651	1	TTTY14	SMC2
EMP11	0.326675	0.399143	0.133	0.091	1	EMP1	SMC2
NR3C21	0.326809	0.331619	0.422	0.371	1	NR3C2	SMC2
ZNF518A1	0.328776	0.415124	0.356	0.29	1	ZNF518A	SMC2
RBM26	0.329083	0.433349	0.511	0.484	1	RBM26	SMC2
ZFPM2	0.329759	0.332361	0.778	0.806	1	ZFPM2	SMC2
TERF21	0.332934	0.404575	0.178	0.134	1	TERF2	SMC2
ZNF2481	0.336867	0.322569	0.267	0.215	1	ZNF248	SMC2
DDX24	0.338541	0.362076	0.311	0.263	1	DDX24	SMC2
SELENOT	0.338612	0.390246	0.133	0.091	1	SELENOT	SMC2
MACROD11	0.340184	0.343329	0.156	0.113	1	MACROD1	SMC2
PTPN131	0.343282	0.519036	0.244	0.204	1	PTPN13	SMC2
UBA6-AS1	0.345091	0.344515	0.2	0.151	1	UBA6-AS1	SMC2
ZSCAN5A1	0.346849	0.319143	0.222	0.172	1	ZSCAN5A	SMC2
FBXL12	0.347084	0.322053	0.2	0.151	1	FBXL12	SMC2
HGF1	0.34741	0.377186	0.178	0.134	1	HGF	SMC2
TBC1D41	0.349829	0.435304	0.267	0.22	1	TBC1D4	SMC2
SNU13	0.350826	0.313237	0.133	0.091	1	SNU13	SMC2
METTL2B1	0.353052	0.508666	0.289	0.242	1	METTL2B	SMC2
ATG4C1	0.353735	0.370452	0.178	0.134	1	ATG4C	SMC2
EIF5B	0.360777	0.301771	0.356	0.312	1	EIF5B	SMC2
ETNK11	0.361212	0.389833	0.356	0.349	1	ETNK1	SMC2
PISD	0.364168	0.312854	0.222	0.172	1	PISD	SMC2
RFTN21	0.368089	0.328536	0.222	0.172	1	RFTN2	SMC2
MYO19	0.370643	0.319272	0.2	0.156	1	MYO19	SMC2
NLK	0.371969	0.315544	0.378	0.328	1	NLK	SMC2
PLD51	0.373231	0.380151	0.267	0.21	1	PLD5	SMC2
MGLL1	0.376711	0.666301	0.311	0.274	1	MGLL	SMC2
SLC10A7	0.37838	0.30582	0.333	0.274	1	SLC10A7	SMC2
KIF5B1	0.378405	0.409496	0.311	0.274	1	KIF5B	SMC2
KLF6	0.382396	0.324044	0.289	0.258	1	KLF6	SMC2
SLC25A27	0.384145	0.329385	0.289	0.258	1	SLC25A27	SMC2
KDM1A1	0.384176	0.526116	0.156	0.118	1	KDM1A	SMC2
ZNF600	0.385012	0.332341	0.111	0.075	1	ZNF600	SMC2
CEP1641	0.386888	0.33275	0.222	0.183	1	CEP164	SMC2
HNRNPM1	0.38788	0.327155	0.356	0.349	1	HNRNPM	SMC2
SNRNP35	0.390302	0.305487	0.2	0.161	1	SNRNP35	SMC2
ZNF292	0.396661	0.326033	0.556	0.554	1	ZNF292	SMC2
LEPR	0.397741	0.310676	0.178	0.134	1	LEPR	SMC2
CDC7	0.410024	0.327446	0.133	0.097	1	CDC7	SMC2
MBTD11	0.411283	0.365948	0.378	0.333	1	MBTD1	SMC2
PPP4R3B1	0.412518	0.360233	0.4	0.349	1	PPP4R3B	SMC2
ADAMTS171	0.413128	0.877912	0.156	0.118	1	ADAMTS17	SMC2
EIF3J	0.414431	0.341852	0.244	0.21	1	EIF3J	SMC2
TM2D11	0.416812	0.351162	0.356	0.328	1	TM2D1	SMC2
TLE21	0.418549	0.358284	0.178	0.145	1	TLE2	SMC2
RCOR11	0.419259	0.533736	0.333	0.301	1	RCOR1	SMC2
MXI1	0.420635	0.359936	0.444	0.387	1	MXI1	SMC2
ISPD	0.422596	0.428527	0.2	0.161	1	ISPD	SMC2
OPHN11	0.424534	0.404817	0.333	0.301	1	OPHN1	SMC2
NUP153	0.424641	0.312117	0.422	0.371	1	NUP153	SMC2
GNAI21	0.424803	0.310755	0.2	0.161	1	GNAI2	SMC2
CYP7B11	0.425311	0.362761	0.4	0.382	1	CYP7B1	SMC2
CADM11	0.430325	0.314099	0.178	0.14	1	CADM1	SMC2
LRRC8B	0.431768	0.376032	0.378	0.355	1	LRRC8B	SMC2
MTPAP1	0.434019	0.401093	0.111	0.081	1	MTPAP	SMC2
NDFIP2	0.435948	0.33884	0.133	0.102	1	NDFIP2	SMC2
CMTM81	0.437019	0.431002	0.111	0.081	1	CMTM8	SMC2
ARL151	0.445121	0.309886	0.533	0.538	1	ARL15	SMC2
CEPT1	0.445276	0.325563	0.2	0.172	1	CEPT1	SMC2
FUT81	0.446597	0.582254	0.244	0.226	1	FUT8	SMC2
TJP1	0.459262	0.343461	0.6	0.591	1	TJP1	SMC2
PPFIA1	0.459333	0.308514	0.467	0.435	1	PPFIA1	SMC2
MAML1	0.463923	0.375994	0.267	0.237	1	MAML1	SMC2
ICE2	0.464449	0.351067	0.289	0.247	1	ICE2	SMC2
DNAJC6	0.467566	0.396405	0.311	0.269	1	DNAJC6	SMC2
FBXO40	0.467673	0.385917	0.111	0.081	1	FBXO40	SMC2
TTC7B	0.46952	0.329027	0.467	0.462	1	TTC7B	SMC2
RAPGEF11	0.469924	0.350817	0.422	0.382	1	RAPGEF1	SMC2
STX181	0.472019	0.366725	0.333	0.306	1	STX18	SMC2
SERTAD2	0.486895	0.319715	0.2	0.161	1	SERTAD2	SMC2
SPATA51	0.487025	0.32996	0.378	0.328	1	SPATA5	SMC2
RIC11	0.497476	0.487735	0.489	0.511	1	RIC1	SMC2
ARID4A	0.504303	0.305365	0.244	0.21	1	ARID4A	SMC2
SMG71	0.504856	0.345231	0.4	0.419	1	SMG7	SMC2
LINC01376	0.51483	0.357443	0.2	0.172	1	LINC01376	SMC2
EML2	0.514902	0.383881	0.222	0.183	1	EML2	SMC2
ZNF7851	0.51535	0.310663	0.111	0.086	1	ZNF785	SMC2
CALCRL1	0.525054	0.308636	0.111	0.086	1	CALCRL	SMC2
VAV21	0.525814	0.447032	0.333	0.306	1	VAV2	SMC2
TUBA1A1	0.528309	0.330182	0.111	0.086	1	TUBA1A	SMC2
SIPA1L3	0.528608	0.333626	0.422	0.403	1	SIPA1L3	SMC2
VASP	0.52976	0.30581	0.267	0.247	1	VASP	SMC2
FAS	0.533214	0.344823	0.156	0.129	1	FAS	SMC2
FAM162A	0.53485	0.320233	0.111	0.086	1	FAM162A	SMC2
METTL22	0.538135	0.425183	0.111	0.086	1	METTL22	SMC2
FAM13A-AS1	0.544737	0.356113	0.111	0.086	1	FAM13A-AS1	SMC2
SGCG	0.548319	0.34274	0.133	0.108	1	SGCG	SMC2
MCC1	0.559273	0.404614	0.244	0.215	1	MCC	SMC2
FAM69A	0.566573	0.325689	0.4	0.382	1	FAM69A	SMC2
SGF291	0.566578	0.351042	0.133	0.108	1	SGF29	SMC2
JAM3	0.567942	0.449224	0.2	0.177	1	JAM3	SMC2
CARM11	0.569655	0.380037	0.156	0.129	1	CARM1	SMC2
IST11	0.578433	0.324211	0.311	0.312	1	IST1	SMC2
HDGFL3	0.581357	0.320452	0.222	0.199	1	HDGFL3	SMC2
VSIG10	0.583654	0.303657	0.133	0.113	1	VSIG10	SMC2
MT-CO11	0.584283	0.304593	0.511	0.478	1	MT-CO1	SMC2
ATP5MG	0.599158	0.330493	0.178	0.156	1	ATP5MG	SMC2
ARPC31	0.60009	0.446282	0.244	0.237	1	ARPC3	SMC2
NCK1	0.601463	0.337688	0.267	0.253	1	NCK1	SMC2
AC005884.1	0.603172	0.361946	0.111	0.091	1	AC005884.1	SMC2
SIN3A	0.614469	0.339906	0.311	0.296	1	SIN3A	SMC2
DUBR1	0.618022	0.37109	0.178	0.161	1	DUBR	SMC2
C19orf18	0.619837	0.357336	0.133	0.108	1	C19orf18	SMC2
SNRPD31	0.621768	0.487413	0.133	0.118	1	SNRPD3	SMC2
NEK4	0.636646	0.347754	0.178	0.167	1	NEK4	SMC2
AP002884.3	0.643081	0.321831	0.133	0.113	1	AP002884.3	SMC2
ADAMTS101	0.654304	0.422458	0.311	0.301	1	ADAMTS10	SMC2
PPIP5K1	0.659414	0.453009	0.133	0.118	1	PPIP5K1	SMC2
MIR1-1HG1	0.661541	0.471345	0.111	0.097	1	MIR1-1HG	SMC2
LRIG2	0.667595	0.352995	0.222	0.204	1	LRIG2	SMC2
RASSF41	0.708893	0.35316	0.178	0.167	1	RASSF4	SMC2
DYNLRB1	0.709001	0.302027	0.111	0.102	1	DYNLRB1	SMC2
AC124319.2	0.710358	0.363207	0.178	0.172	1	AC124319.2	SMC2
TAF4B1	0.714351	0.335109	0.111	0.097	1	TAF4B	SMC2
ZNF706	0.72016	0.338114	0.2	0.199	1	ZNF706	SMC2
CRYL11	0.733203	0.402395	0.156	0.145	1	CRYL1	SMC2
ATP11A1	0.743236	0.407063	0.289	0.28	1	ATP11A	SMC2
HIBADH	0.745336	0.394315	0.244	0.253	1	HIBADH	SMC2
ARSB	0.747976	0.329755	0.133	0.129	1	ARSB	SMC2
MT-ND11	0.751531	0.443492	0.333	0.382	1	MT-ND1	SMC2
STOX21	0.771513	0.314175	0.356	0.371	1	STOX2	SMC2
ANKRD13C1	0.772346	0.350896	0.422	0.441	1	ANKRD13C	SMC2
SLC2A31	0.783511	0.312308	0.222	0.21	1	SLC2A3	SMC2
HSDL2	0.785537	0.341389	0.422	0.495	1	HSDL2	SMC2
PALM1	0.790961	0.348097	0.111	0.108	1	PALM	SMC2
PHACTR2	0.792376	0.331133	0.422	0.43	1	PHACTR2	SMC2
LINC01572	0.798074	0.302798	0.089	0.108	1	LINC01572	SMC2
IP6K1	0.79982	0.326294	0.4	0.435	1	IP6K1	SMC2
HSD17B111	0.803391	0.306549	0.133	0.129	1	HSD17B11	SMC2
WDR47	0.809487	0.308695	0.156	0.151	1	WDR47	SMC2
TCF7L21	0.839856	0.309834	0.689	0.742	1	TCF7L2	SMC2
ZRANB3	0.839891	0.332675	0.244	0.247	1	ZRANB3	SMC2
PROS11	0.840142	0.306267	0.178	0.172	1	PROS1	SMC2
TBK1	0.847441	0.332769	0.222	0.231	1	TBK1	SMC2
AL139260.1	0.857867	0.306995	0.178	0.172	1	AL139260.1	SMC2
TXNL1	0.860489	0.333996	0.178	0.188	1	TXNL1	SMC2
PLA2G4C	0.867565	0.324674	0.333	0.339	1	PLA2G4C	SMC2
DZIP31	0.873316	0.360054	0.133	0.134	1	DZIP3	SMC2
NFATC11	0.879931	0.300973	0.133	0.134	1	NFATC1	SMC2
KPNA41	0.883584	0.333243	0.311	0.328	1	KPNA4	SMC2
TSHZ31	0.93534	0.301704	0.111	0.124	1	TSHZ3	SMC2
CRADD1	0.952185	0.362457	0.467	0.5	1	CRADD	SMC2
CERS41	0.968929	0.432612	0.333	0.371	1	CERS4	SMC2
TMED8	0.987557	0.306884	0.111	0.118	1	TMED8	SMC2
MEG31	1.97475e-36	1.89603	0.765	0.005	6.62292e-32	MEG3	SMC3
MGST11	2.26057e-33	1.59516	0.706	0.005	7.58151e-29	MGST1	SMC3
LPAR12	4.15178e-26	1.99475	0.824	0.037	1.39243e-21	LPAR1	SMC3
PDGFD2	1.19034e-25	2.45919	0.941	0.07	3.99217e-21	PDGFD	SMC3
FBLN51	1.12772e-22	1.68247	0.588	0.014	3.78216e-18	FBLN5	SMC3
ABCA82	6.20438e-22	2.58541	0.941	0.098	2.08082e-17	ABCA8	SMC3
NEGR12	3.80248e-21	3.65623	0.941	0.117	1.27528e-16	NEGR1	SMC3
CCDC801	1.7811e-20	1.05238	0.647	0.028	5.97344e-16	CCDC80	SMC3
ABCA62	5.72638e-20	2.26233	0.882	0.084	1.92051e-15	ABCA6	SMC3
SERPINF1	1.36729e-19	0.602459	0.529	0.014	4.58562e-15	SERPINF1	SMC3
STON21	1.44597e-19	1.37577	0.588	0.023	4.84949e-15	STON2	SMC3
SVEP11	1.51385e-19	1.78581	0.706	0.047	5.07716e-15	SVEP1	SMC3
ABCA91	2.23738e-19	1.52956	0.647	0.033	7.50373e-15	ABCA9	SMC3
BICC12	2.83719e-19	2.69895	1	0.164	9.51537e-15	BICC1	SMC3
PCSK62	3.67001e-19	1.56678	0.765	0.056	1.23085e-14	PCSK6	SMC3
CORO2B	1.21579e-18	0.967181	0.529	0.019	4.07753e-14	CORO2B	SMC3
TNFAIP6	1.64977e-18	0.834283	0.353	0	5.53301e-14	TNFAIP6	SMC3
SRPX22	1.78967e-18	1.21029	0.706	0.047	6.0022e-14	SRPX2	SMC3
PLEKHA61	1.89158e-16	0.943446	0.529	0.023	6.34399e-12	PLEKHA6	SMC3
SNED12	2.34757e-16	2.71969	0.824	0.107	7.87328e-12	SNED1	SMC3
ITPR3	2.78062e-16	0.743664	0.412	0.009	9.32563e-12	ITPR3	SMC3
RUNX2	3.67743e-16	0.811457	0.412	0.009	1.23334e-11	RUNX2	SMC3
VIT1	3.85568e-16	1.67388	0.471	0.019	1.29312e-11	VIT	SMC3
ABCA102	7.51419e-16	1.4059	0.824	0.089	2.52011e-11	ABCA10	SMC3
LTBP2	8.25964e-16	0.552813	0.353	0.005	2.77012e-11	LTBP2	SMC3
SCARA51	1.01611e-15	1.03055	0.353	0.005	3.40783e-11	SCARA5	SMC3
HTRA3	1.12675e-15	0.73986	0.353	0.005	3.77889e-11	HTRA3	SMC3
EFCC1	1.292e-15	0.385315	0.294	0	4.33313e-11	EFCC1	SMC3
MMP2	1.292e-15	0.752537	0.294	0	4.33313e-11	MMP2	SMC3
RAMP2-AS1	1.292e-15	0.452799	0.294	0	4.33313e-11	RAMP2-AS1	SMC3
COL6A32	1.4709e-15	2.12797	0.647	0.056	4.93309e-11	COL6A3	SMC3
TSHZ22	2.25652e-15	2.71456	0.706	0.079	7.5679e-11	TSHZ2	SMC3
FOXP22	2.79949e-15	1.57127	0.647	0.056	9.38892e-11	FOXP2	SMC3
AP002989.11	1.05672e-14	1.84334	0.471	0.023	3.54404e-10	AP002989.1	SMC3
PID12	1.10442e-14	2.80625	0.765	0.107	3.70399e-10	PID1	SMC3
SERPINE21	1.10835e-14	1.22781	0.412	0.014	3.71719e-10	SERPINE2	SMC3
COL6A61	1.20536e-14	1.16932	0.412	0.014	4.04255e-10	COL6A6	SMC3
NOX41	1.42512e-14	1.16974	0.412	0.014	4.77956e-10	NOX4	SMC3
COLEC122	1.0276e-13	1.62149	0.765	0.098	3.44638e-09	COLEC12	SMC3
NTRK1	1.26335e-13	0.777392	0.353	0.009	4.23704e-09	NTRK1	SMC3
ABI3BP2	1.60812e-13	1.93799	0.588	0.056	5.39332e-09	ABI3BP	SMC3
EGLN31	1.74131e-13	0.92452	0.529	0.037	5.84002e-09	EGLN3	SMC3
TMEM132C1	2.36937e-13	1.64818	0.471	0.028	7.9464e-09	TMEM132C	SMC3
MUSK1	3.32267e-13	1.03173	0.412	0.019	1.11436e-08	MUSK	SMC3
COL4A42	3.86259e-13	2.0374	0.647	0.079	1.29544e-08	COL4A4	SMC3
ARHGAP221	4.95417e-13	1.06453	0.706	0.084	1.66153e-08	ARHGAP22	SMC3
ESR1	4.98123e-13	0.595958	0.471	0.028	1.6706e-08	ESR1	SMC3
HAS2	5.24201e-13	0.735381	0.294	0.005	1.75807e-08	HAS2	SMC3
BOC	6.44828e-13	1.02394	0.588	0.051	2.16262e-08	BOC	SMC3
ACSM31	6.94718e-13	2.46827	0.647	0.079	2.32994e-08	ACSM3	SMC3
RMDN2-AS1	7.08328e-13	0.321631	0.294	0.005	2.37559e-08	RMDN2-AS1	SMC3
MME	7.08328e-13	0.986376	0.294	0.005	2.37559e-08	MME	SMC3
XG	7.08328e-13	0.528185	0.294	0.005	2.37559e-08	XG	SMC3
DIO2	7.08328e-13	0.797391	0.294	0.005	2.37559e-08	DIO2	SMC3
TNXB2	7.63176e-13	1.52583	0.824	0.126	2.55954e-08	TNXB	SMC3
VASH2	9.74706e-13	0.457606	0.235	0	3.26897e-08	VASH2	SMC3
PTGIS1	2.42283e-12	1.35254	0.529	0.047	8.12568e-08	PTGIS	SMC3
COL15A12	2.98227e-12	1.67219	0.706	0.093	1.00019e-07	COL15A1	SMC3
BNC22	3.92602e-12	1.75513	0.765	0.126	1.31671e-07	BNC2	SMC3
FAM102B1	3.97842e-12	1.02379	0.588	0.061	1.33428e-07	FAM102B	SMC3
COL8A12	5.55221e-12	1.64428	0.706	0.098	1.8621e-07	COL8A1	SMC3
TIAM1	6.32378e-12	0.537867	0.353	0.014	2.12087e-07	TIAM1	SMC3
IL15RA	7.01601e-12	1.03438	0.529	0.047	2.35303e-07	IL15RA	SMC3
MFAP5	8.00736e-12	0.677696	0.353	0.014	2.68551e-07	MFAP5	SMC3
KIAA1755	9.1458e-12	0.540706	0.412	0.023	3.06732e-07	KIAA1755	SMC3
SLIT21	1.45118e-11	1.56013	0.529	0.051	4.86696e-07	SLIT2	SMC3
GAS72	1.64498e-11	1.88894	0.765	0.131	5.51692e-07	GAS7	SMC3
LAMB12	1.76427e-11	1.63269	0.647	0.084	5.917e-07	LAMB1	SMC3
CDH191	3.10696e-11	1.58395	0.647	0.093	1.04201e-06	CDH19	SMC3
MCUB1	3.44161e-11	0.964583	0.471	0.037	1.15425e-06	MCUB	SMC3
FGF71	3.52191e-11	1.59751	0.412	0.028	1.18118e-06	FGF7	SMC3
AC114689.3	3.86631e-11	1.16649	0.294	0.009	1.29668e-06	AC114689.3	SMC3
APOD1	4.26436e-11	1.00748	0.412	0.028	1.43018e-06	APOD	SMC3
FBLN11	4.26436e-11	0.879436	0.412	0.028	1.43018e-06	FBLN1	SMC3
GLIS32	5.3153e-11	2.13241	0.765	0.14	1.78265e-06	GLIS3	SMC3
ALDH1A2	5.759e-11	1.13565	0.353	0.019	1.93145e-06	ALDH1A2	SMC3
CUL4B	6.64311e-11	0.577399	0.412	0.028	2.22797e-06	CUL4B	SMC3
BMP6	7.02001e-11	0.606562	0.294	0.009	2.35437e-06	BMP6	SMC3
AC078864.2	7.63958e-11	0.331867	0.294	0.009	2.56216e-06	AC078864.2	SMC3
TBX20	7.79697e-11	0.721778	0.588	0.065	2.61495e-06	TBX20	SMC3
MECOM2	7.93876e-11	1.79542	0.824	0.182	2.6625e-06	MECOM	SMC3
PLIN21	9.09382e-11	0.956981	0.412	0.028	3.04988e-06	PLIN2	SMC3
COL4A31	9.37759e-11	1.36862	0.588	0.075	3.14506e-06	COL4A3	SMC3
NLRP1	9.48074e-11	0.507665	0.353	0.019	3.17965e-06	NLRP1	SMC3
BACH21	1.53583e-10	1.20206	0.882	0.173	5.15087e-06	BACH2	SMC3
PLXDC22	2.20906e-10	2.63544	0.882	0.248	7.40876e-06	PLXDC2	SMC3
DCLK12	2.50896e-10	1.58737	0.824	0.154	8.41455e-06	DCLK1	SMC3
FAP	3.02371e-10	0.693752	0.235	0.005	1.01409e-05	FAP	SMC3
TP63	3.02371e-10	0.371948	0.235	0.005	1.01409e-05	TP63	SMC3
AL590822.1	3.66559e-10	0.331217	0.235	0.005	1.22937e-05	AL590822.1	SMC3
S100A4	3.66559e-10	0.349551	0.235	0.005	1.22937e-05	S100A4	SMC3
AC008050.1	3.66559e-10	0.397525	0.235	0.005	1.22937e-05	AC008050.1	SMC3
CFH2	3.85176e-10	1.23079	0.529	0.061	1.2918e-05	CFH	SMC3
MOXD1	4.03463e-10	0.628136	0.235	0.005	1.35313e-05	MOXD1	SMC3
GNA14	4.30159e-10	0.991094	0.471	0.047	1.44267e-05	GNA14	SMC3
LINC01250	4.43984e-10	0.446668	0.235	0.005	1.48903e-05	LINC01250	SMC3
CYBRD11	5.12128e-10	1.07899	0.706	0.112	1.71757e-05	CYBRD1	SMC3
LTBP4	6.47226e-10	0.724298	0.529	0.061	2.17067e-05	LTBP4	SMC3
SETD7	6.84379e-10	0.770582	0.471	0.047	2.29527e-05	SETD7	SMC3
HAPLN1	7.16399e-10	0.382117	0.176	0	2.40266e-05	HAPLN1	SMC3
CDKN3	7.16399e-10	0.364072	0.176	0	2.40266e-05	CDKN3	SMC3
CES1	7.16399e-10	0.381119	0.176	0	2.40266e-05	CES1	SMC3
CCDC144NL	7.16399e-10	0.337241	0.176	0	2.40266e-05	CCDC144NL	SMC3
AC008105.3	7.16399e-10	0.450415	0.176	0	2.40266e-05	AC008105.3	SMC3
ADAMTSL32	7.32171e-10	1.54134	0.706	0.121	2.45555e-05	ADAMTSL3	SMC3
MEG81	7.6757e-10	1.03023	0.353	0.023	2.57428e-05	MEG8	SMC3
RGS22	9.80978e-10	0.892307	0.294	0.014	3.29e-05	RGS22	SMC3
AZIN2	1.53111e-09	0.505133	0.294	0.014	5.13504e-05	AZIN2	SMC3
THSD1	1.54986e-09	0.671894	0.353	0.023	5.19791e-05	THSD1	SMC3
ROR2	1.87323e-09	0.741367	0.353	0.023	6.28243e-05	ROR2	SMC3
KCTD8	1.90928e-09	1.15371	0.294	0.014	6.40334e-05	KCTD8	SMC3
PODN	2.21044e-09	0.3709	0.294	0.014	7.41336e-05	PODN	SMC3
MGP	2.21044e-09	0.492678	0.294	0.014	7.41336e-05	MGP	SMC3
FLRT2	2.21044e-09	0.444194	0.294	0.014	7.41336e-05	FLRT2	SMC3
HMCN2	2.21756e-09	1.09319	0.412	0.037	7.43725e-05	HMCN2	SMC3
FAM49A1	2.66191e-09	0.949541	0.471	0.051	8.9275e-05	FAM49A	SMC3
C72	2.71356e-09	1.17064	0.588	0.089	9.10073e-05	C7	SMC3
STK17B	3.06566e-09	0.548089	0.412	0.037	0.000102816	STK17B	SMC3
RAPGEF41	3.38746e-09	0.880083	0.471	0.051	0.000113609	RAPGEF4	SMC3
TENM41	3.38746e-09	0.765082	0.471	0.051	0.000113609	TENM4	SMC3
CLSTN21	3.41304e-09	0.864704	0.412	0.037	0.000114467	CLSTN2	SMC3
ADGRD11	3.74701e-09	1.58366	0.765	0.168	0.000125667	ADGRD1	SMC3
SPOCK12	4.1769e-09	1.5365	0.647	0.107	0.000140085	SPOCK1	SMC3
VCAN1	4.52722e-09	2.40608	0.471	0.056	0.000151834	VCAN	SMC3
MEDAG	6.45774e-09	0.584226	0.412	0.037	0.00021658	MEDAG	SMC3
IP6K2	6.67933e-09	0.820824	0.882	0.187	0.000224011	IP6K2	SMC3
NOVA12	6.75199e-09	1.18845	0.647	0.103	0.000226448	NOVA1	SMC3
DOK5	7.17461e-09	0.879288	0.412	0.042	0.000240622	DOK5	SMC3
SLC9A91	7.53549e-09	0.906378	0.765	0.15	0.000252725	SLC9A9	SMC3
NDRG1	7.55096e-09	0.751987	0.529	0.07	0.000253244	NDRG1	SMC3
NCAM22	9.33335e-09	1.07187	0.647	0.107	0.000313022	NCAM2	SMC3
EIF4E21	1.10283e-08	0.621111	0.529	0.07	0.000369869	EIF4E2	SMC3
RFTN11	1.64056e-08	0.848044	0.529	0.075	0.000550211	RFTN1	SMC3
ACSF3	1.79845e-08	0.689476	0.647	0.112	0.000603165	ACSF3	SMC3
GALNT15	1.8092e-08	1.11447	0.294	0.019	0.000606771	GALNT15	SMC3
HLF	2.0607e-08	0.420853	0.294	0.019	0.000691119	HLF	SMC3
ANOS1	2.09418e-08	0.582955	0.235	0.009	0.000702347	ANOS1	SMC3
ADRA1B	2.19887e-08	0.797156	0.294	0.019	0.000737457	ADRA1B	SMC3
RPH3AL1	2.23041e-08	0.432441	0.471	0.056	0.000748036	RPH3AL	SMC3
CACHD1	2.43795e-08	0.620437	0.471	0.056	0.00081764	CACHD1	SMC3
CA3	2.45173e-08	0.310652	0.235	0.009	0.000822262	CA3	SMC3
TMEM150C	2.50269e-08	0.317009	0.294	0.019	0.000839351	TMEM150C	SMC3
C1R1	2.50938e-08	0.584955	0.412	0.042	0.000841597	C1R	SMC3
IL16	2.65206e-08	0.383216	0.235	0.009	0.000889449	IL16	SMC3
PTGER4	2.6695e-08	0.60993	0.294	0.019	0.000895297	PTGER4	SMC3
SPRY12	2.88485e-08	0.741153	0.529	0.075	0.00096752	SPRY1	SMC3
AC090825.11	3.03019e-08	0.806592	0.647	0.112	0.00101627	AC090825.1	SMC3
TLN21	3.24397e-08	1.16669	0.706	0.15	0.00108796	TLN2	SMC3
ADAMTS2	3.4253e-08	0.912735	0.412	0.047	0.00114878	ADAMTS2	SMC3
ADAMTS5	5.38646e-08	0.708514	0.353	0.033	0.00180651	ADAMTS5	SMC3
KIF3B1	5.41307e-08	0.819929	0.706	0.145	0.00181544	KIF3B	SMC3
STXBP61	5.61356e-08	1.11867	0.471	0.065	0.00188267	STXBP6	SMC3
LRP13	5.85743e-08	1.08206	0.647	0.131	0.00196446	LRP1	SMC3
TSR11	6.65321e-08	0.482745	0.353	0.033	0.00223135	TSR1	SMC3
COL12A12	6.74536e-08	1.61813	0.529	0.089	0.00226226	COL12A1	SMC3
DDX59	7.24808e-08	0.53572	0.412	0.047	0.00243086	DDX59	SMC3
RDH10	7.59136e-08	0.639503	0.412	0.047	0.00254599	RDH10	SMC3
UAP11	8.41878e-08	1.26922	0.529	0.089	0.00282349	UAP1	SMC3
MIS18BP1	8.71834e-08	0.441077	0.412	0.047	0.00292396	MIS18BP1	SMC3
SLC9B21	9.50496e-08	0.632876	0.529	0.079	0.00318777	SLC9B2	SMC3
MBP	1.22302e-07	0.555629	0.471	0.065	0.00410178	MBP	SMC3
NLGN4X	1.31088e-07	1.27652	0.294	0.023	0.00439644	NLGN4X	SMC3
CASP4	1.37693e-07	0.316898	0.412	0.047	0.00461796	CASP4	SMC3
ABCC4	1.43738e-07	0.530104	0.471	0.065	0.00482068	ABCC4	SMC3
TAC4	1.68028e-07	0.322742	0.176	0.005	0.00563531	TAC4	SMC3
NBPF14	1.68787e-07	0.578165	0.471	0.065	0.00566077	NBPF1	SMC3
PSMA1	1.75241e-07	0.793958	0.294	0.023	0.00587723	PSMA1	SMC3
TMEM64	1.83881e-07	0.321378	0.176	0.005	0.006167	TMEM64	SMC3
WFDC2	1.83881e-07	0.404096	0.176	0.005	0.006167	WFDC2	SMC3
EYA21	1.86446e-07	0.718697	0.412	0.051	0.00625303	EYA2	SMC3
DCN2	1.87438e-07	1.46813	0.647	0.145	0.00628628	DCN	SMC3
EGR1	1.92743e-07	0.657042	0.588	0.098	0.00646422	EGR1	SMC3
LSG1	1.94777e-07	0.530571	0.412	0.051	0.00653243	LSG1	SMC3
BX890604.1	1.96665e-07	0.481183	0.294	0.023	0.00659575	BX890604.1	SMC3
ZFP36L21	2.01146e-07	0.643936	0.529	0.089	0.00674605	ZFP36L2	SMC3
C6	2.01176e-07	0.441635	0.176	0.005	0.00674703	C6	SMC3
CLU	2.01176e-07	0.303991	0.176	0.005	0.00674703	CLU	SMC3
ST8SIA1	2.01176e-07	0.426451	0.176	0.005	0.00674703	ST8SIA1	SMC3
ERP29	2.01176e-07	0.450936	0.176	0.005	0.00674703	ERP29	SMC3
ARL4D	2.01176e-07	0.418092	0.176	0.005	0.00674703	ARL4D	SMC3
MN11	2.04252e-07	1.369	0.412	0.056	0.00685021	MN1	SMC3
SLC22A152	2.13539e-07	0.63273	0.529	0.084	0.00716167	SLC22A15	SMC3
TMTC21	2.19887e-07	1.1773	0.471	0.07	0.00737458	TMTC2	SMC3
TC2N	2.20611e-07	0.406482	0.294	0.023	0.00739884	TC2N	SMC3
LAMA22	2.29686e-07	2.79308	1	0.771	0.0077032	LAMA2	SMC3
SLC19A21	2.32013e-07	0.73813	0.529	0.089	0.00778125	SLC19A2	SMC3
OAF	2.33617e-07	0.506516	0.294	0.023	0.00783503	OAF	SMC3
ABTB21	2.40417e-07	1.03408	0.529	0.089	0.00806312	ABTB2	SMC3
TRIM91	2.47362e-07	0.598314	0.294	0.023	0.00829603	TRIM9	SMC3
PYGL	2.52169e-07	0.486808	0.353	0.037	0.00845725	PYGL	SMC3
CTNS	2.52169e-07	0.482737	0.353	0.037	0.00845725	CTNS	SMC3
ADAMTSL21	2.64029e-07	0.554582	0.412	0.051	0.008855	ADAMTSL2	SMC3
RARRES1	2.71053e-07	0.912186	0.235	0.014	0.00909058	RARRES1	SMC3
DRG2	2.77234e-07	0.368583	0.294	0.023	0.00929788	DRG2	SMC3
C3	2.8999e-07	0.395864	0.235	0.014	0.00972567	C3	SMC3
CYP4B1	3.102e-07	0.912909	0.235	0.014	0.0104035	CYP4B1	SMC3
FBLN2	3.102e-07	0.832974	0.235	0.014	0.0104035	FBLN2	SMC3
CCDC186	3.67245e-07	0.583552	0.529	0.089	0.0123167	CCDC186	SMC3
OLMALINC	3.79329e-07	0.313712	0.235	0.014	0.0127219	OLMALINC	SMC3
JMJD4	4.05513e-07	0.399833	0.235	0.014	0.0136001	JMJD4	SMC3
LSP1	4.05513e-07	0.356329	0.235	0.014	0.0136001	LSP1	SMC3
TSHZ32	4.07882e-07	0.57712	0.529	0.089	0.0136796	TSHZ3	SMC3
AL445250.1	4.08603e-07	0.378249	0.353	0.037	0.0137037	AL445250.1	SMC3
MEOX1	4.33437e-07	0.369896	0.235	0.014	0.0145366	MEOX1	SMC3
ABLIM31	4.56377e-07	0.650461	0.471	0.07	0.015306	ABLIM3	SMC3
PLA2G4A	4.63212e-07	0.345525	0.235	0.014	0.0155352	PLA2G4A	SMC3
SS18L11	4.85431e-07	0.62231	0.529	0.089	0.0162804	SS18L1	SMC3
RPAP3	4.94955e-07	0.30691	0.235	0.014	0.0165998	RPAP3	SMC3
CSGALNACT11	4.99438e-07	1.14424	0.588	0.112	0.0167501	CSGALNACT1	SMC3
LHFPL2	5.16589e-07	0.51484	0.647	0.126	0.0173254	LHFPL2	SMC3
GLIS1	5.25493e-07	0.476144	0.118	0	0.017624	GLIS1	SMC3
BCHE	5.25493e-07	0.340291	0.118	0	0.017624	BCHE	SMC3
FAM83B	5.25493e-07	0.337717	0.118	0	0.017624	FAM83B	SMC3
IGFBP3	5.25493e-07	0.328593	0.118	0	0.017624	IGFBP3	SMC3
LINC01169	5.25493e-07	0.538817	0.118	0	0.017624	LINC01169	SMC3
STRADA	5.25493e-07	0.363607	0.118	0	0.017624	STRADA	SMC3
AL035681.1	5.25493e-07	0.341852	0.118	0	0.017624	AL035681.1	SMC3
FBN11	6.53008e-07	1.83761	0.882	0.336	0.0219006	FBN1	SMC3
CAB39L1	6.64912e-07	1.13566	0.706	0.182	0.0222998	CAB39L	SMC3
PCNX2	6.65176e-07	0.653409	0.294	0.028	0.0223087	PCNX2	SMC3
PLSCR41	7.10401e-07	1.00675	0.824	0.262	0.0238254	PLSCR4	SMC3
OSTC	7.12186e-07	0.480071	0.412	0.056	0.0238853	OSTC	SMC3
NHSL11	8.12994e-07	1.12341	0.588	0.117	0.0272662	NHSL1	SMC3
KLHL26	8.6468e-07	0.669797	0.294	0.028	0.0289996	KLHL26	SMC3
SH3PXD2B1	8.9517e-07	1.01813	0.765	0.192	0.0300222	SH3PXD2B	SMC3
REST1	9.16295e-07	0.553528	0.647	0.131	0.0307307	REST	SMC3
GXYLT2	9.18214e-07	0.76721	0.353	0.042	0.0307951	GXYLT2	SMC3
CTSC	9.59657e-07	0.399432	0.294	0.028	0.032185	CTSC	SMC3
UBTF	9.64952e-07	0.305041	0.471	0.07	0.0323626	UBTF	SMC3
FGD5	1.01084e-06	0.398996	0.294	0.028	0.0339014	FGD5	SMC3
SPON1	1.01084e-06	0.75852	0.294	0.028	0.0339014	SPON1	SMC3
HMCN1	1.01793e-06	0.468126	0.471	0.075	0.0341393	HMCN1	SMC3
IQCH-AS11	1.05539e-06	0.663398	0.471	0.075	0.0353955	IQCH-AS1	SMC3
NUP35	1.14254e-06	0.679486	0.588	0.121	0.0383187	NUP35	SMC3
SERBP11	1.17384e-06	0.779995	0.706	0.178	0.0393683	SERBP1	SMC3
AL024498.2	1.30872e-06	0.338854	0.294	0.028	0.0438919	AL024498.2	SMC3
LRRC4C	1.30872e-06	0.438769	0.294	0.028	0.0438919	LRRC4C	SMC3
DNM1	1.31299e-06	0.386227	0.353	0.042	0.044035	DNM1	SMC3
AL445426.1	1.32555e-06	0.791492	0.353	0.047	0.0444561	AL445426.1	SMC3
SFXN3	1.43471e-06	0.334227	0.353	0.042	0.0481172	SFXN3	SMC3
IL17RA	1.49187e-06	0.683584	0.529	0.098	0.0500345	IL17RA	SMC3
PIP4K2B2	1.57012e-06	0.61436	0.647	0.145	0.0526587	PIP4K2B	SMC3
NUP107	1.64141e-06	0.510067	0.588	0.117	0.0550496	NUP107	SMC3
THUMPD1	1.76391e-06	0.355388	0.529	0.093	0.0591579	THUMPD1	SMC3
TBC1D161	1.97671e-06	0.692603	0.765	0.192	0.0662948	TBC1D16	SMC3
ANXA2	2.11431e-06	0.756876	0.588	0.126	0.0709098	ANXA2	SMC3
COL24A1	2.40134e-06	0.843835	0.588	0.131	0.0805361	COL24A1	SMC3
PPIA	2.48888e-06	0.459423	0.529	0.098	0.0834721	PPIA	SMC3
LPCAT2	2.50336e-06	0.400747	0.235	0.019	0.0839578	LPCAT2	SMC3
LZTR1	2.61671e-06	0.529725	0.353	0.047	0.0877592	LZTR1	SMC3
PLEKHA51	2.6839e-06	1.03529	0.941	0.528	0.0900126	PLEKHA5	SMC3
NAV11	2.69269e-06	1.39687	0.588	0.154	0.0903073	NAV1	SMC3
FAM198B-AS1	2.72869e-06	0.583924	0.353	0.047	0.0915149	FAM198B-AS1	SMC3
PAMR11	2.81264e-06	0.690968	0.235	0.019	0.0943302	PAMR1	SMC3
ERI31	2.84314e-06	0.888488	0.824	0.248	0.0953533	ERI3	SMC3
EPHA6	3.15839e-06	0.444709	0.235	0.019	0.105926	EPHA6	SMC3
CLMP	3.15839e-06	0.720642	0.235	0.019	0.105926	CLMP	SMC3
AC015813.2	3.25736e-06	0.586593	0.412	0.065	0.109245	AC015813.2	SMC3
CACNB1	3.36115e-06	0.442201	0.353	0.047	0.112726	CACNB1	SMC3
DAPK1	3.43979e-06	0.625109	0.294	0.033	0.115364	DAPK1	SMC3
AL596220.1	3.5035e-06	0.43088	0.353	0.047	0.117501	AL596220.1	SMC3
KCNIP1	3.54471e-06	0.489974	0.235	0.019	0.118882	KCNIP1	SMC3
PLTP	3.54471e-06	0.315785	0.235	0.019	0.118882	PLTP	SMC3
PAPPA	3.80575e-06	0.686477	0.353	0.047	0.127637	PAPPA	SMC3
IKBIP	3.80575e-06	0.58488	0.353	0.047	0.127637	IKBIP	SMC3
DYNC2H1	3.9165e-06	0.556134	0.706	0.173	0.131351	DYNC2H1	SMC3
THEM41	3.94224e-06	0.636614	0.471	0.084	0.132215	THEM4	SMC3
DRAM1	4.05546e-06	0.577803	0.412	0.065	0.136012	DRAM1	SMC3
TMUB21	4.13289e-06	0.396819	0.353	0.047	0.138609	TMUB2	SMC3
PSMG1	4.21026e-06	0.314069	0.235	0.019	0.141204	PSMG1	SMC3
[truncated: 1,146 more rows]
