# Supplementary material for: PBX/Knotted 1 homeobox-2 (PKNOX2) is a novel regulator of myocardial fibrosis
Source: Signal Transduct Target Ther. 2024 Apr 22;9:94. doi: 10.1038/s41392-024-01804-5 (PMC11033280; doi:10.1038/s41392-024-01804-5)
Supplement: Supplementary file 11 — Supplemental Table 10 [file 41392_2024_1804_MOESM11_ESM.xlsx]

## Sheet: Sheet1
	Cluster	gene_short_name	pval	qval	pvalue	logFC	avg_max	is_ligand	is_receptor	is_TF
1	8	SLC2A3	2.22563e-11	6.37898e-11	0.000188008	1.2448	1.30876	no	no	no
2	8	GNA14	6.31376e-14	2.12797e-13	2.0903e-07	1.28578	1.65839	no	no	no
3	8	C1QTNF1	2.51568e-09	6.24345e-09	3.85371e-05	1.21092	1.05221	yes	no	no
4	8	MID1	1.03809e-05	1.95785e-05	1.28171e-06	1.01667	1.54911	no	no	no
5	8	SRPX	1.44681e-05	2.71463e-05	8.24633e-07	1.01167	1.14093	no	no	no
6	8	BCL6	1.66083e-09	4.17887e-09	0.000120584	0.73996	1.57031	no	no	yes
7	8	CRISPLD2	5.93547e-06	1.13313e-05	5.82836e-11	1.6475	1.89937	no	no	no
8	8	CMTM8	2.98464e-10	7.91075e-10	0.000575584	1.12364	0.633105	no	no	no
9	8	EDNRB	1.6984e-16	6.69551e-16	0	1.51071	0.5999	no	yes	no
10	8	COL27A1	3.30501e-14	1.13137e-13	0	1.9291	0.725613	no	no	no
11	8	ABCA9	1.98792e-52	3.55871e-51	1.39727e-11	1.35963	2.00725	no	no	no
12	8	ADCY1	6.37261e-16	2.40792e-15	7.09171e-08	1.26482	0.671161	no	yes	no
13	8	CAMK2D	9.30395e-13	2.93639e-12	0.000308794	0.715271	2.19395	no	no	no
14	8	KLHL25	1.51764e-08	3.58715e-08	0.000595761	1.11531	0.510349	no	no	no
15	8	C1orf21	6.00253e-30	4.58375e-29	3.04011e-08	0.939271	1.62222	no	no	no
16	8	RFTN1	5.6757e-20	2.75461e-19	4.61114e-13	0.871834	1.5335	no	no	no
17	8	BCAR3	7.3308e-13	2.33389e-12	0.000597149	0.856302	0.796656	no	no	no
18	8	LPCAT2	1.66792e-15	6.13256e-15	2.25633e-06	0.952465	0.899302	no	no	no
19	8	C8orf34	1.14687e-41	1.45625e-40	1.23346e-13	2.11348	0.850201	no	no	no
20	8	DCLK1	7.13731e-66	1.77135e-64	2.9865e-14	1.22247	2.1638	no	no	no
21	8	TGFBR2	2.15701e-30	1.70685e-29	1.30015e-06	0.844088	1.65891	no	yes	no
22	8	LSAMP	9.06146e-107	4.71196e-105	0	3.02601	1.62878	no	no	no
23	8	NAV3	4.39235e-25	2.72525e-24	0.000820808	0.725368	1.55623	no	no	no
24	8	TBC1D8	1.1992e-18	5.32328e-18	2.24988e-07	1.31946	1.26155	no	no	no
25	8	CATSPERB	5.1822e-70	1.52945e-68	0	1.76573	1.22832	no	no	no
26	8	KCND2	6.57792e-20	3.16436e-19	8.4549e-05	1.85195	0.928402	no	no	no
27	8	CP	3.42175e-16	1.31569e-15	7.74734e-09	1.98695	0.904172	yes	no	no
28	8	EYA2	1.14887e-38	1.26723e-37	1.06811e-09	1.71069	1.28969	no	no	no
29	8	ADAMTS1	2.31164e-09	5.76326e-09	0.000147379	1.46498	0.597091	no	no	no
30	8	MAN1A1	1.74476e-13	5.73878e-13	0.000644735	0.756056	1.75049	no	no	no
31	8	PPARG	1.34413e-15	4.97555e-15	4.41257e-05	1.56201	0.586004	no	no	yes
32	8	NAV2	8.9039e-12	2.64934e-11	3.7573e-07	0.849352	1.86713	no	no	no
33	8	ABCC9	9.00052e-10	2.30717e-09	0.000241452	0.928234	0.841481	no	no	no
34	8	LMOD1	0.000485052	0.000790562	0	0.94933	0.715079	no	no	no
35	8	CFH	1.29195e-33	1.22679e-32	2.97007e-20	1.62565	2.07275	yes	no	no
36	8	CD38	1.12355e-08	2.68473e-08	0	1.77447	0.514405	yes	yes	no
37	8	COL28A1	7.37239e-17	2.94895e-16	2.75061e-06	1.46295	0.705725	no	no	no
38	8	SYBU	5.22673e-08	1.18661e-07	0	1.53928	0.56885	no	no	no
39	8	TC2N	7.63306e-54	1.41276e-52	1.11022e-16	1.64181	1.17866	no	no	no
40	8	CNTNAP2	2.62533e-34	2.58275e-33	0	2.41665	1.21135	no	yes	no
41	8	BMPER	7.60701e-26	4.82957e-25	0	1.86679	0.725633	no	no	no
42	8	TRHDE	3.05047e-34	2.97421e-33	0	3.00516	1.07713	no	no	no
43	8	ADAMTS3	3.66398e-08	8.45892e-08	0	0.657955	0.626391	no	no	no
44	8	PTPRS	5.13895e-41	6.30532e-40	4.34925e-10	0.964799	2.07291	no	yes	no
45	8	NCAM2	1.25171e-45	1.7524e-44	0.000510384	0.732445	2.14985	no	no	no
46	8	GFRA1	8.42219e-38	9.10598e-37	0	2.31996	0.592909	no	yes	no
47	3	NLGN4X	7.64146e-10	1.97736e-09	0	0.868796	1.41945	yes	no	no
48	3	STK17B	1.21291e-06	2.45277e-06	0	1.06288	0.997621	no	no	no
49	3	JUP	4.96992e-05	8.8679e-05	0	0.899867	0.881562	no	no	no
50	3	AC008014.1	1.08736e-13	3.6201e-13	0	0.918674	1.06702	no	no	no
51	3	EYA1	2.71243e-09	6.70131e-09	0	0.767517	0.878247	no	no	no
52	3	DOCK5	1.00352e-07	2.18296e-07	0	0.678464	1.94458	no	no	no
53	3	DACH1	8.93762e-18	3.76829e-17	0	0.950481	0.925637	no	no	no
54	3	THSD7A	2.36762e-05	4.3673e-05	0	1.95291	1.02165	no	no	no
55	3	SCN7A	1.71681e-17	7.2106e-17	0	1.51497	2.99388	no	no	no
56	3	RBFOX1	5.6241e-05	9.95384e-05	0	0.532574	1.90461	no	no	no
57	3	RHOBTB3	3.68119e-05	6.6554e-05	0	0.6342	1.91305	no	no	no
58	3	PREX2	1.166e-11	3.42279e-11	0	1.14424	1.43489	no	no	no
59	3	PLD1	1.75156e-24	1.06261e-23	0	0.91642	1.91179	no	no	no
60	3	TMEM132C	4.00811e-19	1.81612e-18	0	1.51813	1.73278	no	no	no
61	3	MUSK	1.39301e-34	1.39556e-33	0	1.68815	1.66884	no	yes	no
62	3	WNK3	2.32917e-05	4.31094e-05	0	1.06771	0.746074	no	no	no
63	3	COL4A4	9.87589e-71	2.99569e-69	1.15574e-13	1.29973	2.36266	yes	no	no
64	3	ANTXR2	5.1714e-31	4.18309e-30	4.57131e-08	1.22609	1.5191	no	no	no
65	3	PQLC2L	1.58664e-12	4.93621e-12	0	1.14944	0.634843	no	no	no
66	3	RBPMS	5.48717e-18	2.33151e-17	3.50895e-11	0.949053	2.41893	no	no	no
67	3	DEPTOR	3.71056e-12	1.12554e-11	0	0.852543	0.835323	no	no	no
68	3	PDZRN3	5.73201e-17	2.3269e-16	0	0.889132	1.48387	no	no	no
69	3	ANGPT1	3.0995e-53	5.64108e-52	0	2.24803	1.35342	yes	no	no
70	3	LINC02388	6.31021e-59	1.30014e-57	0	2.33676	2.02399	no	no	no
71	3	COL4A3	7.31619e-23	4.11819e-22	0.000233535	0.855216	1.79017	yes	no	no
72	3	ADH1B	1.1851e-46	1.7028e-45	0	2.51193	1.25482	no	no	no
73	3	ABCA6	1.05532e-38	1.17593e-37	2.59863e-05	0.842112	2.64029	no	no	no
74	3	MOB3B	5.88924e-30	4.52891e-29	0	1.37903	1.17029	no	no	no
75	3	TLE2	0.000232591	0.000393172	1.91428e-06	1.02607	0.944436	no	no	no
76	3	COL6A3	0.000140183	0.000241832	0	1.38883	2.50556	yes	no	no
77	3	FMO2	7.73204e-12	2.31326e-11	0	1.59995	1.09816	no	no	no
78	3	NFASC	5.04774e-06	9.6874e-06	0	0.812161	0.86616	no	yes	no
79	3	PTN	1.03573e-07	2.24717e-07	0	1.07853	0.684012	yes	no	no
80	3	DAAM1	0.000176284	0.000300785	0.000446149	0.882656	1.69042	no	no	no
81	3	C7	5.70502e-31	4.5808e-30	0	1.86481	2.14682	no	no	no
82	3	NR2F2-AS1	2.13134e-06	4.22399e-06	1.64201e-05	1.13092	1.17323	no	no	no
83	3	CCBE1	4.40704e-34	4.25884e-33	0	2.22148	0.887674	no	no	no
84	3	MYO10	3.28068e-33	3.06197e-32	0	2.11513	0.823809	no	no	no
85	3	AC092691.1	8.23648e-13	2.60702e-12	3.45915e-06	2.93526	0.587709	no	no	no
86	3	ABCA10	6.91893e-59	1.39916e-57	3.72169e-12	1.1407	2.14297	no	no	no
87	3	RIPOR3	2.5779e-186	3.51883e-184	0	3.20762	1.82881	no	no	no
88	3	MAP2	7.58026e-09	1.83134e-08	0	1.05696	0.826455	no	no	no
89	3	AC027117.2	5.13003e-06	9.82807e-06	0	0.753407	0.542098	no	no	no
90	3	TMEM108	1.20725e-20	6.10331e-20	2.03752e-06	1.40235	1.45311	no	no	no
91	3	MAP2K6	1.50012e-11	4.35673e-11	0	3.12064	0.549828	no	no	no
92	3	HS6ST2	5.60785e-06	1.07246e-05	0	1.00711	1.48891	no	no	no
93	3	LHFPL6	2.87681e-13	9.3219e-13	0	0.655953	2.9708	no	no	no
94	3	ARL15	1.79907e-21	9.44513e-21	0	1.08998	3.18677	no	no	no
95	3	MAMDC2	2.23159e-22	1.24331e-21	0	1.47076	2.5536	no	no	no
96	3	LINC01088	7.58353e-20	3.61625e-19	0	1.30757	2.30992	no	no	no
97	3	RFTN2	2.65223e-05	4.87583e-05	0	0.68957	1.30732	no	no	no
98	3	PID1	1.00895e-12	3.166e-12	0	0.602024	2.98228	no	no	no
99	3	FGD4	1.75754e-15	6.44039e-15	0	0.523222	1.66057	no	no	no
100	3	FAM214A	3.17157e-06	6.18455e-06	0	0.540473	1.33841	no	no	no
101	3	INSR	1.57871e-21	8.3687e-21	6.12283e-06	0.951338	2.40445	no	yes	no
102	3	EEF2K	1.0203e-19	4.84421e-19	2.20758e-10	1.58796	1.36201	no	no	no
103	3	DCN	9.86153e-07	2.01663e-06	0.000223996	0.734453	2.56436	yes	no	no
104	3	TACC1	1.51404e-07	3.25333e-07	4.45675e-07	0.873074	1.80643	no	no	no
105	3	ZBTB16	6.44365e-78	2.26983e-76	0	2.00482	3.18418	no	no	yes
106	3	ALDH6A1	1.06003e-09	2.70457e-09	0	1.85023	0.505375	no	no	no
107	3	CELF2	3.36534e-21	1.74998e-20	1.19659e-05	0.691375	2.85563	no	no	no
108	3	HIF3A	2.81757e-97	1.18338e-95	0	2.64479	2.38677	no	no	yes
109	3	ADRA1B	7.07472e-08	1.58636e-07	0	1.2891	0.713621	no	no	no
110	3	SSH2	2.89436e-15	1.04657e-14	2.53775e-07	0.735778	2.39551	no	no	no
111	3	VIT	5.29975e-32	4.55695e-31	0	1.94925	1.75093	no	no	no
112	3	FAXDC2	6.47819e-10	1.68433e-09	0	1.04012	1.14732	no	no	no
113	3	ICA1L	1.69439e-06	3.38259e-06	0	0.577907	0.839779	no	no	no
114	3	OPHN1	6.52591e-05	0.00011494	0.000313022	0.924048	1.95056	no	no	no
115	3	FKBP5	2.41938e-23	1.39786e-22	0	1.02308	2.92128	no	no	no
116	3	SYTL4	5.44911e-08	1.23197e-07	1.99344e-05	1.2751	1.09015	no	no	no
117	3	PLCXD3	2.07329e-12	6.37754e-12	0	1.30411	1.33293	no	no	no
118	3	PNPLA7	8.62879e-08	1.88908e-07	0	0.868742	0.695927	no	no	no
119	3	SAMHD1	1.32614e-103	6.29626e-102	0	2.16264	2.45134	no	no	no
120	3	SLC25A12	1.58292e-16	6.28565e-16	0	0.828949	1.30694	no	no	no
121	3	DAPK1	4.10811e-12	1.23924e-11	0	1.35155	0.848402	no	no	no
122	3	FBLN5	6.48771e-39	7.37977e-38	0	1.39466	1.84426	no	no	no
123	3	COL6A6	3.05896e-16	1.18454e-15	0	1.34449	0.942145	yes	no	no
124	3	SH3D19	3.69537e-22	2.02781e-21	0.000694955	0.722794	2.68244	no	no	no
125	3	RPS6KA2	2.68655e-12	8.19473e-12	0	0.514496	1.32828	no	no	no
126	3	NEGR1	9.025e-51	1.47094e-49	9.20303e-14	0.822545	3.50884	no	no	no
127	3	PTPRG	9.3407e-32	7.96878e-31	8.19475e-08	0.618862	3.34721	no	yes	no
128	3	NEXN	3.00138e-16	1.16637e-15	0	1.03589	1.65349	no	no	no
129	3	GHR	2.97533e-28	2.12357e-27	0	0.983946	1.56659	no	yes	no
130	3	QSOX1	8.11033e-08	1.79281e-07	0	0.682691	0.848993	no	no	no
131	3	AC002546.1	1.12399e-15	4.17481e-15	0	2.18538	0.564009	no	no	no
132	3	TPCN1	9.11696e-24	5.38147e-23	0	1.06045	1.96804	no	no	no
133	3	TBC1D4	3.53584e-21	1.82992e-20	0	0.925273	1.71931	no	no	no
134	3	EBF1	3.05641e-31	2.50948e-30	8.26415e-27	1.12251	3.34949	no	no	yes
135	3	FBXL7	1.80496e-20	9.04136e-20	3.42698e-10	0.785981	2.98545	no	no	no
136	3	BCAT1	1.3179e-18	5.82652e-18	1.23152e-18	2.38109	1.07736	no	no	no
137	3	UST	6.42027e-23	3.63261e-22	4.60463e-06	1.07029	1.63749	no	no	no
138	3	TGFBR3	7.40419e-37	7.92684e-36	2.55555e-12	0.895413	2.47146	no	yes	no
139	3	PRKAG2	3.0578e-17	1.26963e-16	1.26511e-10	1.17442	1.41795	no	no	no
140	3	ADGRB3	3.02899e-05	5.54046e-05	6.48591e-10	0.696823	2.73323	no	no	no
141	3	TMTC2	7.0591e-20	3.38094e-19	5.89462e-05	0.747985	1.95399	no	no	no
142	3	IGF1R	8.59844e-05	0.000150473	7.44308e-05	0.582902	2.44407	no	yes	no
143	3	ABLIM1	3.21163e-19	1.46741e-18	0	1.38228	2.52283	no	no	no
144	3	AL445426.1	2.09334e-05	3.88764e-05	0.000334275	1.06103	1.18186	no	no	no
145	3	EFHD1	1.13116e-13	3.75447e-13	2.37066e-13	1.89784	1.97578	no	no	no
146	3	CYP4X1	2.76868e-06	5.44757e-06	9.45215e-08	1.78224	0.514237	no	no	no
147	3	ADAMTS5	1.89819e-10	5.14348e-10	0	2.70284	1.76148	no	no	no
148	3	CYP4B1	1.97852e-06	3.92827e-06	0	3.31833	1.04661	no	no	no
149	3	ADGRL3	7.19482e-08	1.6072e-07	6.15004e-35	1.61112	2.00659	no	no	no
150	3	DENND2A	0.000575772	0.000927349	7.54458e-05	0.719919	1.90561	no	no	no
151	3	ZFP36L2	0.000570841	0.000922128	9.80187e-07	0.656913	1.00285	no	no	no
152	3	MAST4	0.000146101	0.000251643	1.4754e-11	0.976698	1.93669	no	no	no
153	3	TMTC1	4.15113e-26	2.69824e-25	1.70173e-09	0.855266	1.99728	no	no	no
154	3	STXBP6	5.26593e-15	1.87921e-14	1.70504e-13	1.68224	1.33867	no	no	no
155	4	ROR1	1.32412e-07	2.85195e-07	2.78022e-09	0.650216	1.6611	no	yes	no
156	4	ABLIM3	2.7891e-07	5.86839e-07	1.13551e-05	0.571126	1.14604	no	no	no
157	4	KCNAB1	6.04086e-08	1.36294e-07	8.68832e-08	1.15294	0.942663	no	no	no
158	4	SDC2	0.000172368	0.000295487	2.07932e-12	0.880243	1.70941	yes	yes	no
159	4	ZNF704	6.30086e-06	1.20079e-05	0.000542213	0.749304	1.4481	no	no	yes
160	4	PLXNA2	2.90199e-06	5.67917e-06	0	1.7326	1.42522	no	yes	no
161	4	KIF13B	2.01744e-10	5.43961e-10	2.72029e-12	0.897789	1.42259	no	no	no
162	4	AC124254.1	3.10878e-07	6.51591e-07	0	2.35185	0.957184	no	no	no
163	4	ADGRD1	1.70411e-31	1.43145e-30	0	1.89818	2.63298	no	no	no
164	4	SCARA5	2.27713e-18	9.86755e-18	0	2.78935	1.93118	no	no	no
165	4	ABI3BP	2.06603e-10	5.5569e-10	0	1.8338	3.26936	no	no	no
166	4	PDZRN4	4.90002e-11	1.38622e-10	0	3.90656	1.9326	no	no	no
167	4	GPC6	1.00654e-05	1.90493e-05	0	0.728705	1.62136	yes	no	no
168	4	PCOLCE2	1.26966e-21	6.82989e-21	0	2.60208	2.31319	no	no	no
169	4	MFAP5	4.61816e-10	1.20936e-09	0	2.24278	1.73324	no	no	no
170	4	PXDNL	5.5734e-70	1.60162e-68	0	2.42439	2.86517	no	no	no
171	4	SOX5	0.000427898	0.000704545	6.54196e-08	0.810953	2.20354	no	no	yes
172	4	FMNL2	2.11121e-10	5.66446e-10	1.47613e-22	1.1213	2.02269	no	no	no
173	4	DDR2	0.000511915	0.000831862	2.93789e-13	0.942615	2.06456	no	yes	no
174	4	SESTD1	2.43801e-06	4.8143e-06	1.46759e-10	0.696227	1.82293	no	no	no
175	4	DOCK4	3.9154e-18	1.67016e-17	0	2.02475	2.40498	no	no	no
176	4	GALNT15	1.59547e-13	5.26359e-13	0	2.41876	1.45764	no	no	no
177	4	EHBP1	1.83226e-06	3.65114e-06	0	0.833517	1.68264	no	no	no
178	4	FLRT2	9.00446e-14	3.007e-13	0	1.34644	1.66775	no	yes	no
179	4	THSD4	1.20974e-23	7.10237e-23	6.50452e-09	0.845557	1.48821	no	no	no
180	4	PAPPA	4.73104e-16	1.8001e-15	0.000182977	0.820899	1.45401	no	no	no
181	4	B4GALNT3	2.81043e-07	5.90191e-07	7.75015e-06	1.0834	0.544332	no	no	no
182	4	GSN	2.97433e-19	1.36469e-18	1.40716e-06	0.817097	2.3201	no	no	no
183	4	TMEM131L	5.11747e-07	1.06039e-06	4.29655e-07	0.601693	1.38492	no	no	no
184	4	MFGE8	1.139e-06	2.31187e-06	7.09309e-07	0.683918	1.4862	yes	no	no
185	4	SORCS1	1.1518e-08	2.74622e-08	0	2.04654	1.66398	no	no	no
186	4	SNCAIP	0.000613818	0.00098572	2.04995e-08	1.58936	0.646493	no	no	no
187	4	MAP1B	4.66071e-20	2.29257e-19	1.9099e-18	1.19083	2.02754	no	no	no
188	4	KLF12	5.34686e-05	9.49394e-05	1.39811e-10	0.726532	1.81825	no	no	yes
189	1	KCND3	5.69453e-16	2.15917e-15	0.000548766	0.997495	1.2912	no	no	no
190	1	NFIL3	3.62488e-09	8.93536e-09	0.000335479	0.966183	0.673378	no	no	yes
191	1	LDLR	2.51459e-20	1.2425e-19	0	0.797812	1.26688	no	yes	no
192	1	NR4A3	3.28995e-11	9.3558e-11	0	1.55889	0.832045	no	no	yes
193	1	ZNF331	1.40932e-12	4.39707e-12	0	1.66078	1.25056	no	no	yes
194	1	CDC42EP4	2.34174e-14	8.11804e-14	0	1.09216	1.00358	no	no	no
195	1	FAM20C	2.6698e-08	6.24288e-08	0	0.586486	1.1101	yes	no	no
196	1	NR4A1	4.00972e-14	1.36405e-13	0	0.728232	1.43606	no	no	yes
197	1	IGFBP4	1.88699e-10	5.12587e-10	0	1.11415	1.77436	yes	no	no
198	1	OSMR	9.22185e-12	2.72907e-11	0	0.763056	1.64547	no	yes	no
199	1	REV3L	4.86048e-21	2.48021e-20	0.000332699	0.753109	1.88973	no	no	no
200	1	NR4A2	4.47772e-10	1.1754e-09	1.08733e-05	1.53173	0.525077	no	no	yes
201	1	NAMPT	1.35923e-76	4.63837e-75	0	1.95941	1.89953	yes	no	no
202	1	ADCY3	3.82001e-47	5.63709e-46	0	2.35586	1.58929	no	no	no
203	1	FGF7	9.9224e-174	1.20392e-171	0	3.1222	2.33662	yes	no	no
204	1	RARRES1	3.081e-128	2.24297e-126	0	2.32609	2.08398	no	no	no
205	1	CARHSP1	4.21114e-08	9.62043e-08	0	0.811593	0.613846	no	no	no
206	1	PAMR1	5.65502e-17	2.30421e-16	0	1.328	0.859866	no	no	no
207	1	C3	4.65763e-121	3.17883e-119	0	2.41851	2.06722	yes	no	no
208	1	ROR2	2.89774e-32	2.57263e-31	0	1.32437	1.26619	no	yes	no
209	1	TNFAIP2	1.2213e-09	3.09434e-09	0	1.07195	0.690113	no	no	no
210	1	CMTM7	6.67152e-07	1.372e-06	0	1.04709	0.661817	no	no	no
211	1	NOVA1	1.61921e-16	6.40643e-16	0	0.740893	1.69598	no	no	no
212	1	ADAMTS4	3.11786e-23	1.78257e-22	0	1.54997	0.741647	no	no	no
213	1	PLXNA4	2.04366e-18	8.9267e-18	0	1.35754	0.91537	no	yes	no
214	1	KAZN	0	0	0	3.48377	3.81836	no	no	no
215	1	MGST1	8.88148e-31	7.07926e-30	1.71933e-20	1.19717	1.97003	no	no	no
216	1	AOX1	6.56411e-61	1.4336e-59	0	2.4866	1.17072	no	no	no
217	1	GNAO1	4.19001e-17	1.72011e-16	0	1.79981	0.591782	no	no	no
218	1	CFD	3.75355e-24	2.25213e-23	0	1.20178	1.36556	no	no	no
219	1	PAPSS2	9.37337e-13	2.94977e-12	0	1.36621	0.812775	no	no	no
220	1	EFNA5	5.39566e-09	1.32109e-08	0	0.693533	1.10614	yes	no	no
221	1	SH3PXD2B	7.59508e-13	2.411e-12	0	1.02047	1.99243	no	no	no
222	1	TWIST2	3.86425e-10	1.01927e-09	0	1.05103	1.21268	no	no	yes
223	1	DIAPH2	2.20397e-15	8.04929e-15	1.3961e-14	0.745836	2.0578	no	no	no
224	1	SLIT3	1.92833e-36	2.02474e-35	0	2.65527	1.3037	yes	no	no
225	1	SPSB1	5.32413e-13	1.70497e-12	0	0.645099	1.87747	no	no	no
226	1	TPST1	3.58222e-06	6.93578e-06	0	0.731602	1.09401	no	no	no
227	1	PLCB1	8.24918e-16	3.10624e-15	0	1.1257	2.61998	no	no	no
228	1	APBB1IP	2.62432e-10	7.00673e-10	0	2.54131	1.27871	no	no	no
229	1	NHS	2.26318e-07	4.78951e-07	0	1.19691	0.938412	no	no	no
230	1	BCR	9.96607e-08	2.17225e-07	0	1.19922	1.32953	no	no	no
231	1	TRMT9B	0.000212164	0.000360315	0	1.07047	0.759902	no	no	no
232	1	ST3GAL1	8.85935e-11	2.46168e-10	0	0.808172	1.59939	no	no	no
233	1	ASAP3	1.45202e-06	2.91471e-06	0	0.883381	0.910144	no	no	yes
234	1	GRK5	2.38288e-15	8.67367e-15	0	1.45849	3.23734	no	no	no
235	1	PCSK5	7.98102e-05	0.000139892	0	0.678757	1.31533	no	no	no
236	1	EZR	0.000469469	0.000767456	0	1.57762	0.910248	no	no	yes
237	1	HTRA3	0.000505873	0.000823268	0	1.9282	1.615	no	no	no
238	1	ACKR3	6.75293e-11	1.88117e-10	0	2.84148	1.18099	no	yes	no
239	1	PVT1	1.26702e-14	4.46319e-14	0	0.74771	1.3646	no	no	no
240	1	ABHD5	0.00057077	0.000922128	0	0.817025	0.587256	no	no	no
241	1	KSR1	1.85915e-06	3.69798e-06	0	1.16491	1.14774	no	no	no
242	1	CD44	0.000285559	0.00047974	0	0.868439	1.03544	yes	yes	no
243	1	MARCH3	1.76262e-47	2.63669e-46	0	1.01745	2.12433	no	no	no
244	1	MTHFR	6.87473e-10	1.78318e-09	0	1.01839	0.721432	no	no	no
245	1	CUEDC1	8.01403e-08	1.77512e-07	0	0.671731	1.17401	no	no	no
246	1	PTGFR	1.13394e-09	2.87967e-09	0	1.18693	0.662611	no	no	no
247	1	PLEKHG1	2.84999e-06	5.59746e-06	0	0.972145	1.57357	no	no	no
248	1	LINC02511	1.02208e-05	1.931e-05	0	1.18637	1.24022	no	no	no
249	1	CPNE8	0.000213801	0.000362532	0	0.636613	1.10911	no	no	no
250	1	PLA2G2A	2.12697e-32	1.93555e-31	0	3.08441	0.794895	yes	no	no
251	1	PTGIS	7.83322e-27	5.34617e-26	0	1.57267	2.30368	no	no	no
252	1	TSHZ2	2.2506e-31	1.87607e-30	0	0.876739	3.21594	no	no	no
253	1	SIRPA	1.61525e-07	3.45854e-07	0	1.37137	0.631974	yes	yes	no
254	6	TIMP3	2.66283e-13	8.65419e-13	0	1.16561	2.21981	yes	no	no
255	6	AC008050.1	0.000458478	0.000750612	8.82505e-15	2.06223	0.986483	no	no	no
256	6	PDGFC	5.39035e-08	1.22122e-07	0	1.51269	0.778453	yes	no	no
257	6	SLC35G2	0.000572497	0.000923436	0	1.14311	0.684578	no	no	no
258	6	NTN4	3.27884e-05	5.94766e-05	0	1.57297	2.10035	yes	no	no
259	6	TMEM233	0.000428405	0.000704545	0	3.46273	0.607315	no	no	no
260	6	SEMA3C	2.6032e-08	6.10019e-08	0	1.9541	1.76261	yes	no	no
261	6	IGSF9B	0.000408962	0.000674602	0	1.64784	0.588976	no	no	no
262	6	MT-CYB	0.000587536	0.000944903	2.56731e-06	0.793409	2.41144	no	no	no
263	6	MT-CO2	3.16888e-05	5.77699e-05	6.33067e-07	0.787209	2.28722	no	no	no
264	6	MT-ATP6	1.52526e-05	2.85691e-05	1.27095e-08	0.868781	2.68999	no	no	no
265	6	MCUB	0.000247468	0.000417029	0	0.861512	1.41077	no	no	no
266	6	HRH1	0.000436117	0.00071615	0	1.76598	1.42652	no	no	no
267	6	CAMK1D	0.000117182	0.000204087	0	1.51598	1.91362	no	no	no
268	6	NEDD9	0.000341997	0.0005693	0	1.44766	1.05788	no	no	no
269	6	CORO1C	3.34324e-06	6.50769e-06	2.24002e-06	0.731186	0.932006	no	no	no
270	6	PSD3	2.03569e-09	5.09856e-09	0	0.994401	2.42335	no	no	no
271	6	CD58	7.19708e-08	1.6072e-07	0	0.896868	0.996496	yes	no	no
272	6	ROBO1	2.46851e-14	8.50353e-14	4.71397e-21	1.09682	2.58485	no	yes	no
273	6	SULF1	2.2135e-18	9.63006e-18	5.18907e-19	1.16804	1.96668	no	no	no
274	6	C9orf3	5.77041e-17	2.33381e-16	0	0.804387	2.08699	no	no	no
275	6	KIRREL3	1.31224e-66	3.58242e-65	0	4.02032	1.31595	no	no	no
276	6	TENM1	9.9776e-12	2.94474e-11	0	1.3648	0.890626	no	no	no
277	6	AC026316.5	6.26177e-19	2.82556e-18	0	2.30645	0.762032	no	no	no
278	6	AC007319.1	4.50353e-21	2.30885e-20	0	0.582592	2.17217	no	no	no
279	6	JUNB	0.000377385	0.000624401	0	0.625797	0.564078	no	no	yes
280	6	THBS2	0.000515305	0.000836126	0	0.564449	1.65497	yes	no	no
281	6	IL1RAP	0.000175642	0.000300159	0	0.738764	0.679006	no	yes	no
282	6	WDR1	3.25365e-05	5.91179e-05	0	0.78279	0.54252	no	no	no
283	6	TRABD2B	7.88485e-08	1.75005e-07	0	0.834419	0.62744	no	no	no
284	6	HK1	5.56466e-09	1.35942e-08	0	0.579646	1.49411	no	no	no
285	6	NAV1	8.30819e-12	2.47884e-11	0	0.725307	2.26522	no	no	no
286	6	SLC4A7	9.33965e-11	2.582e-10	0	0.7793	1.90828	no	no	no
287	6	UBASH3B	1.46978e-11	4.27999e-11	0	1.05674	0.930947	no	no	no
288	6	MYH9	1.69616e-05	3.17159e-05	0	0.653426	1.4141	no	no	no
289	6	TUBB6	0.000129682	0.00022514	0	0.646657	1.1025	no	no	no
290	6	EXT1	8.52356e-26	5.38019e-25	0	0.872712	3.17929	no	no	no
291	6	CRLF1	9.71509e-35	9.82304e-34	0	1.84396	1.01557	yes	yes	no
292	6	GUCY1A2	2.27314e-27	1.60147e-26	0	1.86387	1.37235	no	no	no
293	6	FAM107B	1.56406e-06	3.13386e-06	0	0.669102	0.86427	no	no	no
294	6	GAS7	2.13736e-41	2.68276e-40	0	1.27698	2.69423	no	no	no
295	6	MIR4435-2HG	3.06488e-100	1.39452e-98	0	1.66725	2.56282	no	no	no
296	6	UGDH	3.85291e-05	6.94287e-05	0	1.77263	1.35831	no	no	no
297	6	STK32B	1.77672e-14	6.23852e-14	0	2.5126	1.22892	no	no	no
298	6	KIAA1671	0.000400022	0.000660854	0	1.13869	1.17813	no	no	no
299	6	CREB5	2.79821e-15	1.01516e-14	0	2.06074	2.93767	no	no	yes
300	6	ADAMTS6	4.25011e-26	2.74622e-25	0	2.55007	1.66955	no	no	no
301	6	DPYSL3	0.000122034	0.000212199	0	0.704291	1.73479	no	no	no
302	6	PICALM	9.25542e-07	1.89623e-06	0	0.554459	2.05935	no	no	no
303	6	CCDC80	1.35452e-13	4.48223e-13	0	0.864233	1.6434	no	no	no
304	6	SMURF2	1.03716e-07	2.24717e-07	0	1.04183	2.031	no	no	no
305	6	FAT1	4.17262e-05	7.49528e-05	0	0.911769	0.724046	no	no	no
306	6	XYLT1	1.8857e-10	5.12587e-10	0	1.09334	1.58169	no	no	no
307	6	C16orf45	6.79948e-08	1.52778e-07	0	0.794085	1.57363	no	no	no
308	6	GFPT2	1.50101e-09	3.78545e-09	0	1.65086	3.01954	no	no	no
309	6	PITPNM2	0.00023036	0.000390004	0	0.872439	0.776201	no	no	no
310	6	LMCD1	1.21037e-10	3.33768e-10	0	1.47368	0.500025	no	no	no
311	6	STK38L	6.05754e-13	1.93416e-12	0	1.27788	1.21559	no	no	no
312	6	GLI2	9.48316e-16	3.54644e-15	0	0.906539	1.0778	no	no	yes
313	6	PACS1	3.27068e-16	1.26204e-15	0	0.83599	1.89856	no	no	no
314	6	UCK2	3.59977e-08	8.32828e-08	0	0.591605	0.809488	no	no	no
315	6	PRRX1	3.42848e-17	1.41814e-16	1.31157e-05	1.12221	1.71834	no	no	yes
316	6	PIP5K1C	8.37102e-08	1.8467e-07	0.000242799	0.88499	0.84962	no	no	no
317	6	MAP4	2.0565e-14	7.19774e-14	1.73955e-05	0.653158	2.58387	no	no	no
318	6	TIMP1	4.26439e-21	2.19656e-20	0	1.43746	0.800361	yes	no	no
319	6	PECAM1	7.73929e-10	1.99794e-09	0	1.30809	0.646921	yes	yes	no
320	6	ADAMTS10	3.5761e-07	7.48103e-07	0	0.895324	0.722594	no	no	no
321	6	PRKCE	2.4118e-12	7.39799e-12	9.84763e-06	0.606275	1.87033	no	no	no
322	6	PRR5L	1.4477e-29	1.09027e-28	0	2.33962	0.709796	no	no	no
323	2	SOX6	2.0314e-23	1.18625e-22	3.03345e-08	0.865655	2.01138	no	no	yes
324	2	AZIN2	6.87703e-46	9.75288e-45	0	2.72144	0.819909	no	no	no
325	2	TPM1	1.45869e-43	1.94255e-42	0	3.89986	1.4125	no	no	no
326	2	COLGALT2	3.96505e-63	9.02048e-62	0	3.07148	1.11953	no	no	no
327	2	PLXDC2	2.76946e-116	1.68014e-114	0	2.34371	3.58476	no	yes	no
328	2	RASA2	5.10771e-05	9.08407e-05	0.000686617	0.725493	0.950296	no	no	no
329	2	UACA	9.75798e-22	5.2751e-21	5.09303e-11	1.31913	1.75856	no	no	no
330	2	DIRC3	5.82513e-10	1.52178e-09	3.67855e-05	1.22577	0.605988	no	no	no
331	2	SPARC	8.45112e-10	2.17656e-09	0.000184569	0.874528	0.87064	no	no	no
332	2	NOX4	2.33958e-238	3.64975e-236	0	3.13268	2.95229	no	no	no
333	2	PLEKHH2	2.19862e-32	1.98421e-31	1.11022e-15	1.65668	1.35989	no	no	no
334	2	ZBTB38	2.16399e-06	4.28095e-06	2.66346e-05	0.90281	1.33809	no	no	yes
335	2	ARMC9	1.91532e-17	8.01352e-17	4.03079e-11	1.75242	1.26335	no	no	no
336	2	COL14A1	5.54382e-22	3.01187e-21	0	2.62848	0.856256	yes	no	no
337	2	WWTR1	1.91858e-11	5.5134e-11	2.48911e-08	0.965394	2.33442	no	no	no
338	2	POSTN	2.76772e-75	9.15864e-74	0	7.72069	0.973354	yes	no	no
339	2	ANO6	1.6252e-10	4.44792e-10	1.2461e-07	1.05446	1.45855	no	no	no
340	2	TNC	5.19275e-275	1.41762e-272	0	5.67757	2.61425	yes	no	no
341	2	DPT	8.31329e-30	6.30425e-29	0	2.7084	0.933578	no	no	no
342	2	PODN	1.92476e-07	4.09716e-07	4.96543e-05	0.966834	0.841752	no	no	no
343	2	ARHGEF26	4.02478e-22	2.19753e-21	0	2.1653	0.736241	no	no	no
344	2	SEPT6	3.90002e-50	6.1722e-49	0	2.61592	0.998717	no	no	no
345	2	CHD9	3.74055e-17	1.54139e-16	1.25743e-07	0.735819	2.66192	no	no	no
346	2	CTGF	2.60529e-78	9.48326e-77	0	3.16213	1.1801	no	no	no
347	2	IGFBP5	2.12578e-66	5.66182e-65	3.66374e-15	2.4852	1.05918	no	no	no
348	2	LTBP2	2.73868e-130	2.30049e-128	0	2.85648	2.08794	no	no	no
349	2	COL8A1	6.047e-249	1.32067e-246	0	2.62219	3.29474	yes	no	no
350	2	FAP	1.6473e-85	6.20294e-84	0	2.67668	1.45024	no	yes	no
351	2	ZHX2	4.10919e-06	7.94201e-06	1.21915e-06	0.554784	2.00013	no	no	yes
352	2	RAB31	1.50329e-10	4.1246e-10	2.38597e-08	1.6196	1.0677	no	no	no
353	2	CDH11	4.06164e-35	4.18426e-34	9.35433e-23	1.92719	1.57927	no	no	no
354	2	FGF14	3.85129e-66	9.78049e-65	4.8751e-27	1.95916	2.27723	yes	no	no
355	2	AEBP1	3.67265e-27	2.53831e-26	0	2.39738	1.04439	no	no	no
356	2	SSH1	1.02535e-11	3.01802e-11	1.48222e-06	0.980869	1.14663	no	no	no
357	2	DGKI	1.34375e-32	1.23309e-31	0	2.67938	0.766697	no	no	no
358	2	IGF1	2.63816e-18	1.13868e-17	5.29429e-16	1.48574	1.65489	yes	no	no
359	2	PPP2R3A	0.000207519	0.000352977	2.48468e-05	1.02206	1.05358	no	no	no
360	2	SLC44A5	1.55624e-86	6.06934e-85	0	6.81741	0.998662	no	yes	no
361	2	KIAA1755	3.45528e-52	6.08574e-51	0	2.06975	1.54254	no	no	no
362	2	ADAM12	4.84807e-20	2.36343e-19	0	2.41978	0.680592	yes	no	no
363	2	MGP	1.4891e-10	4.09596e-10	0	2.02858	0.908269	no	no	no
364	2	PKNOX2	6.99011e-110	4.01747e-108	0	2.52958	2.62262	no	no	yes
365	2	CMKLR1	9.30123e-40	1.11615e-38	0	2.89367	1.03556	no	yes	no
366	2	BGN	5.12015e-23	2.91209e-22	1.17923e-18	2.12354	0.920933	yes	no	no
367	2	LDLRAD4	7.16995e-59	1.42356e-57	4.86816e-22	1.85263	2.15555	no	no	no
368	2	FUT8	3.54863e-12	1.07941e-11	2.68499e-06	1.1659	1.1819	no	no	no
369	2	DOC2B	6.96774e-28	4.94076e-27	5.18807e-12	2.7068	0.518154	no	no	no
370	2	TGFB1	6.02664e-64	1.43067e-62	0	2.73244	0.973108	yes	no	no
371	2	SERPINE2	1.13413e-146	1.12588e-144	0	2.36484	2.43214	yes	no	no
372	2	BMPR2	1.86454e-26	1.24913e-25	9.81107e-10	1.03877	2.42436	no	yes	no
373	2	COL24A1	1.88492e-18	8.26639e-18	9.30445e-06	1.04587	1.66145	no	no	no
374	2	ELN	1.4233e-33	1.33987e-32	4.04693e-05	1.15634	1.6534	no	no	no
375	2	ITGAV	2.99549e-22	1.65206e-21	3.05295e-11	1.5241	1.06425	yes	yes	no
376	2	CACNA2D1	1.97062e-29	1.46924e-28	2.55179e-10	0.989889	2.55454	no	no	no
377	2	PDE3B	3.08472e-32	2.71654e-31	7.57742e-17	1.19775	1.6822	no	no	no
378	2	PDGFA	8.92892e-25	5.44714e-24	0	2.62683	0.581383	yes	no	no
379	2	PGM2L1	4.63732e-17	1.89661e-16	0	1.33565	0.574355	no	no	no
380	2	ASAP2	2.45052e-43	3.22405e-42	9.97478e-17	1.27498	1.78278	no	no	no
381	2	RPH3AL	3.90054e-15	1.40112e-14	9.72072e-08	1.13115	0.860802	no	no	no
382	2	C11orf80	4.79851e-130	3.74284e-128	0	2.96548	1.91231	no	no	no
383	2	SLC24A2	8.2293e-120	5.28611e-118	0	3.21914	1.20604	no	no	no
384	2	CMYA5	1.25845e-31	1.06529e-30	0	1.79534	1.50185	no	no	no
385	2	ZNF365	8.45275e-60	1.80988e-58	0	5.21175	0.807623	no	no	no
386	2	FN1	0	0	0	3.82409	3.26964	yes	no	no
387	2	DAB2IP	3.38755e-59	7.11386e-58	0	2.49705	1.29776	no	no	no
388	2	LHFPL2	4.87151e-39	5.65924e-38	6.88338e-15	1.44503	1.7142	no	no	no
389	2	THBS4	1.18862e-154	1.29798e-152	0	4.78409	1.52495	no	no	no
390	2	TNS1	5.54058e-30	4.291e-29	7.66054e-15	1.27572	1.97269	no	no	no
391	2	PALLD	4.97773e-48	7.54956e-47	0	2.03021	2.51225	no	no	no
392	2	ANXA5	4.94728e-11	1.39598e-10	2.16403e-07	1.07478	0.905549	no	no	no
393	2	EDNRA	5.39439e-25	3.30937e-24	2.29924e-10	2.80263	0.514348	no	yes	no
394	2	MEOX1	0	0	0	6.36824	2.48174	no	no	yes
395	2	EDIL3	2.61825e-35	2.72297e-34	5.27315e-07	1.523	1.14252	yes	no	no
396	2	ENG	3.29599e-13	1.05859e-12	8.63986e-11	0.980519	2.32825	no	yes	no
397	2	LIMS1	1.35528e-06	2.72554e-06	0.000209353	0.570777	1.40145	no	no	no
398	2	HDGFL3	2.33866e-22	1.29635e-21	5.30394e-09	1.521	1.08715	no	no	no
399	2	EEA1	1.47892e-20	7.4423e-20	1.42282e-08	1.05623	1.59986	no	no	no
400	2	CYP1B1	3.97979e-41	4.93856e-40	1.7994e-13	1.90873	1.37324	no	no	no
401	2	IQCJ-SCHIP1	5.89001e-11	1.6492e-10	9.02539e-07	0.970185	1.2847	no	no	no
402	2	RMDN2-AS1	2.25891e-20	1.12124e-19	4.39214e-09	1.71393	0.850317	no	no	no
403	2	PLOD2	1.09945e-49	1.69099e-48	1.57205e-11	1.62617	1.79067	no	no	no
404	2	ENAH	1.63328e-42	2.12327e-41	4.80727e-14	1.60313	1.5494	no	no	no
405	2	NFATC1	2.5009e-31	2.06892e-30	2.07053e-10	1.42549	1.19756	no	no	yes
406	2	GMDS	9.47317e-27	6.42528e-26	9.11763e-08	1.25058	1.68852	no	no	no
407	2	ARHGEF40	2.52316e-28	1.8247e-27	1.81891e-11	1.49901	0.967403	no	no	no
408	2	UNC5B	2.86176e-19	1.32417e-18	0	1.71641	0.538857	no	yes	no
409	2	AC245297.3	6.79314e-18	2.87523e-17	3.22135e-08	1.04553	1.80849	no	no	no
410	2	MRC2	7.50476e-75	2.41035e-73	1.65013e-15	1.30977	2.51827	no	yes	no
411	2	IER3	6.51771e-29	4.77673e-28	1.1411e-09	1.46652	1.07988	no	no	no
412	2	LTBP4	1.75013e-10	4.77786e-10	9.04287e-08	1.19119	1.01409	no	no	no
413	2	TET3	9.02297e-08	1.97062e-07	0	1.35815	0.678898	no	no	no
414	2	CYTOR	3.49957e-66	9.09888e-65	0	1.64041	1.93064	no	no	no
415	2	SYNJ2	5.59293e-12	1.6825e-11	0	1.39546	0.774144	no	no	no
416	2	NTM	2.27884e-14	7.92512e-14	0	1.94582	0.535562	no	no	no
417	2	PMEPA1	1.03771e-49	1.61883e-48	0	2.62511	0.919329	no	no	no
418	2	GAB2	4.53476e-51	7.50296e-50	9.4369e-15	1.24133	2.48044	no	no	no
419	2	NRXN3	1.58036e-91	6.39167e-90	0	4.49104	1.36459	no	yes	no
420	2	PHLDB1	8.35772e-15	2.9536e-14	2.99397e-10	1.00363	1.82846	no	no	no
421	2	BMP2K	8.49121e-08	1.86944e-07	0.000481059	0.764911	1.11146	no	no	no
422	2	PDLIM7	2.29164e-24	1.38258e-23	7.82707e-14	1.78097	1.0438	no	no	no
423	2	OSBPL10	8.96417e-10	2.30326e-09	0.000104433	1.03975	0.715436	no	no	no
424	2	CASK	2.05143e-13	6.70707e-13	1.16952e-06	0.851043	1.67736	no	no	no
425	2	LIPH	1.05057e-15	3.91544e-15	0	1.48377	0.589187	yes	no	no
426	2	NRG3	4.76286e-27	3.27109e-26	0	2.06419	0.78192	yes	no	no
427	2	CD9	3.08162e-23	1.77112e-22	2.15566e-09	1.86087	0.592743	yes	yes	no
428	2	SEZ6L	3.32937e-40	4.03963e-39	0	6.43859	0.624444	no	no	no
429	2	TRIO	1.49598e-15	5.51896e-15	1.3418e-08	0.89924	2.16611	no	no	no
430	2	TMEM217	5.83398e-39	6.70601e-38	0	2.52764	0.60183	no	no	no
431	2	KLF7	3.33447e-19	1.51718e-18	3.02425e-12	1.43895	1.53294	no	no	yes
432	2	KLHL29	2.8111e-16	1.09633e-15	1.3936e-08	1.03937	1.50126	no	no	no
433	2	BEND7	4.94134e-06	9.49991e-06	0.000333478	0.921395	0.580719	no	no	no
434	2	EDA	7.246e-14	2.42719e-13	0.000129684	0.997999	0.988397	yes	no	no
435	2	OSBPL6	2.41539e-14	8.34685e-14	3.65052e-07	1.10944	0.74059	no	no	no
436	2	LOXL1	2.04785e-63	4.75798e-62	0	2.25645	1.15679	no	no	no
437	2	CADM1	8.39504e-37	8.90037e-36	7.74936e-14	2.27206	0.856998	yes	yes	no
438	2	FAM155A	2.41148e-11	6.89355e-11	7.09318e-05	1.57223	0.515924	no	no	no
439	2	COL1A2	8.37491e-16	3.14275e-15	4.10822e-09	1.21428	1.30944	yes	no	no
440	2	ARHGAP32	6.4746e-11	1.80825e-10	1.70389e-05	0.824324	1.21035	no	no	no
441	2	PPFIBP1	1.34601e-51	2.29663e-50	0	1.52113	2.06828	no	no	no
442	2	HS3ST3A1	1.56206e-25	9.74728e-25	4.72049e-09	1.91712	0.531057	no	no	no
443	2	JMJD1C	1.21293e-32	1.12247e-31	2.06613e-12	0.910444	3.02336	no	no	no
444	2	KIAA1211	3.11965e-27	2.18375e-26	2.62823e-11	2.62887	0.640267	no	no	no
445	7	FOXP1	7.38285e-19	3.31773e-18	6.18205e-08	0.680569	2.53941	no	no	yes
446	7	LTBP1	4.56444e-26	2.93198e-25	4.93938e-13	0.961042	2.47261	yes	no	no
447	7	SGCD	3.50073e-06	6.79006e-06	8.07163e-05	0.739156	1.79804	no	no	no
448	7	DYNC1I1	2.81218e-11	8.01802e-11	0	0.900595	1.42657	no	no	no
449	7	ATP10D	1.04193e-06	2.11878e-06	0.000461882	0.839368	1.10827	no	no	no
450	7	FREM1	2.85953e-05	5.23927e-05	0	0.861898	1.17871	no	no	no
451	7	ACSM3	7.68864e-44	1.0495e-42	0	1.93285	3.16241	no	no	no
452	7	AFF3	7.63232e-34	7.31096e-33	0	1.15713	1.88729	no	no	no
453	7	EPHA3	8.27229e-44	1.11523e-42	0	1.54626	2.06888	no	yes	no
454	7	CLMN	4.43067e-25	2.7335e-24	0	1.29756	1.21515	no	no	no
455	7	ANKS1B	2.81994e-10	7.49241e-10	0.000139778	0.779726	1.69519	no	no	no
456	7	SYT17	3.90841e-26	2.55568e-25	0	1.98828	0.637573	no	no	no
457	7	SGIP1	1.15798e-135	1.05376e-133	0	2.54864	2.40775	no	no	no
458	7	TNIK	6.97708e-17	2.80109e-16	0	1.31146	1.10499	no	no	no
459	7	PLCB4	1.13271e-51	1.96337e-50	0	2.02519	1.6337	no	no	no
460	7	SEPT11	2.48749e-17	1.03677e-16	1.08118e-08	1.2238	1.38287	no	no	no
461	7	MYO1D	1.33027e-67	3.72475e-66	0	1.8864	2.18629	no	no	no
462	7	HTR4	3.98341e-109	2.17494e-107	0	5.64507	1.08092	no	no	no
463	7	RHOBTB1	4.09522e-10	1.07759e-09	2.24043e-06	1.4192	0.567579	no	no	no
464	7	ASTN2	6.11828e-08	1.37756e-07	0.000689607	0.870553	0.888308	no	no	no
465	7	KIAA1324L	2.08535e-14	7.27542e-14	5.20695e-08	1.48524	0.773558	no	no	no
466	7	RCSD1	3.61592e-18	1.54846e-17	5.315e-10	1.54483	0.859746	no	no	no
467	7	KALRN	1.0412e-18	4.65981e-18	0	1.51432	1.26905	no	no	no
468	7	AGMO	7.12386e-14	2.39362e-13	0	1.58152	0.622852	no	no	no
469	7	ATP8B1	1.71354e-28	1.24746e-27	0	1.38724	1.61189	no	no	no
470	7	PTPRT	4.64797e-62	1.03583e-60	0	2.28415	0.962108	no	no	no
471	7	ZNF804B	6.13958e-07	1.26499e-06	0	0.883555	0.773751	no	no	no
472	7	MEOX2	5.98036e-24	3.56861e-23	0	1.71706	0.717418	no	no	yes
473	7	SASH1	7.62877e-08	1.70013e-07	0	0.81322	2.8046	no	no	no
474	7	NID2	7.78857e-09	1.87337e-08	0	1.29502	0.973034	yes	no	no
475	7	RHOJ	2.21248e-05	4.10191e-05	0	1.16819	1.60114	no	no	no
476	7	TCF4	0.000133694	0.000231736	0	0.921433	2.68795	no	no	yes
477	7	TNFRSF19	7.10065e-05	0.000124661	0	0.969304	1.33266	no	yes	no
478	7	MSC-AS1	0.000481152	0.000785377	3.84434e-07	0.709686	1.89729	no	no	no
479	7	CYTH3	1.09532e-07	2.3685e-07	1.13537e-06	0.911066	1.6394	no	no	no
480	7	SPECC1	1.09574e-09	2.78915e-09	0	1.19149	1.19031	no	no	no
481	7	ITGB8	0.000306507	0.00051414	0	1.31697	0.644227	no	yes	no
482	7	NCALD	8.30512e-06	1.57725e-05	0	1.39884	1.24419	no	no	yes
483	7	SLC16A12	0.000196465	0.000334696	0	2.54833	1.13278	no	no	no
484	7	FRMD4B	0.000359121	0.000595987	2.11184e-07	0.93487	1.59377	no	no	no
485	7	COL3A1	4.81434e-05	8.60436e-05	0.000315496	0.777787	1.27818	yes	no	no
486	7	OLFM2	9.47158e-17	3.7748e-16	0	3.71511	0.653094	no	no	no
487	7	PRICKLE2	1.37739e-08	3.26272e-08	1.80774e-11	1.11145	1.76756	no	no	no
488	7	EPS8	3.45104e-06	6.70559e-06	3.09802e-06	0.829509	2.20722	no	no	no
489	7	CDH19	2.49033e-26	1.64815e-25	2.51654e-12	1.09809	2.61105	no	yes	no
490	7	UNC5C	1.20314e-08	2.85616e-08	3.9602e-06	0.831282	2.12108	no	yes	no
491	5	ANKRD10	2.37095e-32	2.12219e-31	0	1.60595	1.84773	no	no	no
492	5	CREB3L2	5.44132e-57	1.04244e-55	0	1.58055	2.08396	no	no	yes
493	5	LINC00968	1.59569e-26	1.07561e-25	0	3.04103	0.57837	no	no	no
494	5	FAM171A1	2.44826e-19	1.14743e-18	3.78025e-08	1.11918	1.29554	no	no	no
495	5	SLC20A1	1.23317e-50	1.98032e-49	7.91335e-15	1.74093	1.53004	no	no	no
496	5	AC087280.2	2.89235e-18	1.24348e-17	0.000148314	1.44621	0.50989	no	no	no
497	5	DSCAML1	1.12833e-46	1.64285e-45	1.81753e-09	1.22785	1.71221	no	no	no
498	5	SHROOM4	2.54801e-28	1.83055e-27	4.90241e-12	1.74319	1.12613	no	no	no
499	5	DGKH	1.86323e-07	3.97393e-07	0.000613319	0.882028	0.984244	no	no	no
500	5	PEAK1	1.64541e-11	4.75341e-11	1.78275e-07	0.707923	2.13128	no	no	no
501	5	DOCK6	6.59203e-17	2.65627e-16	5.24791e-16	1.09085	1.34642	no	no	no
502	5	ARAP2	2.21432e-07	4.70436e-07	0.000178513	1.00526	0.70479	no	no	no
503	5	PXDN	1.97783e-29	1.46924e-28	2.14899e-13	1.28343	1.92645	no	no	no
504	5	HSPG2	8.63235e-08	1.88908e-07	0.00057747	0.681571	1.83773	yes	no	no
505	5	SYTL2	1.93742e-21	1.01228e-20	6.93139e-08	1.58691	0.881866	no	no	no
506	5	MXRA5	2.1467e-23	1.24691e-22	0	2.89227	0.673403	no	no	no
507	5	SOCS5	1.8739e-08	4.41966e-08	0.000594867	1.02307	0.661021	no	no	no
508	5	ZEB1	3.57485e-30	2.78838e-29	1.66533e-15	1.15923	2.86251	no	no	yes
509	5	ZBTB46	2.38511e-16	9.36886e-16	5.50878e-09	1.34468	1.14027	no	no	yes
510	5	PTPRE	3.00074e-105	1.48946e-103	0	2.19896	1.9828	no	no	no
511	5	ARHGAP31	5.03913e-08	1.1488e-07	1.33185e-05	1.15289	0.852924	no	no	no
512	5	COL1A1	9.32511e-11	2.582e-10	1.79396e-06	1.25118	0.856281	yes	no	no
513	5	CNN3	2.9251e-13	9.45033e-13	5.19187e-09	1.31422	1.22774	no	no	no
514	5	GNAQ	2.60995e-09	6.46272e-09	0.000196814	0.522971	1.79963	no	no	no
515	5	PGAP1	3.26593e-08	7.57197e-08	2.38052e-07	0.60076	1.34256	no	no	no
516	5	EVL	0.000136101	0.000235161	0.000282543	0.999493	1.25021	no	no	no
517	5	PTGFRN	0.000324155	0.000541249	0	0.518343	0.823557	no	no	no
518	5	PRICKLE1	6.06864e-10	1.58161e-09	8.49755e-15	1.43735	2.40079	no	no	no
519	5	VEGFA	6.58462e-05	0.000115787	0	0.985481	0.87801	yes	no	no
520	5	RUNX1	3.40188e-27	2.36615e-26	6.05383e-22	1.33241	2.6998	no	no	yes
521	5	ADAM17	2.70188e-08	6.3044e-08	0.000941798	0.781985	1.36687	yes	no	no
522	5	SLC20A2	2.15705e-08	5.06558e-08	4.14748e-06	0.708733	1.71837	no	no	no
523	5	ZSWIM4	1.46009e-21	7.77765e-21	1.5589e-08	1.43332	0.9715	no	no	no
524	5	UBTD1	1.87567e-12	5.80237e-12	4.49452e-06	1.19741	0.71607	no	no	no
525	5	KIAA0040	3.4793e-14	1.18731e-13	4.74182e-06	1.05551	1.01089	no	no	no
526	5	LINC01748	3.16145e-15	1.13937e-14	6.4697e-06	1.86867	0.526202	no	no	no
527	5	DDAH1	1.65301e-71	5.15738e-70	2.50097e-21	1.84472	1.75854	no	no	no
528	5	GEM	7.03477e-24	4.17498e-23	1.29984e-11	2.32013	0.668332	no	no	no
529	5	ITGB1	1.11384e-08	2.66735e-08	7.19066e-07	1.18507	1.09057	no	yes	no
530	5	BICD1	3.18105e-38	3.47371e-37	7.19729e-11	1.31987	2.08674	no	no	no
531	5	DLG1	3.86838e-12	1.17016e-11	3.2022e-06	0.851006	1.68055	no	no	no
532	5	HMCN2	1.64613e-34	1.63416e-33	2.58409e-06	1.11598	1.65431	no	no	no
533	5	CHSY3	4.83724e-20	2.36343e-19	1.28269e-09	1.19855	1.89326	no	no	no
534	5	COL12A1	5.11414e-26	3.26587e-25	1.16114e-11	1.23227	2.30494	no	no	no
535	5	SULF2	1.02867e-06	2.09572e-06	0.000116571	1.84265	0.524057	no	no	no
536	5	DOK5	5.98492e-09	1.45882e-08	7.92352e-15	1.20733	1.11524	no	no	no
537	5	HGF	1.77919e-13	5.83447e-13	1.12096e-07	1.75856	0.996951	yes	no	no
538	5	SVIL	1.49303e-18	6.57413e-18	1.02659e-16	1.21565	2.33114	no	no	no
539	5	PDLIM3	1.33151e-09	3.36576e-09	1.31333e-09	1.30859	1.30648	no	no	no
540	5	LRRTM4	1.94505e-12	5.99997e-12	0	1.9864	0.905115	yes	no	no
541	5	IGFBP7	0.000318943	0.000533362	2.22045e-16	1.37165	2.69484	no	no	no
542	5	SMOC2	1.26218e-07	2.72392e-07	1.69135e-05	1.04935	1.57797	no	no	no
543	5	PDE5A	4.1732e-05	7.49528e-05	2.01707e-15	1.33872	1.33873	no	no	no
544	5	BICC1	1.51643e-07	3.25333e-07	3.31524e-18	0.902287	3.04	no	no	no
545	5	SLCO2B1	3.77776e-05	6.81871e-05	0	1.42652	0.62952	no	no	no
546	5	MME	9.1166e-12	2.70525e-11	0	1.47856	0.842194	no	no	no
547	5	CYP7B1	4.52977e-11	1.28481e-10	0	1.97495	1.69987	no	no	no
548	5	ADAMTS12	3.16146e-06	6.17587e-06	0	1.38449	0.674971	no	no	no
549	5	LOXL2	4.84374e-09	1.18862e-08	0.000152179	1.2427	0.841368	no	no	no
550	5	ACTN1	1.71318e-09	4.30068e-09	0	1.74632	1.28965	no	no	no
551	5	CTSC	5.50568e-05	9.76006e-05	0.00010253	1.15356	0.749557	no	no	no
552	5	SF3A3	4.61862e-07	9.58846e-07	0.000398362	0.985554	0.581378	no	no	no
553	5	CARMN	8.11542e-06	1.54391e-05	9.56079e-07	1.59409	0.554992	no	no	no
554	5	ARHGAP22	4.69284e-39	5.5103e-38	0	1.66626	1.567	no	no	no
555	5	LRIG1	2.87442e-06	5.63531e-06	0	1.07318	0.679439	no	yes	no
556	5	CYSLTR2	1.02132e-06	2.08463e-06	0	1.60874	0.772022	no	no	no
557	5	VAV3	1.60265e-21	8.45457e-21	0	2.05056	0.938862	no	no	no
558	5	CHST9	2.96391e-13	9.54748e-13	0	2.15564	0.639756	no	no	no
559	5	RUNX2	2.43591e-26	1.62196e-25	0	2.74678	1.01049	no	no	yes
560	5	MAML3	1.12897e-64	2.73964e-63	0	2.29053	1.64113	no	no	no
561	5	AP002989.1	2.45986e-19	1.14794e-18	7.05675e-06	0.976904	1.61095	no	no	no
562	5	DGKB	5.85021e-57	1.10145e-55	0	2.60432	0.779253	no	no	no
563	5	IQGAP2	4.09046e-29	3.0181e-28	0	2.15028	0.755693	no	no	no
564	5	MICAL2	1.04406e-25	6.55235e-25	0	1.64518	1.31599	no	no	no
565	5	ARHGAP29	0.000135023	0.000233669	1.32429e-05	0.816821	1.25999	no	no	no
566	5	IL1RAPL1	7.09459e-39	7.9869e-38	1.28884e-15	1.2427	2.41481	yes	yes	no
567	5	AL445250.1	3.13409e-45	4.33219e-44	0	1.81035	1.71067	no	no	no
568	5	F2R	6.16855e-20	2.98056e-19	7.42492e-10	1.29184	0.822521	no	yes	no
569	5	SRPX2	1.36469e-39	1.61983e-38	0	1.65238	1.92934	no	no	no
570	5	MYH10	1.93817e-20	9.6643e-20	1.90947e-10	1.51804	0.968704	no	no	no
571	5	ANO1	5.97648e-100	2.61053e-98	0	3.3141	1.37453	no	no	no
572	5	ST5	1.34757e-21	7.21344e-21	3.06663e-09	0.980812	1.78815	no	no	no
573	5	FMNL3	1.34763e-58	2.62788e-57	0	2.06881	1.2817	no	no	no
574	5	PALM2-AKAP2	4.3648e-35	4.45455e-34	9.78415e-21	1.48738	1.55568	no	no	no
575	5	SERPINE1	9.39851e-239	1.71053e-236	0	3.25208	2.46752	yes	no	no
576	5	TNS3	2.60536e-30	2.0468e-29	3.03514e-14	1.19405	1.35745	yes	no	no
577	5	DNM3OS	1.63055e-06	3.2611e-06	7.62023e-07	1.23417	0.74947	no	no	no
578	5	ANKRD44	4.89811e-32	4.24503e-31	3.94829e-23	1.15524	2.33095	no	no	no
579	5	MGAT5	4.2396e-51	7.12252e-50	0	1.65814	2.05604	no	no	no
580	5	TRIM9	1.63528e-22	9.15755e-22	0	2.39571	0.978843	no	no	no
581	5	FRMD4A	0.00036085	0.000597949	3.25685e-06	0.880018	1.74278	no	no	no
582	5	RNF180	4.17944e-06	8.06351e-06	4.61958e-05	0.973842	1.05159	no	no	no
583	5	GALNT16	4.10799e-07	8.56092e-07	0.000106448	1.05213	0.840678	no	no	no
584	5	GXYLT2	2.5221e-19	1.17197e-18	0	1.70467	1.57946	no	no	no
585	5	HEYL	1.18146e-18	5.26595e-18	0	1.90608	1.01349	no	no	yes
586	5	TSHZ3	3.79168e-08	8.69856e-08	1.83225e-11	1.19452	1.42419	no	no	no
587	5	MOXD1	1.05591e-09	2.70037e-09	1.31622e-06	1.52844	0.786632	no	no	no
588	5	AMOTL1	1.11203e-12	3.47947e-12	1.43063e-12	1.42357	1.19884	no	no	no
589	5	COL18A1	2.1548e-13	7.02401e-13	5.03371e-20	1.76844	1.31882	yes	no	no
590	5	PWWP2A	6.37785e-05	0.000112514	0.000132904	0.856236	0.999507	no	no	no
591	5	BNC2	6.06511e-14	2.05686e-13	6.02868e-09	0.892166	2.73285	no	no	yes
592	5	PTPA	2.47725e-09	6.16209e-09	2.08733e-05	1.36519	0.530036	no	no	no
593	5	CDK8	4.69193e-31	3.82357e-30	1.11022e-16	1.56502	1.60112	no	no	no
594	5	TLL2	5.77661e-42	7.42125e-41	5.0992e-08	1.94499	1.27474	no	no	no
595	5	FNDC3B	1.23791e-05	2.32667e-05	3.44667e-11	0.744144	3.20626	no	no	no
596	5	PTGIR	2.6777e-12	8.19061e-12	3.42169e-16	1.32756	1.34182	no	yes	no
597	5	RNF152	1.91431e-10	5.17433e-10	1.35663e-10	1.85715	0.977629	no	no	no
598	5	EFR3A	8.10036e-07	1.66271e-06	0.000166796	0.913754	0.907308	no	no	no
599	5	ADAM19	4.64152e-05	8.30907e-05	9.36104e-08	0.846139	1.32447	no	no	no
600	5	ALDH1A3	2.6578e-07	5.60294e-07	0	1.29175	0.750508	no	no	no
601	5	KCNS3	2.1013e-08	4.9453e-08	5.89839e-05	1.39478	0.761171	no	no	no
602	5	DIO2	2.94735e-19	1.35802e-18	2.28896e-07	1.33333	1.03428	no	no	no
603	5	KCNIP1	1.44487e-19	6.80087e-19	0	1.58455	1.01444	no	no	yes
604	5	LINC00882	3.17505e-08	7.37693e-08	0.000586861	0.866064	1.02901	no	no	no
605	5	TGFB2	3.43787e-26	2.26154e-25	2.16346e-10	1.85367	0.971176	yes	no	no
606	5	GLCE	6.49412e-09	1.57942e-08	1.70393e-05	1.19411	0.527664	no	no	no
607	5	DOCK1	3.19718e-05	5.81888e-05	0.00065469	0.601819	2.08617	no	no	no
608	5	TMPO	1.72722e-11	4.97659e-11	2.18569e-09	1.47402	0.570842	no	no	no
609	5	TENM4	4.45431e-32	3.89129e-31	1.55431e-15	1.76454	1.53278	no	no	no
610	5	MACF1	1.23711e-06	2.49248e-06	1.86165e-09	0.628503	2.364	no	no	no
611	5	NCK2	2.66144e-05	4.88452e-05	0.000780036	0.778446	0.813031	no	no	no
