# Supplementary material for: PBX/Knotted 1 homeobox-2 (PKNOX2) is a novel regulator of myocardial fibrosis
Source: Signal Transduct Target Ther. 2024 Apr 22;9:94. doi: 10.1038/s41392-024-01804-5 (PMC11033280; doi:10.1038/s41392-024-01804-5)
Supplement: Supplementary file 13 — Supplemental Table 12 [file 41392_2024_1804_MOESM13_ESM.xlsx]

## Sheet: deg_siPknox2 vs siCtrl
	logFC	AveExpr	t	P.Value	adj.P.Val	B	logP	Group
Sparc	0.382346	16.1227	1735.22	1.03e-13	4.85e-10	18.6053	9.31411	up-regulated
Rflnb	0.677336	10.8183	119.386	1e-08	2.87e-05	11.2559	4.54244	up-regulated
Plk2	0.636792	11.4506	118.388	1.04e-08	2.87e-05	11.214	4.54244	up-regulated
Sox15	-1.57035	1.78517	-111.317	1.36e-08	3.45e-05	10.9056	4.46241	down-regulated
Wdr1	0.42047	13.0227	108.288	1.53e-08	3.6e-05	10.7668	4.44317	up-regulated
Anxa8	2.63097	9.62043	101.221	2.04e-08	4.49e-05	10.4258	4.34734	up-regulated
Rasl11b	-1.42779	8.58123	-66.2284	1.26e-07	0.00026007	8.24665	3.58491	down-regulated
Cav1	0.725727	11.7036	59.2224	2.03e-07	0.000384294	7.66531	3.41534	up-regulated
Lox	0.573259	14.7042	58.8278	2.09e-07	0.000384294	7.6305	3.41534	up-regulated
Saa3	-3.04326	7.5115	-52.926	3.29e-07	0.000546116	7.07908	3.26271	down-regulated
Ly6e	-0.761402	13.0096	-52.8835	3.3e-07	0.000546116	7.07489	3.26271	down-regulated
Serpinb9	0.519452	9.82465	49.8218	4.27e-07	0.000671645	6.76326	3.17286	up-regulated
Hap1	-0.800809	10.4096	-44.7371	6.77e-07	0.001017	6.19998	2.99268	down-regulated
Psen2	-0.674504	9.63266	-43.5668	7.58e-07	0.0010898	6.06115	2.96265	down-regulated
Spock2	0.824299	10.4092	42.0559	8.82e-07	0.00116906	5.87622	2.93216	up-regulated
Zfp553	-0.533149	9.15673	-41.9212	8.94e-07	0.00116906	5.85941	2.93216	down-regulated
4933440J02Rik	-0.719081	1.9445	-41.6498	9.2e-07	0.00116906	5.82537	2.93216	down-regulated
Susd2	-1.42384	8.00021	-38.0285	1.36e-06	0.00166209	5.34846	2.77934	down-regulated
Itih2	2.61011	8.13011	36.6435	1.59e-06	0.00187867	5.15387	2.72615	up-regulated
Gps1	-0.678038	10.7291	-35.3033	1.87e-06	0.00207043	4.95839	2.68394	down-regulated
Erlin2	0.593806	10.5248	35.1935	1.89e-06	0.00207043	4.94204	2.68394	up-regulated
Maf	-0.51493	12.548	-34.9794	1.94e-06	0.00207043	4.91003	2.68394	down-regulated
Ccnd1	-0.848487	9.40579	-34.64	2.02e-06	0.00209121	4.85887	2.6796	down-regulated
Ppl	0.83551	10.294	33.4036	2.37e-06	0.00236912	4.66816	2.62541	up-regulated
Map3k5	1.13264	10.9021	32.7381	2.58e-06	0.00247052	4.56254	2.60721	up-regulated
Unc45b	-1.49464	7.12579	-32.5039	2.66e-06	0.00247052	4.52487	2.60721	down-regulated
Lysmd3	-0.525277	9.97425	-32.3887	2.7e-06	0.00247052	4.50623	2.60721	down-regulated
Gdpd5	-0.88543	8.97932	-32.2053	2.77e-06	0.00247052	4.47643	2.60721	down-regulated
Parm1	2.00491	8.78419	30.9276	3.29e-06	0.00280995	4.264	2.5513	up-regulated
Aplp1	0.72015	11.6174	30.7988	3.35e-06	0.00280995	4.2421	2.5513	up-regulated
Ddx4	2.57684	6.76812	30.686	3.4e-06	0.00280995	4.22285	2.5513	up-regulated
Gtf3c6	0.374087	9.3953	30.3384	3.57e-06	0.00287828	4.16306	2.54087	up-regulated
Nudt5	-0.491304	9.97412	-29.699	3.91e-06	0.00291479	4.05128	2.53539	down-regulated
Igfbp3	1.59852	11.9926	29.6211	3.96e-06	0.00291479	4.0375	2.53539	up-regulated
Lrrc1	-0.709807	10.3783	-29.5595	3.99e-06	0.00291479	4.02658	2.53539	down-regulated
Hspb8	0.498506	10.466	29.3725	4.1e-06	0.00291479	3.99327	2.53539	up-regulated
Chp1	0.35062	11.8989	29.3035	4.14e-06	0.00291479	3.98094	2.53539	up-regulated
Cdh3	0.432938	12.5351	29.2982	4.14e-06	0.00291479	3.97998	2.53539	up-regulated
Cdc25b	-0.284809	10.0063	-28.55	4.63e-06	0.00318776	3.84425	2.49651	down-regulated
Mcm3	-0.606762	11.8513	-27.9496	5.07e-06	0.00336465	3.73273	2.47306	down-regulated
Myh10	-0.494567	14.238	-27.9236	5.09e-06	0.00336465	3.72784	2.47306	down-regulated
Fads6	-0.82323	10.431	-27.5784	5.37e-06	0.00343641	3.66258	2.46389	down-regulated
Mmp2	0.398789	11.3641	27.5321	5.41e-06	0.00343641	3.65377	2.46389	up-regulated
Ltbp1	0.921845	10.3036	27.15	5.74e-06	0.00346994	3.58045	2.45968	up-regulated
Tspan9	-0.919044	11.5431	-27.1191	5.77e-06	0.00346994	3.57447	2.45968	down-regulated
Lxn	0.407723	9.75829	27.0249	5.85e-06	0.00346994	3.55624	2.45968	up-regulated
Cdh1	1.76016	8.63933	26.9972	5.88e-06	0.00346994	3.55086	2.45968	up-regulated
Clu	-1.15571	10.9252	-26.6355	6.23e-06	0.00349596	3.4801	2.45643	down-regulated
Wdsub1	-0.483399	9.54155	-26.6228	6.24e-06	0.00349596	3.4776	2.45643	down-regulated
Alcam	0.683924	10.4616	26.4324	6.43e-06	0.00351646	3.43996	2.45389	up-regulated
Rhbdd2	-0.39762	9.59683	-26.3797	6.49e-06	0.00351646	3.42949	2.45389	down-regulated
Atad2	-0.342457	12.0527	-26.2272	6.65e-06	0.00354651	3.39907	2.4502	down-regulated
Col3a1	0.651448	16.3118	25.7743	7.17e-06	0.00375974	3.30771	2.42484	up-regulated
Hmgxb4	-0.542689	10.7741	-25.0746	8.06e-06	0.0041624	3.16341	2.38066	down-regulated
Hp	-3.47518	9.16555	-24.8407	8.39e-06	0.00422262	3.11427	2.37442	down-regulated
Fmod	0.673913	11.2385	24.7236	8.56e-06	0.00422262	3.08949	2.37442	up-regulated
Gja1	0.36591	13.1053	24.5469	8.83e-06	0.00422262	3.0519	2.37442	up-regulated
Ube2g2	0.295416	10.2426	24.5005	8.9e-06	0.00422262	3.04198	2.37442	up-regulated
Hdac5	-0.564346	11.3777	-24.4445	8.98e-06	0.00422262	3.02999	2.37442	down-regulated
Trabd2b	0.714873	10.2185	24.3746	9.1e-06	0.00422262	3.01498	2.37442	up-regulated
Il33	0.932153	10.9339	24.3359	9.16e-06	0.00422262	3.00664	2.37442	up-regulated
Atp1a1	0.283896	14.1921	24.3101	9.2e-06	0.00422262	3.00109	2.37442	up-regulated
Cast	0.487174	11.1108	23.7615	1.01e-05	0.00452877	2.88146	2.34402	up-regulated
Ndnf	3.09773	8.31484	23.62	1.04e-05	0.00458364	2.85017	2.33879	up-regulated
Itgb3	1.41686	9.25132	23.3441	1.09e-05	0.00475579	2.78861	2.32278	up-regulated
Slc1a4	0.554823	9.78876	23.0393	1.16e-05	0.00486893	2.71975	2.31257	up-regulated
Tmem108	-0.644325	11.5262	-22.9605	1.17e-05	0.00486893	2.70179	2.31257	down-regulated
Vat1l	0.841899	9.69628	22.9382	1.18e-05	0.00486893	2.69671	2.31257	up-regulated
Ntn4	0.945504	9.33613	22.6373	1.25e-05	0.00503347	2.62754	2.29813	up-regulated
Col8a1	0.575687	11.1107	22.6287	1.25e-05	0.00503347	2.62554	2.29813	up-regulated
Postn	0.753654	11.9614	22.1165	1.38e-05	0.00543426	2.50567	2.26486	up-regulated
Kank1	0.423736	11.7295	22.1003	1.38e-05	0.00543426	2.50181	2.26486	up-regulated
Adgrg2	0.760546	10.6034	21.8854	1.44e-05	0.00556007	2.45067	2.25492	up-regulated
Net1	-0.439526	11.9493	-21.8608	1.45e-05	0.00556007	2.44478	2.25492	down-regulated
Il16	0.925698	8.16196	21.6743	1.5e-05	0.00567102	2.39992	2.24634	up-regulated
Fads2	-0.326303	13.7784	-21.5863	1.53e-05	0.00567102	2.37862	2.24634	down-regulated
Ccl2	-1.04456	10.944	-21.5853	1.53e-05	0.00567102	2.37837	2.24634	down-regulated
Nectin2	-0.402586	11.9755	-21.5111	1.55e-05	0.00569085	2.36036	2.24482	down-regulated
Alkbh5	-0.370957	11.4093	-21.4471	1.57e-05	0.00570025	2.34475	2.24411	down-regulated
Igsf8	0.663692	11.3593	21.2312	1.64e-05	0.00579978	2.29182	2.23659	up-regulated
Ckap4	0.320807	13.7079	21.1782	1.66e-05	0.00579978	2.27873	2.23659	up-regulated
Lratd1	1.43615	8.298	21.1637	1.66e-05	0.00579978	2.27515	2.23659	up-regulated
Ckb	-1.18047	9.63338	-21.0892	1.69e-05	0.00580481	2.2567	2.23621	down-regulated
Adamts16	0.770019	9.90069	20.8568	1.77e-05	0.00602256	2.19872	2.22022	up-regulated
Phf14	-0.364516	10.2296	-20.6862	1.83e-05	0.00609407	2.15577	2.21509	down-regulated
Top2a	-0.311323	13.4228	-20.6755	1.83e-05	0.00609407	2.15306	2.21509	down-regulated
Osbpl3	-0.8158	10.1004	-20.6508	1.84e-05	0.00609407	2.14679	2.21509	down-regulated
Serpinb6b	0.529075	9.98597	20.504	1.9e-05	0.00621973	2.10949	2.20623	up-regulated
Cbx6	-0.595568	11.7979	-20.3979	1.94e-05	0.0062445	2.08234	2.2045	down-regulated
Zp3	-2.10731	1.05365	-20.3445	1.96e-05	0.0062445	2.06864	2.2045	down-regulated
Nnat	-0.920801	9.48532	-20.1322	2.05e-05	0.00627914	2.0138	2.2021	down-regulated
Tmem176a	-0.791292	10.9294	-20.1129	2.06e-05	0.00627914	2.00878	2.2021	down-regulated
Nid2	-0.788786	14.0221	-20.0925	2.07e-05	0.00627914	2.00348	2.2021	down-regulated
Rab32	0.751379	7.95251	20.0392	2.1e-05	0.00627914	1.9896	2.2021	up-regulated
Pdzrn3	0.510549	11.7191	20.0382	2.1e-05	0.00627914	1.98933	2.2021	up-regulated
Cav2	0.585001	10.109	20.0104	2.11e-05	0.00627914	1.98206	2.2021	up-regulated
P4ha3	0.879866	10.3527	19.981	2.12e-05	0.00627914	1.97437	2.2021	up-regulated
Spsb1	-0.355928	10.3695	-19.9673	2.13e-05	0.00627914	1.97079	2.2021	down-regulated
Caskin1	-0.867719	6.55611	-19.8005	2.21e-05	0.00631204	1.92693	2.19983	down-regulated
Niban2	0.387726	12.5231	19.7538	2.23e-05	0.00631204	1.91459	2.19983	up-regulated
Chrnb1	-1.01909	7.85084	-19.7472	2.23e-05	0.00631204	1.91285	2.19983	down-regulated
Agap1	-0.859295	11.7983	-19.6635	2.27e-05	0.00631204	1.89067	2.19983	down-regulated
Ywhag	0.3335	13.0695	19.6604	2.27e-05	0.00631204	1.88984	2.19983	up-regulated
Uchl1	1.36568	9.25088	19.6447	2.28e-05	0.00631204	1.88565	2.19983	up-regulated
Runx1	0.655091	11.4471	19.6253	2.29e-05	0.00631204	1.88049	2.19983	up-regulated
Phf20l1	-0.320526	11.2715	-19.5893	2.31e-05	0.00631204	1.8709	2.19983	down-regulated
Prkaa1	0.554211	10.6402	19.583	2.31e-05	0.00631204	1.86921	2.19983	up-regulated
Pald1	0.460958	10.3685	19.5458	2.33e-05	0.00631204	1.85929	2.19983	up-regulated
Cda	0.534393	6.41633	19.4963	2.36e-05	0.00632864	1.84603	2.19869	up-regulated
Fzd6	0.60992	11.2965	19.4567	2.38e-05	0.00633204	1.83542	2.19846	up-regulated
Zdhhc2	0.436562	8.71377	19.3356	2.44e-05	0.00645046	1.80278	2.19041	up-regulated
Uqcc1	0.369426	9.02138	19.0915	2.58e-05	0.00656174	1.73641	2.18298	up-regulated
Olfml3	0.668362	11.127	19.0597	2.59e-05	0.00656174	1.72772	2.18298	up-regulated
Pcolce2	0.94774	8.41832	19.0545	2.6e-05	0.00656174	1.72629	2.18298	up-regulated
2310022B05Rik	-0.302896	12.8512	-19.0399	2.6e-05	0.00656174	1.72229	2.18298	down-regulated
Clca3a1	-1.47471	9.05625	-19.0235	2.61e-05	0.00656174	1.71777	2.18298	down-regulated
Wnt16	1.54525	8.69001	19.0127	2.62e-05	0.00656174	1.71482	2.18298	up-regulated
Bcat1	0.564366	10.867	18.8018	2.75e-05	0.00676557	1.65655	2.1697	up-regulated
Arl4c	-1.18034	10.8904	-18.7791	2.76e-05	0.00676557	1.65025	2.1697	down-regulated
Fgf8	-2.8989	5.99808	-18.7278	2.79e-05	0.00676557	1.63597	2.1697	down-regulated
Cthrc1	0.89708	10.9083	18.6918	2.82e-05	0.00676557	1.62592	2.1697	up-regulated
Dsg2	0.973122	8.8161	18.6058	2.87e-05	0.00676557	1.60184	2.1697	up-regulated
Gmpr	-0.798101	10.6765	-18.5958	2.88e-05	0.00676557	1.59906	2.1697	down-regulated
Snx7	0.606554	10.5286	18.586	2.89e-05	0.00676557	1.5963	2.1697	up-regulated
Tbc1d16	-0.621777	9.82083	-18.5856	2.89e-05	0.00676557	1.59619	2.1697	down-regulated
Pdgfra	-0.728077	10.086	-18.4259	2.99e-05	0.00692007	1.55115	2.15989	down-regulated
Lin28b	-0.481471	9.26716	-18.3651	3.04e-05	0.00693357	1.53389	2.15904	down-regulated
Kcnab1	0.323882	11.5333	18.3326	3.06e-05	0.00693357	1.52464	2.15904	up-regulated
Gm22661	-1.35747	3.18838	-18.2558	3.11e-05	0.00693357	1.50273	2.15904	down-regulated
Slc7a5	0.509286	12.4547	18.2486	3.12e-05	0.00693357	1.50068	2.15904	up-regulated
Hmga1	-0.455007	10.7922	-18.2297	3.13e-05	0.00693357	1.49527	2.15904	down-regulated
A930011G23Rik	1.06741	5.46706	18.2114	3.15e-05	0.00693357	1.49003	2.15904	up-regulated
Rasgef1b	1.06741	5.46706	18.2114	3.15e-05	0.00693357	1.49003	2.15904	up-regulated
Megf6	-0.558272	11.1504	-18.0795	3.25e-05	0.00700502	1.4521	2.15459	down-regulated
Lypd6	-0.357593	7.72283	-18.075	3.25e-05	0.00700502	1.45082	2.15459	down-regulated
Cd44	0.592182	10.1759	18.0504	3.27e-05	0.00700502	1.44371	2.15459	up-regulated
Neat1	0.75048	11.8355	18.0198	3.29e-05	0.00700502	1.43484	2.15459	up-regulated
Sorcs1	1.43175	9.65289	18.0087	3.3e-05	0.00700502	1.43163	2.15459	up-regulated
Rfc3	-0.29313	9.5586	-18.0005	3.31e-05	0.00700502	1.42925	2.15459	down-regulated
Mest	-0.806013	10.1698	-17.9579	3.34e-05	0.00702406	1.41689	2.15341	down-regulated
Stom	-0.968972	10.1081	-17.9351	3.36e-05	0.00702406	1.41026	2.15341	down-regulated
Arhgap5	-0.358542	11.4464	-17.8316	3.44e-05	0.00715349	1.38008	2.14548	down-regulated
Creb1	-0.307108	10.5041	-17.7531	3.51e-05	0.00723696	1.35708	2.14044	down-regulated
Vgll4	-0.639659	10.2882	-17.7306	3.53e-05	0.00723696	1.35047	2.14044	down-regulated
Sec23a	0.338595	11.5864	17.5909	3.65e-05	0.00734713	1.30922	2.13388	up-regulated
Tinagl1	0.643407	11.2199	17.5076	3.72e-05	0.00744359	1.28447	2.12822	up-regulated
Josd1	-0.293275	10.9016	-17.4869	3.74e-05	0.00744359	1.27831	2.12822	down-regulated
Man1a	-0.354755	11.8509	-17.4165	3.8e-05	0.00748381	1.25727	2.12588	down-regulated
Bean1	2.08411	2.04205	17.352	3.86e-05	0.00754162	1.23794	2.12254	up-regulated
Mal2	1.13968	10.2544	17.2978	3.92e-05	0.00754162	1.22163	2.12254	up-regulated
Acsl3	0.304737	10.8017	17.292	3.92e-05	0.00754162	1.21988	2.12254	up-regulated
Fbln7	-0.971838	6.19291	-17.2878	3.92e-05	0.00754162	1.21861	2.12254	down-regulated
Fkbp9	0.369325	12.8505	17.2454	3.97e-05	0.00756516	1.20582	2.12118	up-regulated
Slit2	0.907616	11.707	17.185	4.03e-05	0.00756516	1.18753	2.12118	up-regulated
Arf1	0.310127	13.2793	17.1799	4.03e-05	0.00756516	1.186	2.12118	up-regulated
Ltbp2	0.526377	10.6979	17.1699	4.04e-05	0.00756516	1.18294	2.12118	up-regulated
Pdgfrl	0.882305	7.97131	17.1588	4.05e-05	0.00756516	1.17958	2.12118	up-regulated
Cdkn1a	0.843584	9.81552	17.1305	4.08e-05	0.00757548	1.17098	2.12059	up-regulated
Eln	0.833994	9.15159	16.999	4.22e-05	0.00770354	1.13085	2.11331	up-regulated
Col11a1	0.518358	12.0074	16.9958	4.22e-05	0.00770354	1.12986	2.11331	up-regulated
Matn2	0.455058	10.2947	16.946	4.27e-05	0.00773406	1.11459	2.11159	up-regulated
Gprin3	1.35601	7.33682	16.936	4.28e-05	0.00773406	1.1115	2.11159	up-regulated
Lamc2	1.76419	8.40397	16.8115	4.42e-05	0.00791964	1.07309	2.10129	up-regulated
Serpinb1a	0.970342	8.2713	16.7984	4.43e-05	0.00791964	1.06902	2.10129	up-regulated
Gab1	-0.757214	10.4226	-16.7228	4.52e-05	0.00800206	1.04554	2.0968	down-regulated
Swt1	-0.277226	8.35106	-16.715	4.53e-05	0.00800206	1.04309	2.0968	down-regulated
Arap2	0.453086	10.1095	16.6927	4.55e-05	0.00800458	1.03615	2.09666	up-regulated
Actn3	-1.4048	8.22164	-16.6532	4.6e-05	0.00800649	1.02383	2.09656	down-regulated
Gpr153	0.376031	10.7659	16.5908	4.67e-05	0.00808608	1.00426	2.09226	up-regulated
Fetub	1.36414	4.81517	16.5351	4.74e-05	0.00815935	0.986767	2.08834	up-regulated
Mylk3	-1.02866	6.73602	-16.5144	4.77e-05	0.00816023	0.980253	2.0883	down-regulated
Ncapd2	-0.351969	12.5689	-16.3103	5.02e-05	0.0085	0.915531	2.07058	down-regulated
Ppp2r5a	-0.381021	11.8292	-16.3028	5.03e-05	0.0085	0.913131	2.07058	down-regulated
Apoe	-1.24258	9.33676	-16.2962	5.04e-05	0.0085	0.911034	2.07058	down-regulated
Pim3	-0.388031	10.989	-16.2753	5.07e-05	0.0085	0.904344	2.07058	down-regulated
Ei24	0.33388	10.6875	16.2577	5.09e-05	0.0085	0.898725	2.07058	up-regulated
Zmat3	0.533241	10.3396	16.1965	5.17e-05	0.00855054	0.879097	2.06801	up-regulated
Fam210b	0.749704	9.86563	16.1442	5.25e-05	0.0085747	0.862267	2.06678	up-regulated
Ccnl2	-0.381947	11.4477	-16.1348	5.26e-05	0.0085747	0.85924	2.06678	down-regulated
Ddost	0.290351	12.4793	16.1289	5.27e-05	0.0085747	0.857344	2.06678	up-regulated
Igfbp4	-0.590769	12.7769	-16.0631	5.36e-05	0.00868153	0.836099	2.0614	down-regulated
Cygb	0.472394	9.48631	16.0294	5.41e-05	0.00868508	0.825163	2.06123	up-regulated
Peli1	-0.500714	9.71918	-16.019	5.42e-05	0.00868508	0.82178	2.06123	down-regulated
Gjb3	1.12885	9.3817	15.9995	5.45e-05	0.00868508	0.815452	2.06123	up-regulated
Smtnl2	-0.801816	10.2416	-15.9881	5.47e-05	0.00868508	0.811746	2.06123	down-regulated
Lmna	0.27451	13.3418	15.9203	5.56e-05	0.00878299	0.78966	2.05636	up-regulated
E2f2	-0.508402	8.61546	-15.9004	5.59e-05	0.00878299	0.783167	2.05636	down-regulated
Antxr1	-0.465718	11.3875	-15.879	5.63e-05	0.00878299	0.776167	2.05636	down-regulated
Sfrp4	1.89993	6.85033	15.8742	5.63e-05	0.00878299	0.77458	2.05636	up-regulated
Ppic	-0.69891	10.9969	-15.8415	5.68e-05	0.0088183	0.763872	2.05462	down-regulated
Gdf6	0.353273	9.24619	15.7915	5.76e-05	0.00885288	0.747432	2.05292	up-regulated
Ppm1k	-0.512583	7.74169	-15.7908	5.76e-05	0.00885288	0.747195	2.05292	down-regulated
Selenon	0.362925	10.8843	15.7747	5.79e-05	0.00885288	0.741886	2.05292	up-regulated
Aqp1	-2.56727	6.34651	-15.7565	5.81e-05	0.00885512	0.735903	2.05281	down-regulated
Pigs	0.578865	10.984	15.7234	5.87e-05	0.00889325	0.724978	2.05094	up-regulated
Slc6a8	0.388733	11.1088	15.6172	6.04e-05	0.00904273	0.689745	2.0437	up-regulated
Bmper	0.394413	11.6558	15.6161	6.04e-05	0.00904273	0.689384	2.0437	up-regulated
Ablim1	-0.494864	10.539	-15.5663	6.12e-05	0.00909428	0.672788	2.04123	down-regulated
Flt4	0.560364	11.631	15.5433	6.16e-05	0.00909428	0.665101	2.04123	up-regulated
Glb1	0.365316	10.3514	15.5405	6.16e-05	0.00909428	0.664177	2.04123	up-regulated
Pou3f1	-1.8099	8.13474	-15.4246	6.36e-05	0.00931386	0.625268	2.03087	down-regulated
Gprc5a	0.625993	10.4858	15.4207	6.37e-05	0.00931386	0.623959	2.03087	up-regulated
Sema3a	0.905267	10.0685	15.3749	6.45e-05	0.00935871	0.608509	2.02878	up-regulated
Uaca	-0.55236	10.4607	-15.3276	6.53e-05	0.00935871	0.592504	2.02878	down-regulated
Tgoln1	0.26318	11.7603	15.326	6.54e-05	0.00935871	0.59198	2.02878	up-regulated
Ptprn	1.22753	7.27143	15.2879	6.61e-05	0.00935871	0.579047	2.02878	up-regulated
H3f3b	-0.469568	13.3318	-15.2833	6.61e-05	0.00935871	0.577485	2.02878	down-regulated
Qpctl	0.821331	8.64446	15.2704	6.64e-05	0.00935871	0.573092	2.02878	up-regulated
Egr2	1.07387	7.75833	15.2618	6.65e-05	0.00935871	0.570168	2.02878	up-regulated
Mex3a	-0.555847	11.4765	-15.252	6.67e-05	0.00935871	0.566859	2.02878	down-regulated
Cers4	-1.02212	9.88925	-15.2321	6.71e-05	0.00935871	0.560051	2.02878	down-regulated
Ccn4	0.459152	13.5697	15.2055	6.76e-05	0.00935871	0.550993	2.02878	up-regulated
Cox18	0.37855	8.84698	15.2008	6.77e-05	0.00935871	0.549374	2.02878	up-regulated
Itm2a	2.06575	8.5983	15.1779	6.81e-05	0.00937917	0.541564	2.02784	up-regulated
Lgals3	1.33006	8.79452	15.09	6.98e-05	0.00948755	0.511414	2.02285	up-regulated
Adgrl2	0.41487	11.0345	15.0372	7.08e-05	0.00948755	0.493206	2.02285	up-regulated
Sumf1	0.607694	10.0294	15.0275	7.1e-05	0.00948755	0.489889	2.02285	up-regulated
Zyx	0.297778	13.5103	15.0101	7.14e-05	0.00948755	0.483863	2.02285	up-regulated
Itga5	0.444177	12.5531	15.0075	7.14e-05	0.00948755	0.482958	2.02285	up-regulated
Fkbp10	0.391086	12.4785	14.9812	7.2e-05	0.00948755	0.473867	2.02285	up-regulated
Nags	2.3023	1.15115	14.9634	7.23e-05	0.00948755	0.467687	2.02285	up-regulated
Zdhhc18	0.349031	10.5462	14.9587	7.24e-05	0.00948755	0.466053	2.02285	up-regulated
Gabra4	0.651976	7.48829	14.9484	7.26e-05	0.00948755	0.462503	2.02285	up-regulated
Ermp1	-0.622147	10.9917	-14.9465	7.27e-05	0.00948755	0.461816	2.02285	down-regulated
Rec8	-1.25134	8.07515	-14.937	7.29e-05	0.00948755	0.458526	2.02285	down-regulated
Mocs2	0.462085	9.00226	14.9284	7.3e-05	0.00948755	0.455536	2.02285	up-regulated
Atxn3	0.27099	8.9301	14.917	7.33e-05	0.00948755	0.451564	2.02285	up-regulated
Bmf	-0.638227	9.55494	-14.9137	7.34e-05	0.00948755	0.450448	2.02285	down-regulated
Acta2	0.453298	14.1862	14.897	7.37e-05	0.00948755	0.444627	2.02285	up-regulated
Gucy1a1	-1.15386	8.58931	-14.8935	7.38e-05	0.00948755	0.443413	2.02285	down-regulated
Rsu1	0.384992	10.2219	14.8558	7.46e-05	0.00955253	0.430262	2.01988	up-regulated
Lmnb1	-0.34924	12.2586	-14.7216	7.75e-05	0.00978861	0.383189	2.00928	down-regulated
Scarf2	-0.591923	12.1886	-14.7165	7.76e-05	0.00978861	0.381393	2.00928	down-regulated
Ncstn	0.277871	11.4844	14.7007	7.79e-05	0.00979558	0.375841	2.00897	up-regulated
Fbln5	0.54997	11.6345	14.6498	7.91e-05	0.00980511	0.357844	2.00855	up-regulated
Prmt2	0.41681	9.85351	14.6266	7.96e-05	0.00980511	0.349625	2.00855	up-regulated
Abat	-0.389462	7.65616	-14.6262	7.96e-05	0.00980511	0.349495	2.00855	down-regulated
Epha3	1.23022	8.30533	14.6224	7.97e-05	0.00980511	0.34813	2.00855	up-regulated
Mmp14	0.299027	13.3848	14.6217	7.97e-05	0.00980511	0.347892	2.00855	up-regulated
Eps8	0.287792	11.05	14.6191	7.98e-05	0.00980511	0.34695	2.00855	up-regulated
Klf6	0.40069	10.6299	14.5503	8.14e-05	0.00996505	0.322527	2.00152	up-regulated
Pcx	0.629585	8.90693	14.5176	8.22e-05	0.0100156	0.310862	1.99932	up-regulated
Aox1	0.977238	7.88653	14.5075	8.24e-05	0.0100156	0.307253	1.99932	up-regulated
Por	-0.364904	11.6053	-14.4459	8.39e-05	0.0101457	0.285207	1.99372	down-regulated
Tmem43	0.333425	10.8965	14.4381	8.41e-05	0.0101457	0.282409	1.99372	up-regulated
Ptpn13	-0.412978	12.1591	-14.3945	8.52e-05	0.0102142	0.266737	1.9908	down-regulated
Laptm4b	-0.525058	10.1765	-14.3903	8.53e-05	0.0102142	0.265218	1.9908	down-regulated
Pgm3	0.335111	9.09331	14.303	8.75e-05	0.0103887	0.233683	1.98344	up-regulated
Wdr86	-2.34085	5.45225	-14.2928	8.78e-05	0.0103887	0.230006	1.98344	down-regulated
Bmp4	0.539029	10.3264	14.2723	8.83e-05	0.0103887	0.222554	1.98344	up-regulated
Limd1	-0.271565	11.0452	-14.27	8.84e-05	0.0103887	0.221746	1.98344	down-regulated
Tm4sf5	-1.71974	5.90106	-14.2598	8.86e-05	0.0103887	0.218014	1.98344	down-regulated
Wdr6	-0.338218	11.7152	-14.2365	8.93e-05	0.0103952	0.209565	1.98317	down-regulated
Cdh11	-0.345275	12.6416	-14.2338	8.93e-05	0.0103952	0.208573	1.98317	down-regulated
Fst	1.61318	8.73257	14.1954	9.03e-05	0.0104545	0.194575	1.9807	up-regulated
Il4ra	0.379582	11.1289	14.191	9.05e-05	0.0104545	0.192972	1.9807	up-regulated
Egr3	1.09201	7.9591	14.1405	9.18e-05	0.0105758	0.174521	1.97568	up-regulated
Zc3h6	0.285799	6.25226	14.0857	9.34e-05	0.0106592	0.154422	1.97228	up-regulated
Il17re	1.21022	7.42245	14.0831	9.34e-05	0.0106592	0.153476	1.97228	up-regulated
Pknox2	-0.463913	9.27315	-14.0765	9.36e-05	0.0106592	0.151046	1.97228	down-regulated
Rbpms	-0.468513	10.8403	-14.0679	9.38e-05	0.0106592	0.147891	1.97228	down-regulated
Crispld2	0.808395	11.0024	14.0501	9.44e-05	0.0106798	0.141308	1.97144	up-regulated
Ccdc80	0.303821	12.8459	14.0273	9.5e-05	0.0107104	0.13291	1.97019	up-regulated
Fam114a1	0.442031	11.676	14.0166	9.53e-05	0.0107104	0.128962	1.97019	up-regulated
Pfkp	0.714709	10.0083	13.9272	9.79e-05	0.0109329	0.0958569	1.96127	up-regulated
Tmem176b	-0.785104	12.0078	-13.8669	9.97e-05	0.0109499	0.0734243	1.96059	down-regulated
Olfr374	1.82576	1.91288	13.8584	0.0001	0.0109499	0.0702406	1.96059	up-regulated
Gxylt1	0.495852	11.3414	13.8446	0.000100398	0.0109499	0.0650912	1.96059	up-regulated
Mfsd1	-0.264934	10.6162	-13.8246	0.000101011	0.0109499	0.0576189	1.96059	down-regulated
Bicd1	-0.679233	9.3903	-13.8203	0.000101145	0.0109499	0.0559885	1.96059	down-regulated
Mmd	-0.864646	9.75892	-13.8137	0.000101348	0.0109499	0.0535308	1.96059	down-regulated
Vav2	0.513959	11.2762	13.797	0.000101868	0.0109499	0.0472481	1.96059	up-regulated
Naa40	-0.295911	10.5528	-13.7848	0.000102246	0.0109499	0.0427027	1.96059	down-regulated
Smpdl3a	0.89728	7.36118	13.7709	0.000102682	0.0109499	0.0374743	1.96059	up-regulated
Wnt5a	-0.277339	11.1953	-13.7567	0.000103129	0.0109499	0.0321471	1.96059	down-regulated
Eif4ebp2	-0.681377	12.0088	-13.7435	0.000103547	0.0109499	0.0271852	1.96059	down-regulated
Rrp12	0.467067	9.57822	13.7375	0.000103738	0.0109499	0.0249207	1.96059	up-regulated
Cercam	0.376755	10.0955	13.7316	0.000103928	0.0109499	0.0226766	1.96059	up-regulated
Eda2r	0.959795	8.42354	13.7284	0.000104029	0.0109499	0.0214796	1.96059	up-regulated
Lin28a	-4.65011	2.99172	-13.7151	0.000104453	0.0109596	0.0164912	1.96021	down-regulated
Tasor	-0.310137	9.64099	-13.6963	0.000105058	0.0109693	0.00940259	1.95982	down-regulated
Abhd4	0.386117	10.4079	13.6872	0.000105354	0.0109693	0.00594525	1.95982	up-regulated
Kctd11	0.331947	9.69647	13.6316	0.000107177	0.0110697	-0.0151072	1.95587	up-regulated
Tram1l1	0.519644	7.34769	13.5835	0.000108784	0.0111205	-0.0333745	1.95388	up-regulated
Cgn	-0.336697	10.6905	-13.58	0.000108902	0.0111205	-0.034713	1.95388	down-regulated
Edn1	-0.763888	8.11722	-13.5761	0.000109032	0.0111205	-0.0361778	1.95388	down-regulated
Pus10	-0.277756	9.1561	-13.5667	0.000109351	0.0111205	-0.0397584	1.95388	down-regulated
Epdr1	0.646374	10.1015	13.5339	0.000110471	0.0111999	-0.052268	1.95078	up-regulated
Rnf122	-0.723362	9.48354	-13.5078	0.000111373	0.0112226	-0.0622533	1.94991	down-regulated
Kalrn	-0.75346	10.6766	-13.4559	0.000113192	0.0112512	-0.0821363	1.9488	down-regulated
Fam102a	-1.07201	9.44234	-13.4481	0.000113468	0.0112512	-0.0851236	1.9488	down-regulated
Il13ra1	0.386767	10.2868	13.4306	0.000114094	0.0112512	-0.0918745	1.9488	up-regulated
Timp1	0.851182	11.1938	13.4288	0.000114156	0.0112512	-0.0925414	1.9488	up-regulated
Ppp2r1a	0.416389	11.7552	13.4279	0.00011419	0.0112512	-0.0929063	1.9488	up-regulated
Rarg	0.287952	11.1796	13.4225	0.000114382	0.0112512	-0.0949696	1.9488	up-regulated
Pvr	0.321756	9.79556	13.4136	0.000114704	0.0112512	-0.0984176	1.9488	up-regulated
Pmaip1	-0.71046	10.4616	-13.3989	0.000115234	0.0112512	-0.10408	1.9488	down-regulated
Itga3	-0.558199	12.774	-13.3942	0.000115402	0.0112512	-0.105864	1.9488	down-regulated
Msln	0.389659	12.5506	13.376	0.000116064	0.0112825	-0.112885	1.9476	up-regulated
Klhl13	0.283586	9.7959	13.3554	0.000116819	0.0113031	-0.120846	1.9468	up-regulated
Cyp2c55	2.31465	1.15733	13.3516	0.00011696	0.0113031	-0.122326	1.9468	up-regulated
Mtus1	0.65239	10.2728	13.3343	0.0001176	0.0113318	-0.12902	1.9457	up-regulated
Ak3	0.349549	10.745	13.2826	0.000119537	0.011485	-0.149072	1.93987	up-regulated
Cd34	0.773826	8.43712	13.2434	0.000121034	0.011595	-0.164339	1.93573	up-regulated
Ppp1r13l	0.460316	10.4842	13.2084	0.00012239	0.0116911	-0.17802	1.93214	up-regulated
Rgs3	-0.604875	7.99441	-13.1685	0.000123957	0.0117727	-0.193625	1.92912	down-regulated
Gcsh	0.542579	9.6743	13.1498	0.000124701	0.0118062	-0.200974	1.92789	up-regulated
Myc	0.402033	10.1665	13.1237	0.000125747	0.0118062	-0.211218	1.92789	up-regulated
Scel	0.693078	10.0317	13.1198	0.000125904	0.0118062	-0.212758	1.92789	up-regulated
Sox4	-0.343099	12.8059	-13.0927	0.000127001	0.0118179	-0.223404	1.92746	down-regulated
Lrrc8b	-0.658286	9.51796	-13.0834	0.000127384	0.0118179	-0.227092	1.92746	down-regulated
Lman1	0.359961	12.3293	13.0765	0.000127666	0.0118179	-0.229804	1.92746	up-regulated
Fam168b	-0.289804	12.6563	-13.0546	0.000128567	0.0118179	-0.238442	1.92746	down-regulated
Asap2	-0.754873	9.31698	-13.037	0.000129298	0.0118179	-0.245395	1.92746	down-regulated
Ncoa4	-0.396911	11.4901	-13.0305	0.000129572	0.0118179	-0.247997	1.92746	down-regulated
Lipg	0.675737	7.07121	13.0279	0.000129682	0.0118179	-0.249034	1.92746	up-regulated
Atg9b	0.958674	6.63177	13.0233	0.000129873	0.0118179	-0.25084	1.92746	up-regulated
Sdc1	0.410915	11.7775	13.0168	0.000130147	0.0118179	-0.253429	1.92746	up-regulated
Cyp2s1	0.370672	10.3065	13.0163	0.000130165	0.0118179	-0.253594	1.92746	up-regulated
Tor1aip1	0.271404	11.3354	13.0138	0.000130271	0.0118179	-0.254597	1.92746	up-regulated
Acsl1	0.277239	8.37933	12.9944	0.00013109	0.0118358	-0.262288	1.9268	up-regulated
Atrx	-0.389128	12.1653	-12.9865	0.000131425	0.0118358	-0.265422	1.9268	down-regulated
Pmepa1	0.41051	12.8548	12.9339	0.000133687	0.0119743	-0.286361	1.92175	up-regulated
Moxd1	1.63466	7.84101	12.909	0.000134773	0.0119905	-0.296283	1.92116	up-regulated
B4galt1	0.304257	12.7623	12.8861	0.000135784	0.0120145	-0.305455	1.92029	up-regulated
Lrrfip1	-0.332877	11.6489	-12.8823	0.000135955	0.0120145	-0.306997	1.92029	down-regulated
Foxo4	-0.702104	10.264	-12.8693	0.000136529	0.0120331	-0.312165	1.91962	down-regulated
Mycn	-1.01489	9.44891	-12.8098	0.000139214	0.0122371	-0.336066	1.91232	down-regulated
Fzd8	0.461912	9.3363	12.7998	0.000139673	0.0122446	-0.340106	1.91205	up-regulated
Adamtsl4	0.749558	8.73118	12.7918	0.00014004	0.0122446	-0.343323	1.91205	up-regulated
Rhbdf2	0.280327	9.28349	12.7709	0.000141003	0.0122639	-0.351733	1.91137	up-regulated
Kdm3a	-0.431338	10.5434	-12.7618	0.000141426	0.0122684	-0.355408	1.91121	down-regulated
Msn	0.311737	13.1531	12.698	0.000144437	0.0124968	-0.38125	1.9032	up-regulated
Klhl24	-0.469646	10.3849	-12.6888	0.000144879	0.0125023	-0.385001	1.90301	down-regulated
Ext2	0.362349	11.9779	12.6683	0.000145863	0.0125378	-0.393308	1.90178	up-regulated
Slc66a1	-0.43376	8.03968	-12.6645	0.000146049	0.0125378	-0.394871	1.90178	down-regulated
Slf2	-0.286759	10.9195	-12.6252	0.000147966	0.0126042	-0.410872	1.89948	down-regulated
Srpk2	-0.281005	10.699	-12.6131	0.000148563	0.0126225	-0.415812	1.89885	down-regulated
Sgk1	0.740846	9.99163	12.5814	0.000150142	0.0126757	-0.428782	1.89703	up-regulated
Cysltr1	-0.425655	8.54056	-12.5774	0.00015034	0.0126757	-0.430396	1.89703	down-regulated
Adamts14	-0.675253	8.90209	-12.5546	0.000151491	0.0127402	-0.439749	1.89482	down-regulated
Has1	0.895072	7.68485	12.5249	0.000153001	0.0128261	-0.451924	1.8919	up-regulated
Gm5424	1.18068	6.95151	12.5194	0.000153288	0.0128261	-0.454217	1.8919	up-regulated
Rbm20	1.02797	6.72683	12.4921	0.000154697	0.0128788	-0.465444	1.89012	up-regulated
P3h1	0.423391	11.791	12.4753	0.000155571	0.0129191	-0.472357	1.88877	up-regulated
Vegfa	0.311993	11.7924	12.4644	0.000156145	0.0129342	-0.476876	1.88826	up-regulated
Prkg2	0.871155	9.11612	12.3262	0.000163618	0.0134362	-0.53422	1.87172	up-regulated
Cebpg	-0.320122	10.4945	-12.3224	0.000163831	0.0134362	-0.535816	1.87172	down-regulated
Asns	0.471279	11.627	12.2696	0.000166811	0.0136467	-0.557924	1.86497	up-regulated
Appbp2	-0.310404	11.52	-12.2606	0.000167323	0.0136467	-0.561688	1.86497	down-regulated
Peg3	-0.696568	13.779	-12.2405	0.000168479	0.0136816	-0.570133	1.86386	down-regulated
Pcp4l1	-0.64747	8.66369	-12.2285	0.000169174	0.0137043	-0.575177	1.86314	down-regulated
Smarcad1	-0.357803	10.907	-12.2172	0.000169832	0.013724	-0.579941	1.86252	down-regulated
3110053B16Rik	-0.336819	7.4614	-12.176	0.000172254	0.0138072	-0.597309	1.85989	down-regulated
Galnt7	0.720271	8.72309	12.1713	0.000172533	0.0138072	-0.599292	1.85989	up-regulated
Cobll1	0.388449	11.0238	12.143	0.000174223	0.0138753	-0.611249	1.85776	up-regulated
Hyou1	0.363157	12.6963	12.1353	0.000174685	0.0138786	-0.614494	1.85765	up-regulated
Arid5b	-0.565522	11.6767	-12.0838	0.000177828	0.0140944	-0.636366	1.85095	down-regulated
Aqp5	1.25349	8.65615	12.0492	0.000179976	0.0141969	-0.651093	1.84781	up-regulated
Mybl2	-0.411641	9.78539	-12.0491	0.000179979	0.0141969	-0.651115	1.84781	down-regulated
G6pdx	0.314058	10.4099	12.0292	0.00018123	0.0142276	-0.659609	1.84687	up-regulated
Ankrd34a	-0.757059	9.01768	-12.013	0.000182257	0.0142653	-0.666541	1.84572	down-regulated
Tspan7	-0.419806	8.74921	-11.9816	0.00018427	0.0143639	-0.680008	1.84273	down-regulated
Kif20b	-0.40121	10.6062	-11.9714	0.000184924	0.014381	-0.684353	1.84221	down-regulated
Bnc1	-0.432887	12.1545	-11.9536	0.000186082	0.0144371	-0.692012	1.84052	down-regulated
Prss12	0.864225	8.59698	11.9433	0.000186758	0.0144553	-0.696454	1.83997	up-regulated
Irf7	0.504069	11.4176	11.9366	0.000187191	0.0144553	-0.699297	1.83997	up-regulated
Sulf2	0.601292	10.4141	11.9217	0.000188175	0.0144974	-0.705727	1.83871	up-regulated
Vcan	0.91466	11.0733	11.882	0.00019082	0.0146188	-0.722842	1.83509	up-regulated
Ccng1	0.560575	11.2491	11.8734	0.0001914	0.0146188	-0.726566	1.83509	up-regulated
Amdhd2	-0.480981	8.70335	-11.8597	0.000192329	0.0146188	-0.732502	1.83509	down-regulated
Rhobtb3	-0.357814	10.8316	-11.8543	0.000192696	0.0146188	-0.734839	1.83509	down-regulated
Zdhhc16	0.358402	10.4221	11.8521	0.000192847	0.0146188	-0.735798	1.83509	up-regulated
Tspan15	0.767912	9.95586	11.8197	0.000195067	0.0147114	-0.749835	1.83235	up-regulated
Tnfrsf23	0.520015	8.02715	11.8148	0.000195404	0.0147114	-0.751954	1.83235	up-regulated
Zfp810	-0.641066	8.00317	-11.7966	0.00019667	0.0147423	-0.759868	1.83144	down-regulated
Rasl10b	-1.48824	6.60005	-11.7961	0.000196706	0.0147423	-0.760098	1.83144	down-regulated
Siglecg	0.630725	7.78097	11.7794	0.000197873	0.0147764	-0.767346	1.83043	up-regulated
Usp28	-0.368416	9.15422	-11.7746	0.000198212	0.0147764	-0.769446	1.83043	down-regulated
Igf1	0.673592	10.7181	11.7705	0.000198503	0.0147764	-0.771246	1.83043	up-regulated
Tnik	0.503227	6.67112	11.6607	0.000206443	0.01522	-0.819332	1.81759	up-regulated
Rhbdl3	0.291259	9.90141	11.6566	0.000206745	0.01522	-0.82113	1.81759	up-regulated
Nfkbie	-0.633136	8.95868	-11.6563	0.000206764	0.01522	-0.821242	1.81759	down-regulated
Rimkla	-1.72561	4.1789	-11.64	0.00020798	0.0152754	-0.828428	1.81601	down-regulated
Pros1	0.462004	9.74379	11.6169	0.000209716	0.0153688	-0.838623	1.81336	up-regulated
Fam20b	0.263588	11.0632	11.5944	0.000211423	0.0154596	-0.848562	1.8108	up-regulated
Tpcn1	-0.470379	10.232	-11.5667	0.000213547	0.015512	-0.860816	1.80933	down-regulated
Arhgap24	0.437056	8.67351	11.5534	0.000214573	0.0155523	-0.866689	1.80821	up-regulated
Wfdc2	-2.30132	3.47767	-11.5197	0.000217212	0.0157091	-0.881674	1.80385	down-regulated
Il1r1	0.56111	10.4506	11.5021	0.000218605	0.0157753	-0.889513	1.80202	up-regulated
Nars	0.275309	12.6328	11.474	0.000220853	0.0158369	-0.902055	1.80033	up-regulated
Baiap2	-0.42434	9.06813	-11.467	0.000221418	0.0158369	-0.90519	1.80033	down-regulated
Galnt11	-0.348308	8.88454	-11.4575	0.00022218	0.0158369	-0.909399	1.80033	down-regulated
Vps37a	-0.329524	10.6296	-11.4476	0.000222988	0.0158494	-0.913847	1.79999	down-regulated
Kansl1l	-0.398748	8.82131	-11.4202	0.000225234	0.0159405	-0.926136	1.7975	down-regulated
Hbegf	0.865605	9.31529	11.3949	0.000227331	0.0159955	-0.937495	1.796	up-regulated
F2r	0.295861	12.2686	11.3926	0.000227516	0.0159955	-0.938491	1.796	up-regulated
Sp140	0.340413	7.18217	11.391	0.00022765	0.0159955	-0.939213	1.796	up-regulated
Malat1	-0.681144	13.754	-11.3657	0.000229775	0.0160896	-0.950604	1.79345	down-regulated
Tcf21	-1.17689	8.06034	-11.3561	0.000230586	0.0161123	-0.954922	1.79284	down-regulated
Crb2	-0.470593	12.4774	-11.3185	0.000233805	0.0162684	-0.971917	1.78865	down-regulated
Fndc3c1	-1.21376	7.80011	-11.3095	0.000234581	0.0162881	-0.975977	1.78813	down-regulated
Adrb1	-1.52371	6.61285	-11.2836	0.000236843	0.0164107	-0.987739	1.78487	down-regulated
Egr1	0.450092	11.7897	11.2476	0.000240021	0.0165614	-1.00408	1.7809	up-regulated
Aldh1a3	2.28097	7.83188	11.2355	0.0002411	0.0166013	-1.00958	1.77986	up-regulated
Plod2	0.263676	12.7884	11.2238	0.000242154	0.0166391	-1.01492	1.77887	up-regulated
Cenpf	-0.618141	11.2589	-11.1875	0.000245445	0.0168054	-1.03147	1.77455	down-regulated
Herpud1	0.499791	10.7901	11.1836	0.000245803	0.0168054	-1.03325	1.77455	up-regulated
Fubp1	-0.325654	11.808	-11.1804	0.000246099	0.0168054	-1.03473	1.77455	down-regulated
Medag	0.572791	8.95545	11.1738	0.00024671	0.0168124	-1.03776	1.77437	up-regulated
Vill	0.692536	9.42539	11.1653	0.000247487	0.0168297	-1.04162	1.77392	up-regulated
Anxa5	0.370533	12.8423	11.16	0.000247983	0.0168297	-1.04407	1.77392	up-regulated
Tspan8	1.03688	10.0894	11.1526	0.000248667	0.0168416	-1.04745	1.77362	up-regulated
Odf2	-0.401729	10.4511	-11.1295	0.000250828	0.0169532	-1.05805	1.77075	down-regulated
Enkur	0.827623	5.21858	11.088	0.000254774	0.0170644	-1.07718	1.76791	up-regulated
Dsc2	2.17966	5.63131	11.0878	0.000254791	0.0170644	-1.07726	1.76791	up-regulated
Ros1	1.22923	1.61462	11.0437	0.000259062	0.0172867	-1.09764	1.76229	up-regulated
Tgfbi	0.533907	10.6294	11.04	0.000259423	0.0172867	-1.09934	1.76229	up-regulated
H3f3a	-0.490051	12.908	-11.0167	0.000261713	0.0173693	-1.11012	1.76022	down-regulated
Dram1	0.572251	8.97056	11.0021	0.000263166	0.0174198	-1.1169	1.75896	up-regulated
Dclk1	0.568809	9.12659	10.9971	0.00026367	0.0174198	-1.11924	1.75896	up-regulated
Anxa7	0.368537	10.4354	10.9908	0.000264302	0.0174198	-1.12218	1.75896	up-regulated
Mdm2	0.51196	11.3609	10.988	0.000264583	0.0174198	-1.12348	1.75896	up-regulated
Seh1l	-0.486556	10.9432	-10.9774	0.000265651	0.0174553	-1.12842	1.75807	down-regulated
Clmp	0.398436	8.90949	10.9699	0.000266401	0.0174699	-1.13187	1.75771	up-regulated
Egflam	2.69694	4.91229	10.9433	0.000269115	0.0176129	-1.14429	1.75417	up-regulated
Ass1	1.27324	8.52187	10.9025	0.000273341	0.0178541	-1.16338	1.74826	up-regulated
Tnip3	2.11924	5.30959	10.8939	0.000274231	0.0178769	-1.16737	1.74771	up-regulated
Ctsd	0.372958	12.019	10.8806	0.000275639	0.0179074	-1.17364	1.74697	up-regulated
Krcc1	0.29844	10.0065	10.8792	0.000275782	0.0179074	-1.17428	1.74697	up-regulated
Aox3	2.45911	5.42267	10.8429	0.000279646	0.0181227	-1.19132	1.74178	up-regulated
Ctsc	0.507996	9.59732	10.8151	0.000282656	0.0182271	-1.20444	1.73928	up-regulated
Olr1	0.524926	9.66528	10.8092	0.000283299	0.0182271	-1.20723	1.73928	up-regulated
Etfdh	0.309941	9.90543	10.8081	0.000283424	0.0182271	-1.20776	1.73928	up-regulated
Plppr3	-0.819926	8.4196	-10.8075	0.000283487	0.0182271	-1.20804	1.73928	down-regulated
Gata6	-0.308074	12.4493	-10.8003	0.000284268	0.0182271	-1.21141	1.73928	down-regulated
Hmgb1	-0.41252	11.593	-10.7976	0.000284565	0.0182271	-1.21269	1.73928	down-regulated
Mthfd1l	0.417174	10.3366	10.7834	0.00028613	0.0182565	-1.21941	1.73858	up-regulated
Jun	0.314061	10.2288	10.7629	0.000288411	0.0183313	-1.22914	1.73681	up-regulated
Pqlc3	0.468231	8.80857	10.7569	0.00028908	0.0183385	-1.23197	1.73664	up-regulated
Cep120	-0.452952	9.77309	-10.7398	0.000290998	0.0183896	-1.24007	1.73543	down-regulated
Srpx	0.43633	8.78764	10.7005	0.000295481	0.0186373	-1.2588	1.72962	up-regulated
Lims1	-0.448102	11.9104	-10.6904	0.000296639	0.0186747	-1.2636	1.72875	down-regulated
Kdm2b	-0.344088	10.124	-10.6626	0.000299874	0.0188067	-1.27688	1.72569	down-regulated
Ece1	0.274622	11.1944	10.6514	0.00030119	0.0188322	-1.28225	1.7251	up-regulated
Dnpep	0.455529	11.3561	10.6494	0.00030142	0.0188322	-1.28318	1.7251	up-regulated
Sfrp2	-0.60503	8.49298	-10.6285	0.000303902	0.0189157	-1.29323	1.72318	down-regulated
Klf4	0.620227	9.42393	10.6126	0.0003058	0.0189843	-1.30086	1.7216	up-regulated
Mesd	0.530333	10.1412	10.6096	0.000306153	0.0189843	-1.30227	1.7216	up-regulated
H2-K1	-0.270666	13.0117	-10.6024	0.000307018	0.0189912	-1.30572	1.72145	down-regulated
Dock5	0.968106	11.6595	10.5991	0.000307413	0.0189912	-1.3073	1.72145	up-regulated
Sema3e	0.512776	10.1449	10.5819	0.000309498	0.0190223	-1.31558	1.72074	up-regulated
Ndufa10	0.265746	10.2079	10.5781	0.000309966	0.0190223	-1.31743	1.72074	up-regulated
Cnksr2	1.17578	3.22002	10.5764	0.000310172	0.0190223	-1.31825	1.72074	up-regulated
Maml3	-1.03691	7.74308	-10.5745	0.000310401	0.0190223	-1.31915	1.72074	down-regulated
Zfp704	-0.30195	10.3003	-10.5571	0.000312534	0.0190583	-1.32754	1.71992	down-regulated
Ifi27l2a	-0.7624	8.85486	-10.5498	0.000313433	0.0190779	-1.33106	1.71947	down-regulated
Tgm2	-0.304587	12.1826	-10.5329	0.000315536	0.0191706	-1.33925	1.71737	down-regulated
Prag1	0.526093	10.3021	10.5274	0.000316216	0.0191766	-1.34188	1.71723	up-regulated
Cavin2	-0.460809	10.7926	-10.5099	0.000318414	0.019202	-1.35037	1.71665	down-regulated
Car12	0.885568	8.14792	10.5022	0.000319392	0.019202	-1.35412	1.71665	up-regulated
Cadm1	-0.806544	10.1623	-10.4976	0.000319964	0.019202	-1.35631	1.71665	down-regulated
Dhrs4	0.366205	9.34975	10.4531	0.000325675	0.0194685	-1.37798	1.71067	up-regulated
Limk2	0.272063	11.111	10.4526	0.000325741	0.0194685	-1.37823	1.71067	up-regulated
Tmem45a	0.512117	9.54551	10.4453	0.000326687	0.0194898	-1.38178	1.71019	up-regulated
Pdia5	0.455011	9.72665	10.4106	0.000331228	0.0196896	-1.39869	1.70576	up-regulated
Siae	0.525807	8.87783	10.3873	0.000334333	0.0198385	-1.41011	1.70249	up-regulated
Ddit4	-0.546326	10.6192	-10.3725	0.000336319	0.0199067	-1.41737	1.701	down-regulated
Vash2	-0.438179	9.35737	-10.3587	0.000338179	0.0199247	-1.42412	1.70061	down-regulated
Cdkn2d	-0.270823	9.31428	-10.3577	0.00033832	0.0199247	-1.42463	1.70061	down-regulated
Ppp1r9b	-0.363805	11.6333	-10.3541	0.000338801	0.0199247	-1.42637	1.70061	down-regulated
Gstm1	0.544214	8.79956	10.336	0.00034128	0.0200349	-1.4353	1.69821	up-regulated
Ncam1	0.373777	12.0646	10.32	0.000343486	0.0201115	-1.44319	1.69656	up-regulated
Chrd	0.621277	8.14768	10.3177	0.000343802	0.0201115	-1.44432	1.69656	up-regulated
Cilp2	0.941558	5.93181	10.3027	0.000345876	0.0201971	-1.45168	1.69471	up-regulated
Ccbe1	-1.84279	2.6447	-10.2975	0.000346604	0.0202039	-1.45426	1.69456	down-regulated
Chpf2	0.318034	10.1845	10.2789	0.000349215	0.0202846	-1.46345	1.69283	up-regulated
Calml4	0.823422	3.04384	10.242	0.000354467	0.0204469	-1.48172	1.68937	up-regulated
Dlg3	-0.285693	9.91609	-10.2359	0.000355348	0.020461	-1.48476	1.68907	down-regulated
Ripk2	0.325586	9.35258	10.2154	0.000358312	0.0205773	-1.49493	1.68661	up-regulated
Stx3	-0.526019	9.97988	-10.2108	0.000358987	0.0205773	-1.49724	1.68661	down-regulated
Lrrc4c	1.22725	6.76612	10.2091	0.000359235	0.0205773	-1.49809	1.68661	up-regulated
Msrb3	0.33035	12.0728	10.1992	0.000360692	0.0206228	-1.50304	1.68565	up-regulated
Tnc	0.54407	12.621	10.1952	0.000361278	0.0206228	-1.50503	1.68565	up-regulated
Prxl2a	-0.82068	8.33429	-10.1821	0.000363205	0.0206511	-1.51154	1.68506	down-regulated
Avpr1a	-1.00873	8.36747	-10.1768	0.000363999	0.0206511	-1.51421	1.68506	down-regulated
Tle6	0.326848	8.09306	10.1733	0.000364512	0.0206511	-1.51594	1.68506	up-regulated
Bdnf	0.619811	9.48096	10.1641	0.000365889	0.0206511	-1.52056	1.68506	up-regulated
Nfkbia	-0.446398	9.71142	-10.1628	0.000366079	0.0206511	-1.52119	1.68506	down-regulated
Plpp2	0.369595	9.57465	10.1586	0.000366707	0.0206511	-1.52329	1.68506	up-regulated
Strbp	-0.307977	9.91456	-10.1539	0.000367405	0.0206511	-1.52562	1.68506	down-regulated
Cep295	-0.292413	9.64738	-10.1499	0.000368017	0.0206511	-1.52765	1.68506	down-regulated
Pawr	-0.378858	11.7033	-10.1415	0.000369275	0.0206612	-1.53183	1.68485	down-regulated
Adcyap1r1	-1.61799	8.16911	-10.1292	0.000371137	0.0207204	-1.53799	1.6836	down-regulated
Slc16a1	0.394184	12.0343	10.1175	0.00037293	0.0207336	-1.54389	1.68333	up-regulated
Gcnt2	0.711158	9.29475	10.1153	0.000373262	0.0207336	-1.54498	1.68333	up-regulated
Adgrb2	-0.417774	9.41432	-10.1054	0.000374785	0.0207336	-1.54997	1.68333	down-regulated
Cdc42bpg	0.390643	10.276	10.1005	0.000375529	0.0207336	-1.55239	1.68333	up-regulated
Tmem245	-0.412901	11.528	-10.0963	0.000376182	0.0207336	-1.55452	1.68333	down-regulated
Sfxn3	0.546182	10.7924	10.0955	0.000376301	0.0207336	-1.55491	1.68333	up-regulated
Gulp1	-0.369623	9.27225	-10.0951	0.000376368	0.0207336	-1.55513	1.68333	down-regulated
Enc1	0.338734	11.5986	10.0949	0.000376393	0.0207336	-1.55521	1.68333	up-regulated
Enpp2	-1.33083	6.27525	-10.0859	0.00037779	0.020776	-1.55974	1.68244	down-regulated
Smyd5	0.42488	10.4585	10.0815	0.000378474	0.020779	-1.56196	1.68238	up-regulated
Sqle	-0.320697	11.6383	-10.0645	0.000381133	0.020845	-1.57053	1.681	down-regulated
Lpcat1	-0.358194	9.99857	-10.0499	0.00038343	0.0209121	-1.57788	1.6796	down-regulated
Fkbp14	0.452309	10.2071	10.0383	0.000385277	0.0209782	-1.58377	1.67823	up-regulated
Adm2	0.454765	7.14112	10.0338	0.000385993	0.0209826	-1.58604	1.67814	up-regulated
Crlf1	0.683492	9.59651	10.0069	0.000390318	0.0211829	-1.59968	1.67401	up-regulated
St6gal1	-0.639634	8.70191	-9.99331	0.000392516	0.0212507	-1.60655	1.67263	down-regulated
Myo5b	-0.665155	9.53508	-9.99125	0.000392852	0.0212507	-1.6076	1.67263	down-regulated
Tnfrsf11b	0.838455	7.53621	9.98254	0.000394275	0.0212869	-1.61203	1.67189	up-regulated
Adck2	-0.486158	8.32285	-9.97319	0.000395808	0.0212869	-1.61678	1.67189	down-regulated
Usp2	-1.36821	7.57002	-9.97258	0.000395908	0.0212869	-1.61709	1.67189	down-regulated
Rab6b	-0.890828	8.31926	-9.97142	0.000396099	0.0212869	-1.61768	1.67189	down-regulated
Rap2a	-0.457578	10.3734	-9.95443	0.000398908	0.0213999	-1.62633	1.66959	down-regulated
Cat	0.348341	10.0502	9.90559	0.000407119	0.0217537	-1.65126	1.66247	up-regulated
Thra	-0.365206	10.4165	-9.90384	0.000407417	0.0217537	-1.65216	1.66247	down-regulated
Rai14	-0.348524	11.7655	-9.89469	0.000408979	0.0218019	-1.65685	1.66151	down-regulated
Relb	-0.481584	10.1869	-9.84803	0.000417062	0.0220767	-1.6808	1.65607	down-regulated
Ldhb	-0.988891	10.2579	-9.84708	0.000417229	0.0220767	-1.68129	1.65607	down-regulated
Macroh2a1	-0.284075	11.2673	-9.81685	0.000422573	0.0223106	-1.69686	1.65149	down-regulated
Dact1	0.51024	8.40138	9.80094	0.00042542	0.0223894	-1.70508	1.64996	up-regulated
Dennd2a	-0.424237	10.4364	-9.79344	0.000426768	0.0223938	-1.70895	1.64987	down-regulated
Gm21013	2.4816	1.2408	9.79169	0.000427084	0.0223938	-1.70986	1.64987	up-regulated
Ccn1	0.330782	13.2308	9.78421	0.000428436	0.0223938	-1.71373	1.64987	up-regulated
Slc5a5	-1.46322	2.59326	-9.78301	0.000428655	0.0223938	-1.71435	1.64987	down-regulated
Ap2b1	0.324578	12.1178	9.77994	0.000429212	0.0223938	-1.71594	1.64987	up-regulated
Col4a2	-0.355885	14.0291	-9.77798	0.000429568	0.0223938	-1.71695	1.64987	down-regulated
Slc19a2	0.561084	9.24764	9.73932	0.000436667	0.022649	-1.73701	1.64495	up-regulated
St3gal2	0.380527	11.4869	9.73642	0.000437205	0.022649	-1.73852	1.64495	up-regulated
Phyhip	-0.551274	6.37831	-9.67811	0.000448201	0.023074	-1.76891	1.63688	down-regulated
Cacna1g	-1.1767	9.30488	-9.67199	0.000449375	0.0230984	-1.77211	1.63642	down-regulated
Slco2a1	0.366977	9.71699	9.66425	0.000450864	0.023139	-1.77616	1.63566	up-regulated
Cd74	-1.80054	6.64728	-9.64841	0.000453933	0.023235	-1.78446	1.63386	down-regulated
Rcn3	0.267234	12.471	9.64419	0.000454754	0.023235	-1.78667	1.63386	up-regulated
Tug1	-0.273249	11.3233	-9.62585	0.000458345	0.0233582	-1.7963	1.63156	down-regulated
Vwa5a	0.38835	9.85429	9.62421	0.000458669	0.0233582	-1.79716	1.63156	up-regulated
Fbxo36	0.59752	5.95474	9.6202	0.000459459	0.0233624	-1.79927	1.63148	up-regulated
Taldo1	0.570515	11.2349	9.60261	0.000462948	0.0235037	-1.80852	1.62886	up-regulated
Tollip	0.265198	10.645	9.59041	0.000465386	0.0235411	-1.81495	1.62817	up-regulated
Dot1l	-0.53157	11.9366	-9.58824	0.000465822	0.0235411	-1.81609	1.62817	down-regulated
Pdlim7	0.266761	11.8567	9.57407	0.000468676	0.0236492	-1.82357	1.62618	up-regulated
Cbx2	-0.430844	8.96008	-9.56848	0.000469808	0.0236671	-1.82652	1.62585	down-regulated
Btc	0.516492	8.62366	9.56525	0.000470464	0.0236671	-1.82822	1.62585	up-regulated
Rims3	-0.694875	4.64339	-9.55563	0.000472425	0.023727	-1.83331	1.62476	down-regulated
AI429214	-0.811556	5.5643	-9.55237	0.000473089	0.023727	-1.83503	1.62476	down-regulated
Met	-0.303628	12.8429	-9.54883	0.000473815	0.0237273	-1.83691	1.62475	down-regulated
Satb1	0.293113	8.00341	9.51859	0.000480064	0.023938	-1.85294	1.62091	up-regulated
Nnmt	0.508435	8.9592	9.51715	0.000480364	0.023938	-1.8537	1.62091	up-regulated
St3gal5	0.36988	11.0194	9.51448	0.000480919	0.023938	-1.85511	1.62091	up-regulated
Gclc	0.635465	10.0415	9.5007	0.000483806	0.0239537	-1.86244	1.62063	up-regulated
Rnf150	-0.525642	9.63852	-9.50013	0.000483926	0.0239537	-1.86274	1.62063	down-regulated
Rpn2	0.28224	12.8654	9.49979	0.000483998	0.0239537	-1.86292	1.62063	up-regulated
Epb41l2	-0.317178	12.5925	-9.47216	0.000489854	0.024178	-1.87763	1.61658	down-regulated
Rxra	-0.59497	10.3407	-9.46647	0.000491069	0.0241882	-1.88066	1.6164	down-regulated
Il1rl1	1.74298	5.81481	9.43976	0.00049683	0.0243725	-1.89493	1.6131	up-regulated
Ncam2	2.40854	1.20427	9.43592	0.000497664	0.0243725	-1.89698	1.6131	up-regulated
Cfh	0.341524	11.6225	9.42821	0.000499346	0.0243725	-1.90111	1.6131	up-regulated
Kitl	0.578045	10.2531	9.42564	0.000499908	0.0243725	-1.90248	1.6131	up-regulated
Igsf9	-0.63147	10.2222	-9.42481	0.000500091	0.0243725	-1.90293	1.6131	down-regulated
Vat1	0.447873	11.2755	9.42313	0.000500459	0.0243725	-1.90383	1.6131	up-regulated
Ap5m1	-0.345513	9.05426	-9.42198	0.000500709	0.0243725	-1.90444	1.6131	down-regulated
Vcam1	-0.265272	11.2799	-9.41403	0.000502457	0.0244216	-1.9087	1.61223	down-regulated
Col4a1	-0.32448	14.5722	-9.39571	0.000506511	0.0245465	-1.91853	1.61001	down-regulated
Esyt3	1.14398	7.87178	9.38292	0.000509366	0.0245802	-1.92541	1.60941	up-regulated
Rn18s-rs5	-1.00114	16.3281	-9.37713	0.000510663	0.0245802	-1.92852	1.60941	down-regulated
Rn18s	-1.00114	16.3281	-9.37713	0.000510663	0.0245802	-1.92852	1.60941	down-regulated
Naaa	0.49459	9.24178	9.37597	0.000510925	0.0245802	-1.92914	1.60941	up-regulated
E130309D02Rik	-0.455503	9.34408	-9.3636	0.000513714	0.0246545	-1.9358	1.6081	down-regulated
Ccdc92	-0.902258	9.09564	-9.36015	0.000514495	0.0246545	-1.93766	1.6081	down-regulated
Map3k8	-0.334514	6.6983	-9.35593	0.000515453	0.0246545	-1.93994	1.6081	down-regulated
Rab3d	0.302099	9.50045	9.34744	0.000517386	0.0247036	-1.94451	1.60724	up-regulated
Egf	0.90406	6.08045	9.34373	0.000518235	0.0247036	-1.94652	1.60724	up-regulated
Mamdc4	-0.513814	6.55658	-9.33588	0.000520034	0.0247036	-1.95076	1.60724	down-regulated
Ets1	-0.315156	10.8226	-9.32539	0.00052245	0.024774	-1.95643	1.606	down-regulated
Cpeb2	0.623788	7.57944	9.31646	0.000524518	0.0248123	-1.96126	1.60533	up-regulated
Ldlrad3	0.470619	9.54061	9.3137	0.000525158	0.0248123	-1.96275	1.60533	up-regulated
Ttc27	0.302574	9.0991	9.30781	0.000526531	0.0248123	-1.96594	1.60533	up-regulated
Bcl7a	-0.70919	8.96224	-9.30617	0.000526912	0.0248123	-1.96683	1.60533	down-regulated
Ddit4l	0.58517	8.60335	9.30575	0.000527011	0.0248123	-1.96705	1.60533	up-regulated
Matn3	1.1436	6.95307	9.2832	0.000532306	0.025026	-1.97928	1.60161	up-regulated
Pcdh17	1.9048	5.50142	9.27298	0.00053473	0.0250869	-1.98484	1.60055	up-regulated
Prss23	0.502623	10.9771	9.27134	0.00053512	0.0250869	-1.98573	1.60055	up-regulated
Tnfaip8	-0.402916	9.67055	-9.26458	0.00053673	0.0251267	-1.9894	1.59986	down-regulated
Sfmbt2	1.0956	7.0539	9.2532	0.000539455	0.0252186	-1.99559	1.59828	up-regulated
Mxd4	-0.476238	11.2132	-9.24043	0.000542533	0.0252917	-2.00255	1.59702	down-regulated
Tll1	0.770988	7.30212	9.23349	0.000544215	0.0252917	-2.00634	1.59702	up-regulated
Rdh10	-0.722697	10.8867	-9.23311	0.000544307	0.0252917	-2.00654	1.59702	down-regulated
Ptx3	-0.50043	10.8164	-9.22752	0.000545668	0.0252944	-2.0096	1.59698	down-regulated
Col11a2	-0.710601	5.88476	-9.21387	0.000549005	0.0254102	-2.01705	1.59499	down-regulated
Chid1	0.479178	9.19892	9.20667	0.000550775	0.0254241	-2.02099	1.59475	up-regulated
P2rx7	-0.391206	8.66061	-9.18106	0.00055713	0.0255845	-2.03501	1.59202	down-regulated
Hmgcs1	-0.282906	11.8469	-9.18057	0.000557252	0.0255845	-2.03528	1.59202	down-regulated
Galnt12	-0.541238	7.81567	-9.17892	0.000557665	0.0255845	-2.03619	1.59202	down-regulated
Tmem39a	0.267378	10.6376	9.1771	0.000558121	0.0255845	-2.03719	1.59202	up-regulated
Tomm40	0.325766	10.3236	9.17163	0.000559493	0.0256119	-2.04019	1.59156	up-regulated
Sord	0.596668	9.57832	9.13483	0.000568831	0.0259642	-2.06043	1.58563	up-regulated
Pdia3	0.346294	14.0616	9.13204	0.000569545	0.0259642	-2.06196	1.58563	up-regulated
Sh3bp5	-0.288584	9.88613	-9.1253	0.000571278	0.0260073	-2.06567	1.5849	down-regulated
Nes	-0.360041	10.6185	-9.0864	0.00058141	0.0261747	-2.08717	1.58212	down-regulated
Fos	0.678157	8.78126	9.08185	0.000582611	0.0261747	-2.08969	1.58212	up-regulated
Cisd3	0.293312	8.37523	9.0815	0.000582701	0.0261747	-2.08988	1.58212	up-regulated
Osbpl10	0.5586	8.20416	9.05644	0.000589364	0.0263587	-2.10378	1.57908	up-regulated
Osmr	0.456318	11.244	9.05142	0.00059071	0.0263738	-2.10656	1.57883	up-regulated
Prpf18	-0.266672	9.87329	-9.046	0.000592167	0.0263738	-2.10958	1.57883	down-regulated
Arhgap22	-0.668681	7.11871	-9.04279	0.000593032	0.0263738	-2.11136	1.57883	down-regulated
Ttyh3	-0.340444	12.4319	-9.03404	0.000595397	0.0263787	-2.11623	1.57875	down-regulated
Ncs1	0.302527	9.8593	9.02871	0.000596844	0.0263816	-2.11919	1.5787	up-regulated
Iqgap1	0.306657	13.0918	9.02792	0.00059706	0.0263816	-2.11963	1.5787	up-regulated
Sesn1	-0.507669	9.52683	-9.01842	0.00059965	0.0264254	-2.12493	1.57798	down-regulated
Ecscr	-0.899908	6.67969	-9.00076	0.0006045	0.026558	-2.13477	1.5758	down-regulated
Lbr	-0.343474	11.0891	-8.9987	0.00060507	0.026558	-2.13592	1.5758	down-regulated
Arid3a	-0.414942	8.64601	-8.99405	0.000606357	0.0265792	-2.13852	1.57546	down-regulated
Gm25970	-2.05839	1.02919	-8.98948	0.000607625	0.0265995	-2.14108	1.57513	down-regulated
Slc35a2	0.273186	9.86326	8.98581	0.000608647	0.026609	-2.14313	1.57497	up-regulated
Wtip	-0.401742	10.6441	-8.96315	0.000614996	0.0268192	-2.15581	1.57155	down-regulated
Sqor	0.90721	7.80727	8.95843	0.000616328	0.0268192	-2.15846	1.57155	up-regulated
Zbtb3	0.671786	6.25194	8.95379	0.000617642	0.0268192	-2.16106	1.57155	up-regulated
Esrp2	0.42975	9.37437	8.95229	0.000618067	0.0268192	-2.1619	1.57155	up-regulated
Map6	0.355184	9.26098	8.95194	0.000618166	0.0268192	-2.1621	1.57155	up-regulated
Bcar3	-0.621272	9.18472	-8.95138	0.000618324	0.0268192	-2.16241	1.57155	down-regulated
Cracdl	-1.1719	6.7695	-8.92494	0.000625886	0.0269814	-2.17726	1.56894	down-regulated
Nusap1	-0.309071	10.2653	-8.92264	0.000626548	0.0269814	-2.17856	1.56894	down-regulated
Tuba4a	0.469811	9.59542	8.92075	0.000627095	0.0269814	-2.17962	1.56894	up-regulated
Jpx	-0.526407	5.52832	-8.90619	0.000631316	0.0270721	-2.18782	1.56748	down-regulated
Slc6a9	0.541902	9.62848	8.90547	0.000631527	0.0270721	-2.18823	1.56748	up-regulated
Ssh3	0.534108	9.60496	8.89674	0.000634075	0.0270723	-2.19315	1.56747	up-regulated
Atp2b1	-0.433765	11.8281	-8.89291	0.000635199	0.0270723	-2.19531	1.56747	down-regulated
Zfp664	-0.350807	11.4711	-8.89012	0.000636017	0.0270723	-2.19689	1.56747	down-regulated
Neto1	1.09252	7.11016	8.89	0.000636053	0.0270723	-2.19696	1.56747	up-regulated
Enpp1	0.540446	9.39095	8.88866	0.000636446	0.0270723	-2.19771	1.56747	up-regulated
Sh2d4a	1.11061	7.24459	8.872	0.000641368	0.0272254	-2.20713	1.56503	up-regulated
6430548M08Rik	0.679795	8.79228	8.86492	0.000643473	0.0272254	-2.21113	1.56503	up-regulated
Aen	0.484951	9.83831	8.86271	0.000644132	0.0272254	-2.21238	1.56503	up-regulated
Irak1bp1	-0.42355	7.93681	-8.86028	0.000644858	0.0272254	-2.21376	1.56503	down-regulated
Sgms2	0.436412	9.17915	8.85731	0.000645747	0.0272254	-2.21544	1.56503	up-regulated
Tmem63b	-0.278689	10.3712	-8.85442	0.000646611	0.0272254	-2.21707	1.56503	down-regulated
Ttc7b	-0.581079	7.68177	-8.8516	0.000647459	0.0272254	-2.21868	1.56503	down-regulated
Ank	0.751924	8.87858	8.84358	0.000649872	0.0272536	-2.22322	1.56458	up-regulated
Anxa4	0.379751	10.6225	8.84116	0.000650603	0.0272536	-2.2246	1.56458	up-regulated
Me2	-0.294972	10.8244	-8.81985	0.000657079	0.0274376	-2.2367	1.56165	down-regulated
Plekhh3	-0.64607	9.84795	-8.81903	0.00065733	0.0274376	-2.23716	1.56165	down-regulated
Ahcyl1	0.298696	12.7568	8.81548	0.000658416	0.0274376	-2.23918	1.56165	up-regulated
Rassf8	0.303186	10.92	8.81454	0.000658704	0.0274376	-2.23972	1.56165	up-regulated
Plekho2	0.313066	10.7174	8.8131	0.000659146	0.0274376	-2.24054	1.56165	up-regulated
Zmynd15	-0.683239	8.21907	-8.80374	0.000662026	0.027489	-2.24586	1.56084	down-regulated
Plxnb3	2.72722	5.94839	8.80368	0.000662046	0.027489	-2.2459	1.56084	up-regulated
Pik3r4	-0.374396	9.74291	-8.79837	0.000663684	0.0275225	-2.24892	1.56031	down-regulated
Aldh1l2	0.584533	11.6629	8.76571	0.000673887	0.0278077	-2.26756	1.55583	up-regulated
Nomo1	0.356958	11.9483	8.76496	0.000674124	0.0278077	-2.26799	1.55583	up-regulated
Camkv	-1.43813	7.48108	-8.76332	0.000674643	0.0278077	-2.26893	1.55583	down-regulated
Myo1e	0.350849	10.1291	8.76126	0.000675293	0.0278077	-2.27011	1.55583	up-regulated
Tmem191c	-0.466495	4.7614	-8.76026	0.00067561	0.0278077	-2.27068	1.55583	down-regulated
Casp8ap2	-0.486528	10.1244	-8.75054	0.000678693	0.0278747	-2.27624	1.55479	down-regulated
Phb2	-0.419997	11.6933	-8.74717	0.000679767	0.0278747	-2.27817	1.55479	down-regulated
Zfp652	-0.384889	10.5624	-8.73614	0.000683293	0.0279499	-2.28449	1.55362	down-regulated
Ccn2	0.497349	12.3712	8.72775	0.000685988	0.0280014	-2.2893	1.55282	up-regulated
Emc1	0.27612	10.5054	8.72695	0.000686247	0.0280014	-2.28976	1.55282	up-regulated
Phactr1	0.796262	8.91958	8.71728	0.000689373	0.0280943	-2.29532	1.55138	up-regulated
Idh1	0.381193	10.5211	8.71018	0.000691681	0.0281536	-2.2994	1.55047	up-regulated
Pik3c2b	-1.19598	6.18149	-8.70283	0.000694079	0.0281754	-2.30363	1.55013	down-regulated
Timm10b	-0.669122	6.15054	-8.7022	0.000694285	0.0281754	-2.30399	1.55013	down-regulated
Tmem129	0.272159	9.37212	8.67835	0.000702137	0.0282919	-2.31773	1.54834	up-regulated
Iars	0.286823	12.1245	8.67488	0.000703289	0.0282919	-2.31973	1.54834	up-regulated
Adgrl3	-0.81486	6.58102	-8.67242	0.000704107	0.0282919	-2.32115	1.54834	down-regulated
Map4	0.343783	12.56	8.67159	0.000704383	0.0282919	-2.32163	1.54834	up-regulated
Trak2	0.353598	10.9178	8.66609	0.000706217	0.0283267	-2.32481	1.5478	up-regulated
Rab3b	0.630907	8.34735	8.65062	0.000711404	0.0285001	-2.33375	1.54515	up-regulated
Cr1l	0.302983	9.53905	8.63839	0.000715539	0.0286311	-2.34083	1.54316	up-regulated
Rtn1	-0.553882	8.23423	-8.61994	0.000721835	0.0288481	-2.35153	1.53988	down-regulated
Pacs2	-0.425908	10.8112	-8.61179	0.000724636	0.0288933	-2.35626	1.5392	down-regulated
Tmem9	-0.2778	10.1241	-8.60776	0.000726028	0.0288988	-2.3586	1.53912	down-regulated
Rhd	0.896799	3.82314	8.60456	0.000727133	0.0288988	-2.36046	1.53912	up-regulated
Tmem88	-0.435865	7.66753	-8.57637	0.000736966	0.0292056	-2.37686	1.53453	down-regulated
Pde4d	0.683975	8.03693	8.57375	0.000737889	0.0292071	-2.37839	1.53451	up-regulated
Ptgs2os	1.70669	3.64787	8.55954	0.000742916	0.0292263	-2.38668	1.53423	up-regulated
Ighg2b	-2.07907	3.02311	-8.55765	0.00074359	0.0292263	-2.38779	1.53423	down-regulated
Itga6	0.265984	8.76428	8.55302	0.000745236	0.0292263	-2.39049	1.53423	up-regulated
Atp12a	2.09089	1.04544	8.55243	0.000745448	0.0292263	-2.39084	1.53423	up-regulated
Gypc	-0.325055	9.24863	-8.54647	0.000747576	0.029274	-2.39432	1.53352	down-regulated
Isl2	0.942879	2.68606	8.54408	0.000748434	0.029274	-2.39572	1.53352	up-regulated
Gxylt2	-0.459943	12.0635	-8.5402	0.000749827	0.0292938	-2.39799	1.53322	down-regulated
Hoxa4	-0.5451	7.34844	-8.53528	0.000751596	0.0293282	-2.40087	1.53271	down-regulated
Zic1	-0.31375	10.1062	-8.5285	0.000754044	0.0293544	-2.40484	1.53233	down-regulated
Ipo9	-0.317723	12.3505	-8.50579	0.000762315	0.0296013	-2.41816	1.52869	down-regulated
Abcb7	-0.713424	9.52574	-8.49905	0.000764789	0.0296331	-2.42212	1.52822	down-regulated
Dock11	-0.41399	10.9176	-8.48976	0.000768219	0.0297044	-2.42758	1.52718	down-regulated
Gm12034	-1.28768	1.64384	-8.4892	0.000768426	0.0297044	-2.42791	1.52718	down-regulated
Mtdh	-0.281476	12.1678	-8.486	0.00076961	0.0297154	-2.42979	1.52702	down-regulated
Pip4p2	-0.742819	9.47726	-8.47978	0.000771923	0.0297699	-2.43346	1.52622	down-regulated
Madcam1	-2.69185	4.50217	-8.47005	0.000775555	0.0298445	-2.43919	1.52514	down-regulated
Eef1a1	0.376852	16.5023	8.46839	0.000776176	0.0298445	-2.44017	1.52514	up-regulated
Tmco4	0.492041	8.33809	8.46735	0.000776566	0.0298445	-2.44078	1.52514	up-regulated
Ktn1	-0.315447	11.3452	-8.46286	0.000778252	0.0298746	-2.44343	1.5247	down-regulated
Cdh23	0.811436	3.08952	8.45306	0.000781948	0.0299469	-2.44921	1.52365	up-regulated
Krt7	-0.576064	11.7773	-8.44355	0.000785553	0.0300196	-2.45483	1.5226	down-regulated
Adamts3	1.11219	8.92348	8.44136	0.000786386	0.0300196	-2.45612	1.5226	up-regulated
Mgll	1.048	7.81874	8.44088	0.000786571	0.0300196	-2.45641	1.5226	up-regulated
Prcp	0.613163	9.5533	8.43466	0.000788944	0.0300754	-2.46009	1.52179	up-regulated
Htr1b	1.61734	5.69742	8.42707	0.000791851	0.0301515	-2.46458	1.52069	up-regulated
Dnajc10	0.328307	12.0458	8.40622	0.000799908	0.0303539	-2.47694	1.51779	up-regulated
Gsr	-0.301375	11.0463	-8.40564	0.000800135	0.0303539	-2.47729	1.51779	down-regulated
Cand2	-0.568383	10.49	-8.40286	0.000801217	0.0303539	-2.47893	1.51779	down-regulated
Fstl1	0.264993	15.146	8.39692	0.000803535	0.0303863	-2.48246	1.51732	up-regulated
Perp	1.46701	7.01218	8.3945	0.00080448	0.0303873	-2.4839	1.51731	up-regulated
Idi1	-0.550573	9.97327	-8.37536	0.000812015	0.030623	-2.49528	1.51395	down-regulated
Angptl2	0.411086	9.54816	8.3721	0.000813311	0.030623	-2.49723	1.51395	up-regulated
Pigk	0.411292	10.5272	8.36987	0.000814194	0.030623	-2.49855	1.51395	up-regulated
Cln3	-0.786369	8.30666	-8.36929	0.000814426	0.030623	-2.4989	1.51395	down-regulated
Smo	-0.348402	12.4493	-8.35326	0.000820827	0.0308211	-2.50846	1.51115	down-regulated
Nt5e	1.21506	7.00605	8.35143	0.000821561	0.0308211	-2.50955	1.51115	up-regulated
Enkd1	-0.353941	8.90054	-8.32687	0.000831499	0.0310881	-2.52422	1.50741	down-regulated
Rbp4	1.01811	6.38112	8.30671	0.000839767	0.0313514	-2.5363	1.50374	up-regulated
Atp6v0a1	-0.379322	10.6382	-8.30287	0.000841352	0.0313514	-2.5386	1.50374	down-regulated
Zbtb10	-0.449187	8.84205	-8.30279	0.000841386	0.0313514	-2.53865	1.50374	down-regulated
H1f0	-0.494919	12.9035	-8.29999	0.000842545	0.0313592	-2.54033	1.50364	down-regulated
Cep89	-0.382771	9.24312	-8.2946	0.000844784	0.0313764	-2.54357	1.5034	down-regulated
Thsd4	-0.698651	10.6626	-8.29202	0.000845855	0.0313764	-2.54512	1.5034	down-regulated
Rbl1	-0.344233	10.3607	-8.28842	0.000847355	0.0313968	-2.54728	1.50311	down-regulated
Sema3f	-0.347715	11.5387	-8.27763	0.000851871	0.0314987	-2.55377	1.50171	down-regulated
Pkig	-0.465945	9.4357	-8.27729	0.000852013	0.0314987	-2.55397	1.50171	down-regulated
Usp29	-0.790086	8.00028	-8.27237	0.000854081	0.0315319	-2.55693	1.50125	down-regulated
Lgi2	-0.958716	9.34549	-8.26804	0.000855908	0.0315369	-2.55954	1.50118	down-regulated
Fcho1	0.775474	6.90893	8.25968	0.000859446	0.0315731	-2.56457	1.50068	up-regulated
Plau	-0.664812	8.09325	-8.25895	0.000859757	0.0315731	-2.56502	1.50068	down-regulated
Abcb8	0.343544	9.25264	8.24822	0.000864329	0.0316151	-2.57149	1.5001	up-regulated
Zc3h3	-0.516926	8.24574	-8.24697	0.000864861	0.0316151	-2.57224	1.5001	down-regulated
Dglucy	0.604033	8.05663	8.24639	0.00086511	0.0316151	-2.57259	1.5001	up-regulated
Cep85l	-0.535347	7.80544	-8.22077	0.000876158	0.031892	-2.58808	1.49632	down-regulated
Slc9b2	0.750225	6.5013	8.21585	0.000878299	0.0319347	-2.59106	1.49574	up-regulated
Atrnl1	-0.337865	10.3292	-8.21353	0.00087931	0.0319364	-2.59246	1.49571	down-regulated
Kctd1	0.545708	8.82207	8.20216	0.000884288	0.0320265	-2.59935	1.49449	up-regulated
Gm3414	-0.498707	9.05084	-8.19116	0.000889139	0.0321169	-2.60603	1.49327	down-regulated
Lcorl	-0.498707	9.05084	-8.19116	0.000889139	0.0321169	-2.60603	1.49327	down-regulated
Wasl	-0.389553	11.5648	-8.18314	0.000892694	0.032175	-2.61089	1.49248	down-regulated
Glce	0.328933	10.2258	8.15134	0.000906972	0.0325646	-2.63026	1.48725	up-regulated
Spop	0.38824	11.0322	8.15131	0.000906985	0.0325646	-2.63027	1.48725	up-regulated
Plaur	0.517421	10.0335	8.15029	0.000907446	0.0325646	-2.63089	1.48725	up-regulated
Ptprq	0.908379	8.56512	8.14389	0.000910354	0.0326032	-2.6348	1.48674	up-regulated
Emx2	0.367346	9.47669	8.14142	0.000911481	0.0326032	-2.63631	1.48674	up-regulated
Ppdpf	-0.318147	8.71344	-8.12779	0.000917719	0.0327207	-2.64463	1.48518	down-regulated
Rspo3	0.800528	7.87567	8.12776	0.000917736	0.0327207	-2.64465	1.48518	up-regulated
Ssx2ip	-0.286251	10.1604	-8.11517	0.000923546	0.032857	-2.65235	1.48337	down-regulated
Ccnb2	-0.3706	11.2025	-8.10435	0.000928577	0.0329575	-2.65898	1.48205	down-regulated
Slc1a3	0.392746	8.62485	8.06751	0.000945955	0.0334383	-2.6816	1.47576	up-regulated
Snrnp25	0.276009	7.85042	8.05968	0.000949702	0.0334844	-2.68642	1.47516	up-regulated
St8sia1	-0.890247	9.29545	-8.05843	0.000950301	0.0334844	-2.68719	1.47516	down-regulated
Igfbp6	0.644419	11.0316	8.05558	0.000951668	0.0334969	-2.68895	1.475	up-regulated
Lpl	-0.457986	11.7334	-8.03096	0.000963591	0.0337693	-2.70414	1.47148	down-regulated
Fscn1	-0.268851	13.699	-8.03057	0.000963782	0.0337693	-2.70438	1.47148	down-regulated
Isg20	0.422287	9.35861	8.03016	0.000963983	0.0337693	-2.70463	1.47148	up-regulated
Zfp706	0.284408	12.4158	8.02725	0.000965407	0.0337693	-2.70643	1.47148	up-regulated
Cgnl1	-0.733629	9.71776	-8.02683	0.000965609	0.0337693	-2.70669	1.47148	down-regulated
Abcb1b	0.353299	8.6063	8.00949	0.000974138	0.0339981	-2.71741	1.46854	up-regulated
Ddx19b	0.284729	9.167	7.97761	0.000990063	0.0344811	-2.73719	1.46242	up-regulated
Gjb4	1.09453	7.86361	7.97427	0.000991748	0.0345034	-2.73927	1.46214	up-regulated
Gpc3	-0.806099	8.03409	-7.96109	0.000998438	0.0346522	-2.74747	1.46027	down-regulated
Lpin3	1.00327	6.86206	7.95965	0.000999171	0.0346522	-2.74836	1.46027	up-regulated
Jph4	-1.12787	5.54091	-7.95499	0.00100155	0.0346985	-2.75127	1.45969	down-regulated
Iglon5	-0.612835	8.11503	-7.95025	0.00100398	0.0347149	-2.75422	1.45948	down-regulated
Gm38699	-0.679457	6.8303	-7.94588	0.00100623	0.0347149	-2.75694	1.45948	down-regulated
2410018L13Rik	-0.679457	6.8303	-7.94588	0.00100623	0.0347149	-2.75694	1.45948	down-regulated
Plxdc2	-0.57522	10.543	-7.92815	0.0010154	0.0349583	-2.76801	1.45645	down-regulated
Psme3	-0.448393	11.0773	-7.92382	0.00101765	0.0349747	-2.77071	1.45625	down-regulated
Acadvl	0.350732	9.87007	7.92317	0.00101799	0.0349747	-2.77112	1.45625	up-regulated
Qrfpr	1.29113	5.19717	7.91812	0.00102063	0.0349833	-2.77428	1.45614	up-regulated
Col6a5	-0.627415	7.45991	-7.90609	0.00102695	0.0351001	-2.78181	1.45469	down-regulated
Rilpl1	-0.331656	9.17297	-7.89942	0.00103048	0.0351243	-2.78599	1.45439	down-regulated
Gm38407	1.09414	2.85111	7.89873	0.00103084	0.0351243	-2.78642	1.45439	up-regulated
Jade1	0.301792	11.766	7.88441	0.00103846	0.0352976	-2.7954	1.45226	up-regulated
Col5a3	0.322565	9.60947	7.88313	0.00103915	0.0352976	-2.79621	1.45226	up-regulated
Cd109	0.480668	9.51483	7.88056	0.00104053	0.0352976	-2.79782	1.45226	up-regulated
Sox8	0.844567	6.71194	7.87845	0.00104166	0.0352976	-2.79914	1.45226	up-regulated
Spint2	-0.549853	9.84363	-7.87552	0.00104323	0.0352976	-2.80099	1.45226	down-regulated
Bend4	-0.434231	10.5705	-7.86694	0.00104786	0.0354118	-2.80638	1.45085	down-regulated
Atg16l2	-0.584149	8.61404	-7.8622	0.00105043	0.0354261	-2.80936	1.45068	down-regulated
Nebl	0.852854	7.28856	7.85718	0.00105315	0.0354819	-2.81252	1.44999	up-regulated
Pnpla7	0.560548	8.64682	7.85494	0.00105437	0.0354868	-2.81394	1.44993	up-regulated
Syce2	-0.415926	8.89583	-7.84794	0.00105819	0.0355268	-2.81835	1.44944	down-regulated
Eva1b	-0.444083	9.59965	-7.84252	0.00106116	0.0355268	-2.82176	1.44944	down-regulated
Zfp36l2	-0.392591	11.759	-7.84089	0.00106205	0.0355268	-2.82279	1.44944	down-regulated
Dact3	-0.298112	9.83199	-7.8404	0.00106232	0.0355268	-2.8231	1.44944	down-regulated
Prkcz	-0.36776	8.13724	-7.83717	0.0010641	0.0355268	-2.82514	1.44944	down-regulated
Bcl2l1	-0.455388	9.75487	-7.83707	0.00106416	0.0355268	-2.8252	1.44944	down-regulated
Trpc4ap	0.30208	11.8057	7.8237	0.00107156	0.0356091	-2.83365	1.44844	up-regulated
Sh3tc2	0.35124	10.6216	7.81915	0.00107408	0.0356091	-2.83652	1.44844	up-regulated
Pck2	0.308316	11.9873	7.81879	0.00107429	0.0356091	-2.83675	1.44844	up-regulated
Itga9	0.777183	8.19688	7.8177	0.00107489	0.0356091	-2.83744	1.44844	up-regulated
Samd5	0.856345	8.31482	7.81707	0.00107524	0.0356091	-2.83784	1.44844	up-regulated
Rab27b	0.575915	8.5154	7.81349	0.00107725	0.0356397	-2.8401	1.44807	up-regulated
Prokr2	-1.87534	4.99226	-7.80631	0.00108127	0.0356656	-2.84465	1.44775	down-regulated
Smyd1	-0.377226	8.85116	-7.79907	0.00108534	0.0357202	-2.84923	1.44709	down-regulated
Fbxw7	0.313103	8.98205	7.79761	0.00108616	0.0357202	-2.85016	1.44709	up-regulated
Arsj	0.950324	6.78162	7.7941	0.00108815	0.0357499	-2.85238	1.44672	up-regulated
Usp12	-0.501051	10.3951	-7.78863	0.00109125	0.0358162	-2.85585	1.44592	down-regulated
Crip1	0.944247	11.1638	7.78198	0.00109504	0.0359049	-2.86007	1.44485	up-regulated
Fkbp11	0.49309	9.82126	7.77977	0.0010963	0.0359106	-2.86148	1.44478	up-regulated
Tmem254a	0.317887	10.1536	7.77438	0.00109938	0.0359411	-2.8649	1.44441	up-regulated
Cnn2	0.283855	13.0171	7.7699	0.00110195	0.0359888	-2.86775	1.44383	up-regulated
Fez2	0.271095	9.75943	7.75874	0.00110839	0.0361277	-2.87485	1.44216	up-regulated
Bfar	0.375976	9.52548	7.75345	0.00111146	0.0361842	-2.87822	1.44148	up-regulated
Fbxo21	-0.340189	10.1773	-7.75198	0.00111232	0.0361842	-2.87916	1.44148	down-regulated
Neurl3	-2.76301	6.02264	-7.74206	0.0011181	0.0363365	-2.88548	1.43966	down-regulated
Adamts9	-0.636229	12.2527	-7.73871	0.00112006	0.0363647	-2.88762	1.43932	down-regulated
Emilin2	0.617852	8.21906	7.73251	0.0011237	0.0364287	-2.89157	1.43856	up-regulated
Kcnd2	1.37763	4.64955	7.72998	0.0011252	0.0364287	-2.89319	1.43856	up-regulated
Ak1	0.6237	10.0688	7.72973	0.00112534	0.0364287	-2.89335	1.43856	up-regulated
Gpx1	0.474563	11.9752	7.72402	0.00112871	0.0364308	-2.897	1.43853	up-regulated
Brf1	-0.293165	9.72543	-7.71508	0.00113402	0.0365307	-2.90271	1.43734	down-regulated
Sulf1	0.392881	12.6714	7.70427	0.00114048	0.0366673	-2.90963	1.43572	up-regulated
Mark1	-0.492377	8.55987	-7.70121	0.00114231	0.0366906	-2.91159	1.43545	down-regulated
Epha4	0.734126	8.69682	7.69744	0.00114458	0.0367278	-2.91401	1.43501	up-regulated
Col6a3	0.698266	10.5722	7.69158	0.00114812	0.0367866	-2.91777	1.43431	up-regulated
Thsd7b	1.34901	7.6323	7.67733	0.00115676	0.0369809	-2.92691	1.43202	up-regulated
Prickle1	0.408969	9.77453	7.67703	0.00115695	0.0369809	-2.92711	1.43202	up-regulated
Magi1	-0.29087	10.2463	-7.66262	0.00116578	0.0370667	-2.93637	1.43102	down-regulated
4930511A08Rik	-0.29087	10.2463	-7.66262	0.00116578	0.0370667	-2.93637	1.43102	down-regulated
Shmt2	0.36018	12.3175	7.65308	0.00117167	0.0370667	-2.94252	1.43102	up-regulated
Kcnh3	-1.63357	4.88231	-7.65233	0.00117213	0.0370667	-2.943	1.43102	down-regulated
Zdhhc1	-0.340713	9.00853	-7.65068	0.00117315	0.0370667	-2.94406	1.43102	down-regulated
Tdrp	-0.34364	8.9301	-7.6452	0.00117656	0.0370667	-2.94759	1.43102	down-regulated
Arhgef3	0.596948	6.85342	7.64315	0.00117784	0.0370667	-2.94891	1.43102	up-regulated
Adgrg3	-2.04203	1.02101	-7.64229	0.00117838	0.0370667	-2.94947	1.43102	down-regulated
Atp6v0a2	0.426289	10.8347	7.64053	0.00117947	0.0370667	-2.95061	1.43102	up-regulated
Ccnf	-0.368275	10.0904	-7.63981	0.00117992	0.0370667	-2.95107	1.43102	down-regulated
Tmc6	0.264465	10.2043	7.63822	0.00118092	0.0370667	-2.9521	1.43102	up-regulated
Elovl1	0.346357	10.5437	7.63413	0.00118348	0.0371111	-2.95474	1.4305	up-regulated
Arhgef26	0.474204	9.6284	7.62134	0.00119154	0.0372577	-2.963	1.42878	up-regulated
Arhgap9	-0.950024	4.65629	-7.6078	0.00120013	0.0374316	-2.97176	1.42676	down-regulated
Rpp25	-0.50367	10.1371	-7.60723	0.00120049	0.0374316	-2.97213	1.42676	down-regulated
Emb	0.828009	8.74487	7.60471	0.0012021	0.0374464	-2.97376	1.42659	up-regulated
Pex6	0.279115	9.91154	7.5966	0.0012073	0.0375363	-2.97902	1.42555	up-regulated
Erbin	-0.298715	12.0996	-7.5888	0.00121232	0.037623	-2.98408	1.42455	down-regulated
Chl1	2.70721	5.16367	7.58445	0.00121513	0.0376749	-2.9869	1.42395	up-regulated
Npl	-0.742751	7.22435	-7.58104	0.00121735	0.0376928	-2.98911	1.42374	down-regulated
Ist1	0.266916	11.1317	7.58004	0.00121799	0.0376928	-2.98977	1.42374	up-regulated
Tmem132a	-0.412629	12.1072	-7.5741	0.00122186	0.0377303	-2.99362	1.42331	down-regulated
Zmat4	0.92517	5.84744	7.56649	0.00122683	0.0378246	-2.99857	1.42223	up-regulated
Ttc22	-0.988554	5.6627	-7.55623	0.00123357	0.0379971	-3.00525	1.42025	down-regulated
Diaph1	0.266052	10.8736	7.55037	0.00123745	0.0380456	-3.00907	1.4197	up-regulated
Tubb2a	0.394838	10.5311	7.54863	0.0012386	0.0380456	-3.01021	1.4197	up-regulated
Rgl1	-0.278819	9.86442	-7.53833	0.00124545	0.0381577	-3.01693	1.41842	down-regulated
Abcb4	1.47361	3.27116	7.53698	0.00124635	0.0381577	-3.01781	1.41842	up-regulated
Mrap2	-2.14607	1.07303	-7.53482	0.00124779	0.0381577	-3.01921	1.41842	down-regulated
Kdelr3	0.337134	10.6076	7.53418	0.00124822	0.0381577	-3.01963	1.41842	up-regulated
Slc20a1	0.419211	9.84618	7.53275	0.00124918	0.0381577	-3.02057	1.41842	up-regulated
Sytl2	0.773436	6.97343	7.5274	0.00125277	0.038232	-3.02406	1.41757	up-regulated
Lmcd1	0.508122	7.86692	7.52109	0.00125702	0.0382558	-3.02819	1.4173	up-regulated
Sptssb	1.97158	3.18078	7.50957	0.00126482	0.0384225	-3.03572	1.41541	up-regulated
Klhdc8a	0.487251	8.92946	7.49777	0.00127288	0.0384586	-3.04346	1.41501	up-regulated
Nfatc1	0.783024	8.62037	7.4976	0.00127299	0.0384586	-3.04357	1.41501	up-regulated
Col4a6	0.380511	11.9181	7.47939	0.00128555	0.0387115	-3.05552	1.41216	up-regulated
Rhoj	0.316697	9.30595	7.4786	0.0012861	0.0387115	-3.05604	1.41216	up-regulated
Tmem81	-0.390939	6.94261	-7.47725	0.00128703	0.0387115	-3.05693	1.41216	down-regulated
Pbx2	-0.355388	9.75901	-7.47698	0.00128722	0.0387115	-3.05711	1.41216	down-regulated
1700120C14Rik	-1.42632	3.59648	-7.4719	0.00129076	0.0387826	-3.06045	1.41136	down-regulated
Tcf7l2	-0.414738	8.7681	-7.46476	0.00129575	0.0388618	-3.06515	1.41048	down-regulated
Ankrd12	-0.525725	9.34141	-7.45819	0.00130036	0.0388993	-3.06947	1.41006	down-regulated
Hira	-0.373742	8.11145	-7.45795	0.00130053	0.0388993	-3.06963	1.41006	down-regulated
Bhlhe41	0.904137	5.88658	7.45558	0.00130219	0.0389139	-3.07119	1.4099	up-regulated
Cnksr1	0.96809	5.76383	7.44056	0.00131283	0.0390836	-3.0811	1.408	up-regulated
Pla2g4a	0.316955	10.5903	7.44022	0.00131307	0.0390836	-3.08132	1.408	up-regulated
Rev3l	-0.729608	10.8883	-7.43685	0.00131547	0.0390836	-3.08354	1.408	down-regulated
Shisa8	-0.783276	8.54248	-7.43322	0.00131806	0.0390836	-3.08594	1.408	down-regulated
Pld3	0.438067	11.5075	7.43258	0.00131852	0.0390836	-3.08636	1.408	up-regulated
Syt9	-0.624802	5.14179	-7.42936	0.00132083	0.0391009	-3.08849	1.40781	down-regulated
Bcl2	-0.536049	8.05443	-7.42847	0.00132146	0.0391009	-3.08908	1.40781	down-regulated
Mapk8	-0.332862	9.54257	-7.41972	0.00132776	0.0392169	-3.09487	1.40653	down-regulated
Ccp110	-0.310174	9.59804	-7.41394	0.00133193	0.0393051	-3.09869	1.40555	down-regulated
Syngr1	-1.08577	7.86929	-7.41018	0.00133466	0.0393314	-3.10118	1.40526	down-regulated
Herc3	0.286322	9.78247	7.40943	0.0013352	0.0393314	-3.10168	1.40526	up-regulated
Kat6b	-0.438024	10.2653	-7.40563	0.00133797	0.0393777	-3.10419	1.40475	down-regulated
Rep15	0.319343	7.2626	7.3947	0.00134596	0.0395389	-3.11144	1.40298	up-regulated
Camkk2	-0.36906	10.4752	-7.3796	0.00135709	0.0396228	-3.12147	1.40205	down-regulated
Slc7a3	0.407699	8.74203	7.3733	0.00136176	0.039683	-3.12566	1.4014	up-regulated
Heatr1	0.320646	10.3471	7.37156	0.00136306	0.039683	-3.12682	1.4014	up-regulated
Zfp783	-0.775452	4.46674	-7.37144	0.00136315	0.039683	-3.1269	1.4014	down-regulated
Gm9625	1.38772	1.69386	7.36281	0.0013696	0.0397772	-3.13264	1.40037	up-regulated
Nrk	0.924614	7.96478	7.36028	0.00137149	0.0397973	-3.13432	1.40015	up-regulated
Gpr162	-0.682147	7.41907	-7.35316	0.00137685	0.0398824	-3.13907	1.39922	down-regulated
Lpp	-0.580908	12.0751	-7.3518	0.00137787	0.0398824	-3.13998	1.39922	down-regulated
Tbc1d23	-0.27076	9.50643	-7.35158	0.00137804	0.0398824	-3.14013	1.39922	down-regulated
Epop	-0.406035	8.75693	-7.34519	0.00138287	0.0399273	-3.14438	1.39873	down-regulated
Fzd7	-0.329712	11.0154	-7.34436	0.0013835	0.0399273	-3.14494	1.39873	down-regulated
Mybpc2	1.2912	4.78173	7.34155	0.00138564	0.0399273	-3.14682	1.39873	up-regulated
Snx15	0.43276	8.45283	7.33763	0.00138862	0.0399776	-3.14944	1.39818	up-regulated
Apbb2	0.377116	10.9656	7.32993	0.0013945	0.0400548	-3.15458	1.39735	up-regulated
Dhrs3	-0.336632	11.6373	-7.3294	0.00139491	0.0400548	-3.15494	1.39735	down-regulated
Epn3	-0.644592	8.9722	-7.32599	0.00139752	0.040095	-3.15722	1.39691	down-regulated
Nagk	0.462276	9.2944	7.31304	0.00140751	0.0403465	-3.16588	1.39419	up-regulated
Raph1	-0.536457	10.4245	-7.3049	0.00141383	0.0404925	-3.17134	1.39263	down-regulated
Thg1l	0.324861	7.46096	7.30285	0.00141543	0.0405033	-3.17271	1.39251	up-regulated
S100a11	0.342831	12.4514	7.29223	0.00142374	0.0406465	-3.17984	1.39098	up-regulated
Adam12	-0.806613	10.7448	-7.29174	0.00142412	0.0406465	-3.18017	1.39098	down-regulated
Hephl1	2.17804	4.47676	7.28927	0.00142607	0.0406669	-3.18183	1.39076	up-regulated
Inava	-0.407552	9.15443	-7.27741	0.00143543	0.0408194	-3.1898	1.38913	down-regulated
Xpr1	-0.325249	10.9123	-7.27605	0.00143651	0.0408194	-3.19072	1.38913	down-regulated
Hectd3	0.302552	8.54323	7.2747	0.00143759	0.0408194	-3.19163	1.38913	up-regulated
Zfp703	0.281348	10.0808	7.26751	0.00144331	0.040901	-3.19646	1.38827	up-regulated
Dzip1	-0.419341	10.2219	-7.26634	0.00144424	0.040901	-3.19725	1.38827	down-regulated
Nrp1	0.300651	10.4059	7.26488	0.00144541	0.040901	-3.19823	1.38827	up-regulated
Sbk1	-0.575917	9.34106	-7.26147	0.00144815	0.0409434	-3.20053	1.38782	down-regulated
Snrnp35	-0.568382	6.98618	-7.25134	0.0014563	0.0411385	-3.20736	1.38575	down-regulated
Inka2	0.443879	8.61489	7.24384	0.00146237	0.0412084	-3.21243	1.38501	up-regulated
Apmap	0.436074	9.49399	7.23792	0.00146718	0.0412821	-3.21643	1.38424	up-regulated
Mfsd12	-0.488593	8.3592	-7.23737	0.00146762	0.0412821	-3.21679	1.38424	down-regulated
Gmcl1	-0.26598	9.73983	-7.23419	0.00147022	0.041285	-3.21895	1.38421	down-regulated
Sgcd	0.5078	4.44669	7.22589	0.00147702	0.0414405	-3.22456	1.38258	up-regulated
Slc23a4	1.61323	4.95133	7.22213	0.00148011	0.0414581	-3.2271	1.38239	up-regulated
Rab2a	0.373155	11.8087	7.22072	0.00148127	0.0414581	-3.22806	1.38239	up-regulated
Araf	-0.301368	10.4986	-7.21904	0.00148266	0.0414581	-3.2292	1.38239	down-regulated
Tmem63a	0.290443	11.1594	7.21482	0.00148615	0.0414872	-3.23205	1.38209	up-regulated
Ankrd63	1.78637	2.84426	7.21335	0.00148736	0.0414872	-3.23305	1.38209	up-regulated
Ddhd1	-0.331832	9.44124	-7.21322	0.00148747	0.0414872	-3.23314	1.38209	down-regulated
Zpr1	0.267908	9.64594	7.21089	0.0014894	0.041506	-3.23471	1.38189	up-regulated
Cnn1	0.45008	9.58692	7.20208	0.00149673	0.0416427	-3.24069	1.38046	up-regulated
Tnnt2	-0.906304	6.8589	-7.20083	0.00149777	0.0416427	-3.24154	1.38046	down-regulated
Mki67	-0.566073	12.9643	-7.19395	0.00150354	0.0416891	-3.24621	1.37998	down-regulated
Rasal2	0.576411	10.4929	7.18782	0.00150869	0.0417733	-3.25038	1.3791	up-regulated
Bhlhe40	0.32574	11.3941	7.18733	0.0015091	0.0417733	-3.25071	1.3791	up-regulated
Mamdc2	0.92212	8.1559	7.18086	0.00151457	0.0418546	-3.25511	1.37826	up-regulated
Coq10b	0.268666	9.97014	7.17758	0.00151735	0.0418797	-3.25734	1.378	up-regulated
Maob	1.44154	5.44136	7.1768	0.00151801	0.0418797	-3.25787	1.378	up-regulated
Aig1	0.430909	9.095	7.16965	0.0015241	0.0420125	-3.26274	1.37662	up-regulated
Selenom	0.29261	10.208	7.15632	0.00153553	0.0421868	-3.27183	1.37482	up-regulated
Tiam1	0.48687	10.2825	7.15074	0.00154034	0.0422839	-3.27564	1.37383	up-regulated
Cxcl16	-0.742353	8.79808	-7.14417	0.00154603	0.0424049	-3.28012	1.37258	down-regulated
Ptgs2	0.829319	8.69009	7.13961	0.00155	0.0424545	-3.28324	1.37208	up-regulated
Dab2	-0.324543	11.5428	-7.13914	0.00155041	0.0424545	-3.28357	1.37208	down-regulated
Grb14	0.488065	7.61893	7.13304	0.00155573	0.0425417	-3.28773	1.37118	up-regulated
Stx2	0.32307	11.2184	7.13254	0.00155617	0.0425417	-3.28808	1.37118	up-regulated
Ahnak2	0.527522	10.7766	7.12561	0.00156225	0.0426179	-3.29282	1.37041	up-regulated
Fhl3	0.401971	9.75855	7.12059	0.00156667	0.0426179	-3.29626	1.37041	up-regulated
Slc1a6	-0.61249	7.5883	-7.11728	0.0015696	0.0426268	-3.29853	1.37032	down-regulated
Rspo1	0.36102	10.1535	7.10545	0.0015801	0.0428415	-3.30664	1.36814	up-regulated
Zfp398	0.320218	8.44267	7.09785	0.0015869	0.0429554	-3.31186	1.36698	up-regulated
Ndrg1	0.422081	9.60554	7.09177	0.00159236	0.0430679	-3.31604	1.36585	up-regulated
Shroom1	0.493307	7.45406	7.08849	0.00159531	0.0431124	-3.31829	1.3654	up-regulated
Mfap4	0.392529	9.62144	7.08675	0.00159688	0.0431197	-3.31949	1.36532	up-regulated
a	-1.35489	5.69428	-7.08177	0.00160139	0.0432061	-3.32292	1.36445	down-regulated
Rsf1	-0.287466	10.5884	-7.0776	0.00160517	0.0432729	-3.32579	1.36378	down-regulated
Psph	0.352285	10.5351	7.06617	0.00161559	0.0434636	-3.33366	1.36187	up-regulated
Cdr2	0.393017	10.2796	7.06524	0.00161645	0.0434636	-3.33431	1.36187	up-regulated
Ndrg4	0.726016	8.75104	7.06121	0.00162015	0.0434636	-3.33709	1.36187	up-regulated
Abcd1	0.446284	9.11782	7.06069	0.00162063	0.0434636	-3.33745	1.36187	up-regulated
Mpzl2	0.900602	7.09376	7.05836	0.00162277	0.0434636	-3.33905	1.36187	up-regulated
Itgb8	0.478759	9.11092	7.05306	0.00162766	0.043524	-3.34271	1.36127	up-regulated
Trbc2	2.36741	4.33703	7.04412	0.00163595	0.0435995	-3.34889	1.36052	up-regulated
Mphosph9	-0.543424	10.0922	-7.04394	0.00163612	0.0435995	-3.34902	1.36052	down-regulated
Cadm4	-0.581019	10.6216	-7.04326	0.00163675	0.0435995	-3.34948	1.36052	down-regulated
Bves	0.75593	7.06243	7.03402	0.00164538	0.0437502	-3.35588	1.35902	up-regulated
Pbrm1	-0.322199	12.0809	-7.03045	0.00164872	0.0438037	-3.35835	1.35849	down-regulated
D16Ertd472e	0.42764	8.96383	7.02769	0.00165132	0.0438375	-3.36026	1.35815	up-regulated
Vipr1	2.06498	2.42247	7.01669	0.00166171	0.0439368	-3.36789	1.35717	up-regulated
Coch	0.815999	3.85524	7.00889	0.00166912	0.0440976	-3.3733	1.35559	up-regulated
Pola1	-0.265788	10.3662	-7.00358	0.00167419	0.0441065	-3.37699	1.3555	down-regulated
Rilpl2	-0.303079	9.01186	-7.00174	0.00167595	0.0441065	-3.37827	1.3555	down-regulated
Mef2a	-0.353803	10.7354	-7.00155	0.00167613	0.0441065	-3.3784	1.3555	down-regulated
D030056L22Rik	0.27056	9.55105	6.99386	0.00168352	0.0442305	-3.38375	1.35428	up-regulated
Spred1	-0.348065	11.2647	-6.98176	0.00169522	0.0444673	-3.39217	1.35196	down-regulated
Ptger4	0.596616	7.17204	6.96669	0.00170993	0.0446169	-3.40268	1.3505	up-regulated
Amigo2	-0.649775	8.00794	-6.94632	0.00173007	0.045024	-3.41691	1.34656	down-regulated
Evpl	0.560046	9.54442	6.94445	0.00173194	0.0450372	-3.41822	1.34643	up-regulated
Lpgat1	-0.44687	11.0481	-6.94126	0.00173512	0.0450844	-3.42045	1.34597	down-regulated
Bnip3	-0.480695	7.95933	-6.93276	0.00174364	0.0452701	-3.42641	1.34419	down-regulated
1500004A13Rik	-0.280431	6.9824	-6.92474	0.00175172	0.0454443	-3.43203	1.34252	down-regulated
Dcbld2	0.39066	12.3035	6.91929	0.00175723	0.0455516	-3.43585	1.3415	up-regulated
Fxyd3	2.62764	4.29772	6.91223	0.00176442	0.045702	-3.44081	1.34007	up-regulated
4930523C07Rik	0.629634	6.45536	6.90983	0.00176687	0.0457296	-3.4425	1.3398	up-regulated
Man1c1	0.356082	10.616	6.90443	0.00177239	0.0457853	-3.44629	1.33927	up-regulated
Ldlrap1	-0.273149	9.8231	-6.90366	0.00177318	0.0457853	-3.44683	1.33927	down-regulated
Odaph	2.08135	1.04068	6.89494	0.00178215	0.0459457	-3.45296	1.33776	up-regulated
Tnrc6c	-0.28514	10.3543	-6.88962	0.00178766	0.0460155	-3.45672	1.3371	down-regulated
Ablim3	1.36857	4.77429	6.87883	0.00179887	0.0462322	-3.46432	1.33506	up-regulated
Cldn15	-0.358526	10.6444	-6.87128	0.00180678	0.0463631	-3.46965	1.33383	down-regulated
Iqgap3	-0.27311	10.1464	-6.86699	0.00181129	0.0464348	-3.47268	1.33316	down-regulated
Otud1	-0.718786	6.90969	-6.86595	0.00181238	0.0464348	-3.47341	1.33316	down-regulated
Me1	0.276565	10.9662	6.85495	0.00182401	0.0465524	-3.48118	1.33206	up-regulated
Gkap1	-0.453514	8.88935	-6.84847	0.00183091	0.0466622	-3.48578	1.33103	down-regulated
AA414768	0.692271	7.63434	6.84382	0.00183587	0.0467281	-3.48906	1.33042	up-regulated
Myo1d	0.276678	11.9094	6.84319	0.00183655	0.0467281	-3.48951	1.33042	up-regulated
Prdm11	-0.876721	5.15556	-6.83467	0.00184569	0.0469246	-3.49555	1.3286	down-regulated
Pla2g7	1.51043	4.78736	6.82649	0.00185454	0.0470851	-3.50136	1.32712	up-regulated
Tigd3	-0.731648	6.12852	-6.8237	0.00185756	0.0471176	-3.50333	1.32682	down-regulated
Tacc3	-0.314734	10.8184	-6.81901	0.00186266	0.0471745	-3.50667	1.32629	down-regulated
B4galt3	-0.337506	8.93121	-6.81573	0.00186623	0.0472288	-3.50899	1.32579	down-regulated
Ednra	-0.344007	6.59215	-6.81111	0.00187128	0.0472849	-3.51228	1.32528	down-regulated
Crybg1	0.442288	10.1191	6.81109	0.00187131	0.0472849	-3.51229	1.32528	up-regulated
Nlgn2	-0.3093	11.9686	-6.8065	0.00187634	0.0473539	-3.51556	1.32464	down-regulated
Hecw1	0.938343	7.61633	6.7915	0.00189291	0.0475665	-3.52624	1.3227	up-regulated
Rexo2	0.426827	10.2531	6.78818	0.0018966	0.0475964	-3.52861	1.32243	up-regulated
Dmkn	-1.1816	5.87798	-6.78689	0.00189804	0.0475964	-3.52953	1.32243	down-regulated
Fuca2	0.311392	9.43318	6.77835	0.00190759	0.0477996	-3.53563	1.32058	up-regulated
Heatr3	0.295094	10.6551	6.77326	0.00191331	0.0479066	-3.53926	1.3196	up-regulated
Mier2	-0.361872	9.80842	-6.7709	0.00191596	0.0479366	-3.54094	1.31933	down-regulated
Hk1	0.343623	10.2674	6.76898	0.00191813	0.0479546	-3.54232	1.31917	up-regulated
Camk2n1	-0.35638	9.28042	-6.76049	0.00192773	0.0480659	-3.54839	1.31816	down-regulated
Idua	0.304027	8.14221	6.76041	0.00192783	0.0480659	-3.54845	1.31816	up-regulated
Prkca	0.380165	9.97119	6.75906	0.00192936	0.0480659	-3.54941	1.31816	up-regulated
Cenpe	-0.34576	11.3029	-6.75863	0.00192985	0.0480659	-3.54972	1.31816	down-regulated
Cldn10	-0.951757	5.61295	-6.74115	0.00194985	0.0483889	-3.56224	1.31525	down-regulated
Sirt6	-0.464595	8.93516	-6.7409	0.00195014	0.0483889	-3.56243	1.31525	down-regulated
Wdr90	-0.601381	9.70435	-6.73757	0.00195397	0.0484114	-3.56481	1.31505	down-regulated
Mpp2	0.311959	9.96874	6.73495	0.001957	0.0484501	-3.56669	1.31471	up-regulated
Wipf3	1.14588	7.42803	6.72948	0.00196335	0.0484608	-3.57062	1.31461	up-regulated
Snx11	0.342809	8.33169	6.72626	0.00196709	0.0484608	-3.57294	1.31461	up-regulated
Hdgfl3	-0.314776	8.52259	-6.7248	0.00196878	0.0484608	-3.57398	1.31461	down-regulated
Ezh2	-0.268429	11.1704	-6.70299	0.00199439	0.0488918	-3.58968	1.31076	down-regulated
Pstpip1	0.656358	8.22108	6.70257	0.00199489	0.0488918	-3.58999	1.31076	up-regulated
Cped1	0.850375	6.72344	6.70194	0.00199564	0.0488918	-3.59044	1.31076	up-regulated
Slc25a32	0.419885	9.60769	6.69918	0.0019989	0.0488918	-3.59243	1.31076	up-regulated
Zic5	2.60135	1.96734	6.69849	0.00199972	0.0488918	-3.59292	1.31076	up-regulated
Dipk1c	-2.85404	1.76035	-6.69532	0.0020035	0.0489213	-3.59521	1.3105	down-regulated
H19	0.335162	10.1317	6.69245	0.00200691	0.0489524	-3.59728	1.31023	up-regulated
Snn	-0.42928	9.80692	-6.67923	0.00202275	0.0492357	-3.60683	1.30772	down-regulated
Rab11fip1	-0.348402	9.80906	-6.67763	0.00202467	0.0492357	-3.60798	1.30772	down-regulated
Hnrnpa3	-0.276043	11.5014	-6.67747	0.00202487	0.0492357	-3.6081	1.30772	down-regulated
Kif18b	-0.362862	9.9126	-6.67655	0.00202598	0.0492357	-3.60876	1.30772	down-regulated
Zfp760	-0.372878	7.95609	-6.67416	0.00202886	0.049236	-3.61049	1.30772	down-regulated
Epor	0.573119	6.49941	6.67407	0.00202897	0.049236	-3.61056	1.30772	up-regulated
Erbb3	-0.549844	8.24482	-6.67254	0.00203082	0.0492447	-3.61166	1.30764	down-regulated
Acot9	0.336559	9.53836	6.66629	0.00203841	0.0493925	-3.61619	1.30634	up-regulated
Msantd2	-0.311274	9.09502	-6.66479	0.00204022	0.0494003	-3.61727	1.30627	down-regulated
Lhfpl2	0.328072	9.55115	6.65908	0.00204718	0.0495325	-3.62141	1.30511	up-regulated
Ebf4	-0.651398	5.76652	-6.64737	0.00206154	0.0498071	-3.6299	1.30271	down-regulated
Loxl1	0.270844	12.6173	6.64185	0.00206836	0.0498988	-3.63391	1.30191	up-regulated
