# Supplementary material for: PBX/Knotted 1 homeobox-2 (PKNOX2) is a novel regulator of myocardial fibrosis
Source: Signal Transduct Target Ther. 2024 Apr 22;9:94. doi: 10.1038/s41392-024-01804-5 (PMC11033280; doi:10.1038/s41392-024-01804-5)
Supplement: Supplementary file 14 — Supplemental Table 13 [file 41392_2024_1804_MOESM14_ESM.xlsx]

## Sheet: DEA_Result-PK_vs_Control-DESeq2
	gene_id	gene_name	baseMean	log2FoldChange	lfcSE	pvalue	padj	Control_1	Control_2	Control_3	PK_1	PK_2	PK_3	change
ENSMUSG00000051951.5	ENSMUSG00000051951.5	Xkr4	12.0361	-0.00187117	0.121641	0.923491	0.971087	4.314	21.5755	11.1086	4.35696	16.8836	13.9776	stable
ENSMUSG00000033845.13	ENSMUSG00000033845.13	Mrpl15	1539.44	0.00983232	0.0641379	0.858557	0.942933	1500.19	1513.23	1582.97	1595.73	1492.09	1552.39	stable
ENSMUSG00000025903.14	ENSMUSG00000025903.14	Lypla1	1571.32	0.102498	0.0717162	0.0854948	0.278477	1508.82	1475.96	1513.54	1749.32	1575.45	1604.81	stable
ENSMUSG00000033813.15	ENSMUSG00000033813.15	Tcea1	3016.64	0.146223	0.0618658	0.00724105	0.0545398	2928.13	2830.31	2765.11	3139.19	3240.6	3196.51	stable
ENSMUSG00000033793.12	ENSMUSG00000033793.12	Atp6v1h	2352.69	0.0550723	0.0594382	0.290493	0.565048	2306.91	2318.39	2263.37	2408.31	2463.95	2355.23	stable
ENSMUSG00000025907.14	ENSMUSG00000025907.14	Rb1cc1	2044.47	-0.0751227	0.0675645	0.18645	0.44023	2137.59	2215.41	1990.29	2011.82	1876.19	2035.49	stable
ENSMUSG00000051285.17	ENSMUSG00000051285.17	Pcmtd1	1488.34	-0.147326	0.0802336	0.0236505	0.122856	1541.18	1653.47	1555.2	1506.42	1363.35	1310.4	stable
ENSMUSG00000061024.8	ENSMUSG00000061024.8	Rrs1	2060.14	0.128488	0.0916659	0.063773	0.233179	2123.57	1806.46	1866.24	1990.04	2534.65	2039.86	stable
ENSMUSG00000025911.14	ENSMUSG00000025911.14	Adhfe1	107.504	-0.473963	0.329936	0.00512209	0.0418674	126.185	151.029	124.972	55.5512	78.0867	109.2	stable
ENSMUSG00000067879.3	ENSMUSG00000067879.3	Vxn	12.1168	0.00474254	0.121353	0.832987	0.930193	10.785	10.7878	12.96	19.6063	6.33135	12.2304	stable
ENSMUSG00000025912.16	ENSMUSG00000025912.16	Mybl1	382.944	0.0445565	0.095184	0.484127	0.72573	326.786	372.668	411.943	363.806	408.372	414.088	stable
ENSMUSG00000045210.8	ENSMUSG00000045210.8	Vcpip1	2018.55	-0.0243268	0.0686987	0.669319	0.844931	2110.63	2165.4	1854.21	1864.78	2095.68	2020.64	stable
ENSMUSG00000025915.14	ENSMUSG00000025915.14	Sgk3	1171.26	0.132715	0.0879211	0.0510813	0.203611	1174.49	1099.37	1021.99	1359.37	1170.25	1202.08	stable
ENSMUSG00000046101.16	ENSMUSG00000046101.16	Mcmdc2	10.1138	0.00353063	0.121748	0.860309	0.943558	3.2355	10.7878	14.8114	14.1601	6.33135	11.3568	stable
ENSMUSG00000099032.2	ENSMUSG00000099032.2	Tcf24	119.262	-0.227624	0.262373	0.0243072	0.12513	126.185	148.086	144.412	80.6037	104.467	111.821	stable
ENSMUSG00000025917.9	ENSMUSG00000025917.9	Cops5	3287.55	0.00462533	0.0542232	0.922229	0.970776	3272.17	3349.11	3221.49	3263.36	3318.68	3300.47	stable
ENSMUSG00000056763.16	ENSMUSG00000056763.16	Cspp1	1212.13	0.014271	0.0737682	0.795491	0.912509	1220.86	1274.92	1112.71	1131.72	1202.96	1329.62	stable
ENSMUSG00000067851.11	ENSMUSG00000067851.11	Arfgef1	3699.07	0.077474	0.0662363	0.169051	0.417163	3678.77	3793.37	3243.71	3952.85	3682.74	3842.98	stable
ENSMUSG00000048960.13	ENSMUSG00000048960.13	Prex2	865.757	0.686386	0.0967328	8.08306e-14	1.12801e-11	606.118	718.857	644.298	1081.61	1070	1073.66	stable
ENSMUSG00000016918.15	ENSMUSG00000016918.15	Sulf1	5125.62	-0.0505716	0.0604683	0.33353	0.603906	5099.15	5084.95	5538.56	5171.71	4658.82	5200.56	stable
ENSMUSG00000025938.16	ENSMUSG00000025938.16	Slco5a1	129.578	0.0450706	0.122519	0.347184	0.616303	150.99	124.55	78.6858	84.9606	163.56	174.721	stable
ENSMUSG00000005886.14	ENSMUSG00000005886.14	Ncoa2	1499.94	0.0291602	0.0785213	0.631303	0.822081	1558.43	1619.14	1248.79	1628.41	1430.89	1513.95	stable
ENSMUSG00000025935.10	ENSMUSG00000025935.10	Tram1	5131.99	0.0274379	0.0536295	0.551495	0.771955	5051.7	5202.64	4953.5	5399.36	5041.87	5142.9	stable
ENSMUSG00000025937.6	ENSMUSG00000025937.6	Lactb2	800.724	0.0251885	0.0779521	0.680169	0.850021	716.125	789.467	861.841	804.948	812.524	819.439	stable
ENSMUSG00000025932.14	ENSMUSG00000025932.14	Eya1	15.1408	0.0169462	0.12298	0.443435	0.69625	2.157	13.7299	21.2915	21.7848	12.6627	19.2193	stable
ENSMUSG00000025925.14	ENSMUSG00000025925.14	Terf1	1298.52	0.167803	0.0779097	0.00953316	0.066003	1215.47	1229.8	1176.58	1441.06	1374.96	1353.21	stable
ENSMUSG00000067795.13	ENSMUSG00000067795.13	4930444P10Rik	6.05707	-0.0181001	0.124312	0.243888	NA	4.314	6.86493	13.8857	2.17848	2.11045	6.98882	stable
ENSMUSG00000043716.13	ENSMUSG00000043716.13	Rpl7	24195.9	-0.0348244	0.0490048	0.438518	0.69197	24325.6	23631.1	25659.9	23877.2	24046.5	23635.3	stable
ENSMUSG00000025921.7	ENSMUSG00000025921.7	Rdh10	1339.23	0.012741	0.0731056	0.829553	0.928293	1231.65	1286.68	1471.89	1368.08	1260.99	1416.11	stable
ENSMUSG00000025920.19	ENSMUSG00000025920.19	Stau2	563.713	0.0178417	0.0840074	0.771446	0.899561	539.251	548.214	585.052	569.672	512.84	627.247	stable
ENSMUSG00000025939.19	ENSMUSG00000025939.19	Ube2w	1377.63	0.0619108	0.0700392	0.286738	0.56112	1269.4	1354.35	1387.65	1441.06	1357.02	1456.3	stable
ENSMUSG00000079658.9	ENSMUSG00000079658.9	Eloc	3628.68	-0.00610665	0.0628076	0.910818	0.965359	3483.56	3418.74	4013.9	3530.22	3632.09	3693.59	stable
ENSMUSG00000025940.6	ENSMUSG00000025940.6	Tmem70	1766.95	-0.0407192	0.0722596	0.488169	0.728478	1834.53	1603.45	1971.77	1680.7	1803.38	1707.89	stable
ENSMUSG00000025779.10	ENSMUSG00000025779.10	Ly96	133.799	0.0104033	0.10771	0.845152	0.936833	105.693	156.913	132.377	126.352	158.284	123.178	stable
ENSMUSG00000042686.5	ENSMUSG00000042686.5	Jph1	176.403	0.0698235	0.118128	0.271933	0.543098	179.031	163.778	150.892	174.278	177.278	213.159	stable
ENSMUSG00000067780.3	ENSMUSG00000067780.3	Pi15	8.7508	-0.0331851	0.128782	0.0607099	NA	4.314	15.6913	19.44	2.17848	7.38658	3.49441	stable
ENSMUSG00000041872.9	ENSMUSG00000041872.9	Il17f	8.14639	0.0135086	0.123529	0.359278	NA	3.2355	9.80705	3.70286	15.2493	16.8836	0	stable
ENSMUSG00000041859.10	ENSMUSG00000041859.10	Mcm3	8398.83	0.0886385	0.0541927	0.0820597	0.271378	8416.62	8118.27	7800.08	8439.42	8911.38	8707.2	stable
ENSMUSG00000025931.15	ENSMUSG00000025931.15	Paqr8	405.655	0.0044515	0.0922754	0.944264	0.979732	448.656	426.607	337.886	449.856	383.047	387.88	stable
ENSMUSG00000041809.5	ENSMUSG00000041809.5	Efhc1	90.8538	-0.128505	0.183449	0.0629505	0.231308	95.9866	98.0705	120.343	82.7822	72.8106	75.1298	stable
ENSMUSG00000041779.5	ENSMUSG00000041779.5	Tram2	2755.87	0.0540859	0.0772444	0.377551	0.641885	2683.31	3014.69	2337.43	3073.83	2593.74	2832.22	stable
ENSMUSG00000025933.15	ENSMUSG00000025933.15	Tmem14a	135.556	-0.405144	0.238874	0.00436608	0.037138	169.325	141.221	175.886	116.549	105.523	104.832	stable
ENSMUSG00000025934.15	ENSMUSG00000025934.15	Gsta3	60.6725	-0.113228	0.185528	0.0454087	0.188282	57.1606	83.3599	79.6115	59.9081	46.4299	37.5649	stable
ENSMUSG00000028033.16	ENSMUSG00000028033.16	Kcnq5	525.611	-0.40942	0.194249	0.00201894	0.020663	674.063	653.149	538.766	283.202	537.11	467.378	stable
ENSMUSG00000026158.11	ENSMUSG00000026158.11	Ogfrl1	289.677	0.0208195	0.0976766	0.710954	0.866445	303.059	231.446	317.52	296.273	279.635	310.129	stable
ENSMUSG00000026156.8	ENSMUSG00000026156.8	B3gat2	41.5476	0.0571163	0.133909	0.171277	0.419565	30.198	43.151	30.5486	49.0157	42.209	54.1634	stable
ENSMUSG00000026155.13	ENSMUSG00000026155.13	Smap1	967.331	-0.0219401	0.0715784	0.706224	0.864547	984.671	987.57	961.818	998.832	963.421	907.673	stable
ENSMUSG00000026154.4	ENSMUSG00000026154.4	Sdhaf4	299.863	-0.0476035	0.101054	0.450418	0.701501	280.41	293.231	360.103	311.522	274.359	279.553	stable
ENSMUSG00000026153.15	ENSMUSG00000026153.15	Fam135a	1501.03	0.0231404	0.0714886	0.69248	0.855906	1506.67	1601.49	1343.21	1451.96	1496.31	1606.56	stable
ENSMUSG00000073725.8	ENSMUSG00000073725.8	Lmbrd1	1631.45	0.13833	0.0705345	0.0204325	0.11182	1487.25	1555.4	1567.24	1727.53	1744.29	1707.02	stable
ENSMUSG00000048874.15	ENSMUSG00000048874.15	Phf3	4493.23	-0.00854317	0.062762	0.839153	0.933809	4639.71	4855.47	4055.56	4371.12	4426.67	4610.88	stable
ENSMUSG00000026064.16	ENSMUSG00000026064.16	Ptp4a1	28.9114	0.0588842	0.137761	0.112788	0.329124	21.57	22.5562	23.1429	29.4094	40.0986	36.6913	stable
ENSMUSG00000117310.2	ENSMUSG00000117310.2	Ptp4a1	47.9997	0.0111907	0.115745	0.787846	0.908313	48.5325	44.1317	47.2115	46.8373	45.3747	55.9106	stable
ENSMUSG00000026134.11	ENSMUSG00000026134.11	Prim2	1635.43	0.104043	0.078361	0.0983868	0.304057	1722.37	1523.03	1424.68	1690.5	1773.83	1678.19	stable
ENSMUSG00000004768.14	ENSMUSG00000004768.14	Rab23	1094.42	0.0283575	0.0722382	0.630038	0.821539	1090.36	1094.47	1049.76	1094.69	1197.68	1039.59	stable
ENSMUSG00000042215.8	ENSMUSG00000042215.8	Bag2	899.47	0.0373181	0.0772423	0.53205	0.759128	819.661	886.557	935.898	859.409	977.139	918.157	stable
ENSMUSG00000042197.13	ENSMUSG00000042197.13	Zfp451	2882.76	0.100865	0.0709243	0.0852471	0.278211	2888.23	2887.19	2484.62	2958.37	2931.42	3146.72	stable
ENSMUSG00000042182.16	ENSMUSG00000042182.16	Bend6	214.147	-0.0956947	0.141201	0.141929	0.376976	169.325	279.501	261.052	225.472	147.732	201.802	stable
ENSMUSG00000026131.20	ENSMUSG00000026131.20	Dst	17211.9	-0.0271973	0.0761065	0.646377	0.830967	17535.3	20590.9	14288.4	16024.9	17263.5	17568.2	stable
ENSMUSG00000042111.9	ENSMUSG00000042111.9	Ccdc115	593.625	0.125367	0.102134	0.0827155	0.272404	609.353	534.484	519.326	624.134	674.289	600.165	stable
ENSMUSG00000026127.13	ENSMUSG00000026127.13	Imp4	1589.82	0.0504951	0.0672005	0.372193	0.63763	1609.12	1448.5	1598.71	1630.59	1647.21	1604.81	stable
ENSMUSG00000026126.15	ENSMUSG00000026126.15	Ptpn18	17.8195	-0.0162008	0.121544	0.555446	0.774525	19.413	15.6913	24.0686	17.4278	13.7179	16.5985	stable
ENSMUSG00000037509.21	ENSMUSG00000037509.21	Arhgef4	93.8322	-0.0726426	0.135417	0.185753	0.439437	101.379	99.0512	114.789	60.9974	80.1971	106.58	stable
ENSMUSG00000037503.12	ENSMUSG00000037503.12	Fam168b	10310.4	0.0406658	0.0525482	0.402921	0.663109	10150.9	10626.9	9640.4	10624.4	10551.2	10268.3	stable
ENSMUSG00000026123.11	ENSMUSG00000026123.11	Plekhb2	3489.37	-0.0851311	0.0639748	0.119679	0.341417	3506.21	3469.73	3879.67	3214.34	3460.08	3406.18	stable
ENSMUSG00000045216.7	ENSMUSG00000045216.7	Hs6st1	1999.7	-0.0538625	0.0729096	0.362508	0.631038	1967.19	2190.89	2000.47	2168.67	1802.33	1868.64	stable
ENSMUSG00000037470.14	ENSMUSG00000037470.14	Uggt1	9567.59	0.00470088	0.0569927	0.962604	0.985556	9559.83	10285.6	8828.55	9356.56	9675.36	9699.61	stable
ENSMUSG00000047180.8	ENSMUSG00000047180.8	Neurl3	1320.74	-0.0266607	0.124023	0.344064	0.614193	1426.86	1439.67	1758.86	446.588	1543.79	1308.66	stable
ENSMUSG00000037447.16	ENSMUSG00000037447.16	Arid5a	1468.75	-0.109947	0.0865249	0.0978627	0.303137	1627.46	1485.77	1532.06	1193.81	1495.25	1478.14	stable
ENSMUSG00000010453.12	ENSMUSG00000010453.12	Kansl3	3671.13	-0.0560719	0.058321	0.271318	0.542191	3800.64	3878.69	3603.81	3562.9	3460.08	3720.67	stable
ENSMUSG00000037432.15	ENSMUSG00000037432.15	Fer1l5	273.087	-0.121329	0.131001	0.105687	0.317181	282.567	316.768	288.823	273.399	263.806	213.159	stable
ENSMUSG00000001143.13	ENSMUSG00000001143.13	Lman2l	1521.07	-0.0626659	0.0708874	0.283124	0.557875	1458.13	1560.3	1680.17	1447.6	1524.8	1455.42	stable
ENSMUSG00000037408.10	ENSMUSG00000037408.10	Cnnm4	1194.69	-0.106194	0.0836541	0.1026	0.311831	1286.65	1323.95	1159	1034.78	1196.63	1167.13	stable
ENSMUSG00000001138.13	ENSMUSG00000001138.13	Cnnm3	876.827	-0.103743	0.0846309	0.112493	0.328693	855.251	978.743	930.344	826.732	814.634	855.257	stable
ENSMUSG00000067653.12	ENSMUSG00000067653.12	Ankrd23	18.082	0.00965914	0.120825	0.717209	0.870094	14.0205	25.4983	11.1086	16.3386	17.9388	23.5873	stable
ENSMUSG00000079610.9	ENSMUSG00000079610.9	Ankrd39	217.791	0.0564923	0.108708	0.370024	0.635866	213.543	195.16	211.063	258.15	197.327	231.505	stable
ENSMUSG00000026121.13	ENSMUSG00000026121.13	Sema4c	2439.32	-0.0541672	0.0639983	0.322302	0.59414	2487.02	2594.94	2414.27	2518.32	2380.59	2240.79	stable
ENSMUSG00000046337.17	ENSMUSG00000046337.17	Fam178b	10.0041	-0.0132042	0.122633	0.51195	0.745904	10.785	18.6334	5.55429	9.80315	7.38658	7.86243	stable
ENSMUSG00000061518.11	ENSMUSG00000061518.11	Cox5b	4063.96	-0.00168558	0.0633377	0.974669	0.989741	3955.94	3735.5	4509.16	4018.2	4122.77	4042.16	stable
ENSMUSG00000037351.9	ENSMUSG00000037351.9	Actr1b	6182.86	-0.045641	0.0503974	0.31763	0.589538	6384.73	6189.23	6322.64	6097.56	6111.87	5991.17	stable
ENSMUSG00000026116.11	ENSMUSG00000026116.11	Tmem131	3593.48	0.0296027	0.0721011	0.617051	0.813245	3685.24	3938.51	2995.62	3565.08	3667.96	3708.44	stable
ENSMUSG00000050122.19	ENSMUSG00000050122.19	Vwa3b	13.4354	0.00393777	0.121579	0.851911	0.939423	15.099	19.6141	3.70286	23.9633	9.49703	8.73603	stable
ENSMUSG00000026113.17	ENSMUSG00000026113.17	Inpp4a	936.816	-0.0293532	0.0752419	0.622986	0.816968	983.593	987.57	884.984	932.388	865.285	967.078	stable
ENSMUSG00000026112.7	ENSMUSG00000026112.7	Coa5	2671.47	0.017993	0.0599187	0.743246	0.884546	2741.55	2646.92	2566.08	2559.71	2702.43	2812.13	stable
ENSMUSG00000026111.15	ENSMUSG00000026111.15	Unc50	1299.94	-0.000122746	0.0693305	0.997139	0.998785	1374.01	1219.02	1307.11	1374.62	1254.66	1270.22	stable
ENSMUSG00000026110.15	ENSMUSG00000026110.15	Mgat4a	331.36	0.0119941	0.0960331	0.842304	0.935219	307.373	386.398	290.675	322.415	303.905	377.396	stable
ENSMUSG00000026090.16	ENSMUSG00000026090.16	2010300C02Rik	335.171	0.107798	0.127224	0.135991	0.369296	242.663	360.899	319.372	401.929	352.445	333.716	stable
ENSMUSG00000060771.15	ENSMUSG00000060771.15	Tsga10	135.276	0.0531235	0.117473	0.355987	0.624889	127.263	127.492	124.046	112.192	167.781	152.88	stable
ENSMUSG00000037216.5	ENSMUSG00000037216.5	Lipt1	162.447	0.0258631	0.105171	0.654652	0.835512	146.676	159.855	166.629	145.958	187.83	167.732	stable
ENSMUSG00000026088.15	ENSMUSG00000026088.15	Mitd1	1480.23	0.219754	0.0791374	0.00111406	0.0131963	1325.48	1327.87	1397.83	1679.61	1524.8	1625.77	stable
ENSMUSG00000026087.11	ENSMUSG00000026087.11	Mrpl30	2220.2	0.143182	0.0713722	0.0175226	0.100321	2076.11	2025.16	2158.77	2383.25	2475.56	2202.35	stable
ENSMUSG00000058407.12	ENSMUSG00000058407.12	Txndc9	2142.1	0.0402722	0.0616006	0.450996	0.701591	2191.51	2052.62	2067.12	2179.57	2115.73	2246.03	stable
ENSMUSG00000026083.12	ENSMUSG00000026083.12	Eif5b	5445.72	0.0278573	0.0504787	0.505606	0.741501	5366.62	5382.11	5382.11	5493.03	5437.58	5612.9	stable
ENSMUSG00000026082.11	ENSMUSG00000026082.11	Rev1	1013.35	-0.00645782	0.0726545	0.911677	0.965621	980.357	1059.16	1011.81	931.299	1035.18	1062.3	stable
ENSMUSG00000037138.18	ENSMUSG00000037138.18	Aff3	305.663	-0.194496	0.157646	0.0316854	0.149	351.591	367.764	300.858	240.722	314.457	258.586	stable
ENSMUSG00000026080.13	ENSMUSG00000026080.13	Chst10	10.6106	-0.00658568	0.122107	0.72207	0.87283	2.157	19.6141	12.96	15.2493	8.4418	5.24162	stable
ENSMUSG00000026078.10	ENSMUSG00000026078.10	Pdcl3	2064.06	0.0182321	0.0664301	0.745417	0.885125	1938.07	1955.53	2242.08	2090.25	2147.38	2011.03	stable
ENSMUSG00000073702.11	ENSMUSG00000073702.11	Rpl31	13288.6	-0.0864099	0.0567245	0.0859907	0.27948	13906.2	12879.6	14499.5	12563.3	13227.3	12655.9	stable
ENSMUSG00000003134.10	ENSMUSG00000003134.10	Tbc1d8	190.992	-0.082463	0.123066	0.210596	0.471121	214.622	176.527	225.875	159.029	189.941	179.962	stable
ENSMUSG00000003135.15	ENSMUSG00000003135.15	Cnot11	1736.49	0.0226906	0.0652246	0.683351	0.851139	1836.69	1625.03	1692.21	1747.14	1795.99	1721.87	stable
ENSMUSG00000048234.13	ENSMUSG00000048234.13	Rnf149	2417.47	-0.00150921	0.0661044	0.97801	0.991104	2250.83	2631.23	2374.46	2570.6	2312	2365.72	stable
ENSMUSG00000057173.8	ENSMUSG00000057173.8	Rfx8	23.9564	-0.0325152	0.125367	0.289568	0.563857	21.57	34.3247	28.6972	13.0709	18.9941	27.0817	stable
ENSMUSG00000026074.15	ENSMUSG00000026074.15	Map4k4	20128.5	-0.0209981	0.0556938	0.667613	0.843647	20330.8	20258.4	20355.6	18237.1	21198.4	20390.8	stable
ENSMUSG00000026073.13	ENSMUSG00000026073.13	Il1r2	7.2966	0.0116873	0.122962	0.489709	NA	2.157	5.88423	9.25715	6.53543	4.2209	15.7249	stable
ENSMUSG00000026072.12	ENSMUSG00000026072.12	Il1r1	2759.37	-0.175072	0.0740273	0.00524719	0.0427523	2883.91	3234.36	2751.23	2597.83	2558.92	2529.95	stable
ENSMUSG00000070942.8	ENSMUSG00000070942.8	Il1rl2	1881.12	0.0670484	0.0802493	0.28352	0.558165	1866.89	2013.39	1566.31	2082.62	1807.6	1949.88	stable
ENSMUSG00000026069.15	ENSMUSG00000026069.15	Il1rl1	247.568	0.651207	0.158091	2.12859e-06	7.42622e-05	185.502	198.102	178.663	286.47	318.678	317.991	stable
ENSMUSG00000026070.15	ENSMUSG00000026070.15	Il18r1	14.7359	-0.00839797	0.121313	0.721926	0.872735	23.727	14.7106	9.25715	17.4278	8.4418	14.8512	stable
ENSMUSG00000026068.11	ENSMUSG00000026068.11	Il18rap	333.192	-0.244834	0.156161	0.0130752	0.0829791	386.103	355.015	382.32	241.811	322.899	311.003	stable
ENSMUSG00000026065.8	ENSMUSG00000026065.8	Slc9a4	6.71906	0.00310723	0.122128	0.858739	NA	8.62801	4.90352	5.55429	10.8924	4.2209	6.11522	stable
ENSMUSG00000026062.12	ENSMUSG00000026062.12	Slc9a2	23.1792	-0.00502319	0.119934	0.857829	0.942458	19.413	24.5176	27.7715	10.8924	33.7672	22.7137	stable
ENSMUSG00000041945.12	ENSMUSG00000041945.12	Mfsd9	69.1583	-0.145967	0.226692	0.0346474	0.157989	77.6521	73.5529	98.1258	49.0157	63.3135	53.2898	stable
ENSMUSG00000060679.14	ENSMUSG00000060679.14	Mrps9	1339.22	0.0521834	0.0689179	0.363869	0.631854	1271.55	1263.15	1382.09	1394.23	1367.57	1356.71	stable
ENSMUSG00000070939.9	ENSMUSG00000070939.9	Tgfbrap1	1343.72	0.199442	0.0891084	0.00560503	0.0450723	1345.97	1244.51	1103.45	1453.04	1437.22	1478.14	stable
ENSMUSG00000010290.7	ENSMUSG00000010290.7	AI597479	1212.38	0.0355058	0.0735976	0.55547	0.774525	1121.64	1258.24	1190.47	1157.86	1342.25	1203.82	stable
ENSMUSG00000008136.14	ENSMUSG00000008136.14	Fhl2	1416.12	0.562938	0.0989943	8.77005e-10	6.52735e-08	1143.21	1056.22	1186.77	1946.47	1532.19	1631.89	stable
ENSMUSG00000066877.11	ENSMUSG00000066877.11	Nck2	1509.26	0.0309266	0.0674495	0.58948	0.797381	1563.83	1413.2	1484.85	1568.5	1450.94	1574.23	stable
ENSMUSG00000026051.8	ENSMUSG00000026051.8	Ecrg4	6.88449	-0.0123123	0.123045	0.462755	NA	11.8635	7.84564	5.55429	2.17848	9.49703	4.36801	stable
ENSMUSG00000057363.12	ENSMUSG00000057363.12	Uxs1	2162.14	0.145785	0.0697877	0.0141609	0.0877257	2054.54	2026.14	2013.43	2411.57	2306.72	2160.42	stable
ENSMUSG00000041763.14	ENSMUSG00000041763.14	Tpp2	4609.7	0.12882	0.0562593	0.0105232	0.0708086	4477.94	4326.87	4322.17	4872.17	4748.51	4910.52	stable
ENSMUSG00000047343.4	ENSMUSG00000047343.4	Mettl21c	6.53262	0.00546435	0.122273	0.750668	NA	4.314	5.88423	7.40572	10.8924	6.33135	4.36801	stable
ENSMUSG00000091844.2	ENSMUSG00000091844.2	Gm8251	40.2169	-0.0161214	0.11899	0.649003	0.832438	46.3755	57.8616	24.0686	33.7664	39.0433	40.1857	stable
ENSMUSG00000026049.11	ENSMUSG00000026049.11	Tex30	603.486	0.023219	0.0813638	0.706706	0.864871	574.841	581.558	629.487	577.297	602.534	655.202	stable
ENSMUSG00000026047.13	ENSMUSG00000026047.13	Poglut2	1153.68	0.0169412	0.0677445	0.765887	0.896356	1152.92	1145.46	1134	1200.34	1119.59	1169.75	stable
ENSMUSG00000041684.11	ENSMUSG00000041684.11	Bivm	943.649	0.0539591	0.0767447	0.376017	0.640893	916.726	978.743	856.287	954.173	1009.85	946.112	stable
ENSMUSG00000026048.16	ENSMUSG00000026048.16	Ercc5	1430.08	-0.0739152	0.0698991	0.203195	0.461233	1429.01	1505.38	1503.36	1361.55	1332.75	1448.43	stable
ENSMUSG00000056870.9	ENSMUSG00000056870.9	Gulp1	1317.24	0.0537341	0.0772901	0.379251	0.642798	1218.71	1337.68	1283.04	1522.76	1243.06	1298.17	stable
ENSMUSG00000026043.18	ENSMUSG00000026043.18	Col3a1	25579.8	-0.514808	0.286313	0.0027241	0.0260892	26035	34039.3	35260.5	24462.1	15431.6	18250.4	stable
ENSMUSG00000026042.16	ENSMUSG00000026042.16	Col5a2	88235.7	-0.246524	0.066159	3.4926e-05	0.000810926	91417	101643	96300.3	86809.1	74904.1	78340.3	stable
ENSMUSG00000025995.16	ENSMUSG00000025995.16	Wdr75	2100.03	0.175959	0.0882089	0.0123731	0.0796554	2040.52	1915.32	1865.32	1973.7	2505.11	2300.2	stable
ENSMUSG00000025993.10	ENSMUSG00000025993.10	Slc40a1	233.997	-0.197693	0.183517	0.0331321	0.153429	243.741	250.08	297.155	238.543	165.67	208.791	stable
ENSMUSG00000041144.12	ENSMUSG00000041144.12	Dnah7b	80.5431	-0.767772	0.292037	0.000338609	0.00519549	87.3586	120.627	109.234	56.6404	56.9822	52.4162	stable
ENSMUSG00000101337.6	ENSMUSG00000101337.6	Dnah7c	43.2251	0.0574799	0.134869	0.15673	0.398957	37.7475	33.344	35.1772	72.979	39.0433	41.0593	stable
ENSMUSG00000025986.6	ENSMUSG00000025986.6	Slc39a10	7045.87	0.233906	0.0706937	0.000187434	0.00322343	6540.03	6663.89	6035.66	8358.82	7204.02	7472.8	stable
ENSMUSG00000026109.14	ENSMUSG00000026109.14	Tmeff2	620.964	-0.310954	0.113363	0.000644357	0.00866712	740.93	704.146	655.407	494.514	560.325	570.463	stable
ENSMUSG00000045954.7	ENSMUSG00000045954.7	Cavin2	2244.87	-0.0590285	0.0859815	0.364611	0.63199	2031.9	2319.37	2606.81	2510.7	1848.76	2151.68	stable
ENSMUSG00000026107.11	ENSMUSG00000026107.11	Nabp1	215.274	0.0156713	0.0993003	0.793412	0.911566	214.622	201.044	220.32	201.509	247.978	206.17	stable
ENSMUSG00000018417.14	ENSMUSG00000018417.14	Myo1b	3702.7	0.0405287	0.0568875	0.425042	0.682141	3550.43	3791.4	3574.19	3716.48	3679.57	3904.13	stable
ENSMUSG00000026104.14	ENSMUSG00000026104.14	Stat1	2760.94	0.192832	0.067995	0.00119692	0.0140167	2584.09	2590.04	2482.77	3068.39	2798.46	3041.88	stable
ENSMUSG00000026103.14	ENSMUSG00000026103.14	Gls	5811.68	-0.0724472	0.0536762	0.131952	0.362991	5932.83	5990.14	6031.96	5406.98	5746.76	5761.41	stable
ENSMUSG00000002881.14	ENSMUSG00000002881.14	Nab1	5636.83	0.150589	0.0573711	0.00339941	0.0307924	5422.7	5411.53	5084.03	5946.15	6078.1	5878.47	stable
ENSMUSG00000043015.15	ENSMUSG00000043015.15	Nemp2	829.839	-0.0472383	0.0894936	0.4577	0.706022	925.354	924.805	714.652	899.711	779.812	734.7	stable
ENSMUSG00000041439.15	ENSMUSG00000041439.15	Mfsd6	449.311	0.192906	0.130621	0.025061	0.127371	437.871	436.414	341.589	489.068	493.846	497.08	stable
ENSMUSG00000026102.9	ENSMUSG00000026102.9	Inpp1	947.607	-0.0184795	0.0753385	0.767528	0.897101	955.552	977.763	938.675	861.588	921.212	1030.85	stable
ENSMUSG00000041426.12	ENSMUSG00000041426.12	Hibch	417.122	-0.0254556	0.0918119	0.68265	0.850844	405.516	376.591	492.481	417.178	387.268	423.697	stable
ENSMUSG00000026098.13	ENSMUSG00000026098.13	Pms1	404.322	0.0535007	0.0941104	0.407224	0.667042	350.513	422.684	395.28	441.142	403.096	413.214	stable
ENSMUSG00000026097.9	ENSMUSG00000026097.9	Ormdl1	526.952	-0.045082	0.0914947	0.477789	0.720015	622.295	476.623	531.361	485.801	497.011	548.623	stable
ENSMUSG00000026096.14	ENSMUSG00000026096.14	Osgepl1	224.894	0.0406379	0.109149	0.488452	0.728788	236.192	234.388	174.035	273.399	181.499	249.85	stable
ENSMUSG00000026095.15	ENSMUSG00000026095.15	Asnsd1	181.826	0.0297528	0.103501	0.616862	0.813201	188.738	169.662	171.257	169.921	187.83	203.549	stable
ENSMUSG00000026094.14	ENSMUSG00000026094.14	Stk17b	1316.86	0.0916344	0.0811007	0.149267	0.387246	1306.06	1244.51	1221.02	1539.09	1315.87	1274.59	stable
ENSMUSG00000042807.15	ENSMUSG00000042807.15	Hecw2	35.5542	0.00781822	0.117634	0.831572	0.929311	29.1195	43.151	31.4743	31.5879	36.9329	41.0593	stable
ENSMUSG00000025983.11	ENSMUSG00000025983.11	Ccdc150	5.78857	-0.0168232	0.124352	0.19418	NA	10.785	14.7106	0	3.26772	4.2209	1.74721	stable
ENSMUSG00000041303.7	ENSMUSG00000041303.7	Gtf3c3	1437.56	-0.0208747	0.067314	0.710743	0.866408	1477.55	1527.94	1351.54	1447.6	1420.33	1400.39	stable
ENSMUSG00000073678.4	ENSMUSG00000073678.4	Pgap1	780.981	0.248444	0.120341	0.00530606	0.0430559	690.241	762.988	631.338	998.832	793.53	808.956	stable
ENSMUSG00000052331.14	ENSMUSG00000052331.14	Ankrd44	1556.3	0.203006	0.0845758	0.00363624	0.0325415	1438.72	1537.75	1301.56	1759.12	1635.6	1665.09	stable
ENSMUSG00000025982.13	ENSMUSG00000025982.13	Sf3b1	14117.3	0.0643921	0.052881	0.177253	0.428331	14062.6	14169.2	13004.5	14226.5	14347.9	14893.2	stable
ENSMUSG00000025981.13	ENSMUSG00000025981.13	Coq10b	1124.31	0.214537	0.089027	0.00318003	0.0292804	1115.17	962.071	996.996	1199.25	1238.83	1233.53	stable
ENSMUSG00000025980.14	ENSMUSG00000025980.14	Hspd1	14423.2	0.11042	0.0629144	0.0441901	0.185178	14769	13491.6	13033.1	14313.7	16071.1	14860.9	stable
ENSMUSG00000073676.4	ENSMUSG00000073676.4	Hspe1	5782.95	0.0410505	0.0595897	0.421675	0.679359	5597.42	5378.18	6050.48	5686.92	6241.66	5743.06	stable
ENSMUSG00000025979.13	ENSMUSG00000025979.13	Mob4	2189.69	0.147353	0.0680157	0.0116597	0.076272	2025.42	2033.98	2114.33	2288.49	2250.8	2425.12	stable
ENSMUSG00000025978.14	ENSMUSG00000025978.14	Rftn2	118.133	-0.0631368	0.130055	0.227212	0.491601	131.577	163.778	97.2001	128.53	116.075	71.6354	stable
ENSMUSG00000046994.9	ENSMUSG00000046994.9	Mars2	388.482	0.0327881	0.0935574	0.600787	0.803164	424.929	330.498	382.32	363.806	417.869	411.467	stable
ENSMUSG00000038349.10	ENSMUSG00000038349.10	Plcl1	388.783	0.22678	0.188868	0.0229775	0.120528	279.332	416.8	313.818	536.995	352.445	433.307	stable
ENSMUSG00000038331.15	ENSMUSG00000038331.15	Satb2	70.8134	0.0249163	0.11453	0.605009	0.806338	70.1026	64.7265	67.5772	77.336	71.7553	73.3826	stable
ENSMUSG00000038323.3	ENSMUSG00000038323.3	1700066M21Rik	477.335	0.072139	0.0931191	0.276189	0.549303	490.718	441.317	437.863	519.567	500.177	474.366	stable
ENSMUSG00000048495.16	ENSMUSG00000048495.16	Tyw5	416.845	0.106209	0.108272	0.137484	0.371261	378.554	379.533	411.943	393.215	469.575	468.251	stable
ENSMUSG00000025971.6	ENSMUSG00000025971.6	Maip1	467.316	0.0622832	0.0955944	0.344073	0.614193	397.967	450.143	496.183	498.871	445.305	515.426	stable
ENSMUSG00000038305.15	ENSMUSG00000038305.15	Spats2l	111.889	0.0200374	0.112095	0.687708	0.85285	81.9661	114.742	126.823	144.869	92.8598	110.074	stable
ENSMUSG00000054770.16	ENSMUSG00000054770.16	Kctd18	618.118	-0.0142273	0.0815658	0.815156	0.920874	652.493	573.712	644.298	581.654	661.626	594.924	stable
ENSMUSG00000026039.9	ENSMUSG00000026039.9	Sgo2a	732.565	-0.0151475	0.0783012	0.801836	0.915416	730.145	805.159	682.252	710.184	720.719	746.93	stable
ENSMUSG00000063558.4	ENSMUSG00000063558.4	Aox1	875.452	-0.486095	0.101237	1.14674e-07	5.60687e-06	976.043	1140.56	978.481	755.932	708.056	693.641	stable
ENSMUSG00000064294.12	ENSMUSG00000064294.12	Aox3	88.2054	-0.0736436	0.139598	0.153233	0.393495	86.2801	101.993	112.937	103.478	48.5404	76.0034	stable
ENSMUSG00000051223.14	ENSMUSG00000051223.14	Bzw1	14065.3	0.131799	0.0493262	0.00379518	0.0335604	13364.8	13331.7	13384.9	14454.2	14927.2	14929	stable
ENSMUSG00000026034.17	ENSMUSG00000026034.17	Clk1	2927.99	-0.202677	0.0710705	0.00102902	0.0124533	3076.96	3369.7	3040.05	2568.43	2702.43	2810.38	stable
ENSMUSG00000026035.15	ENSMUSG00000026035.15	Ppil3	521.387	0.0697338	0.0883832	0.276414	0.549587	505.817	493.294	501.738	563.136	524.447	539.887	stable
ENSMUSG00000026036.17	ENSMUSG00000026036.17	Nif3l1	794.745	0.0708394	0.0786497	0.253536	0.521195	759.265	762.008	777.601	803.858	820.965	844.774	stable
ENSMUSG00000026037.14	ENSMUSG00000026037.14	Orc2	1097	0.14362	0.0960286	0.0450868	0.18753	1166.94	972.859	925.715	1107.76	1229.34	1179.36	stable
ENSMUSG00000038174.14	ENSMUSG00000038174.14	Fam126b	530.577	0.0427251	0.0881769	0.499902	0.737089	512.288	545.272	490.629	604.528	491.735	539.013	stable
ENSMUSG00000026032.8	ENSMUSG00000026032.8	Ndufb3	1281.16	-0.0439971	0.0746431	0.457573	0.705989	1253.22	1245.5	1431.16	1326.69	1264.16	1166.26	stable
ENSMUSG00000047528.13	ENSMUSG00000047528.13	Flacc1	5.24017	-0.00527829	0.12256	0.721153	NA	6.47101	1.96141	9.25715	2.17848	6.33135	5.24162	stable
ENSMUSG00000026031.15	ENSMUSG00000026031.15	Cflar	2026.1	0.0226483	0.0680235	0.690743	0.854844	2035.13	2161.47	1814.4	2003.11	2146.33	1996.18	stable
ENSMUSG00000026029.14	ENSMUSG00000026029.14	Casp8	2324.48	0.111204	0.0636957	0.0435276	0.183493	2139.75	2235.03	2274.48	2395.24	2444.96	2457.44	stable
ENSMUSG00000026028.12	ENSMUSG00000026028.12	Trak2	3128.91	0.0592785	0.0686484	0.303226	0.577691	3226.88	3137.27	2764.19	2982.34	3394.66	3268.15	stable
ENSMUSG00000026027.13	ENSMUSG00000026027.13	Stradb	395.553	-0.0252628	0.0911438	0.683798	0.851154	403.359	377.571	427.681	420.446	339.783	404.478	stable
ENSMUSG00000038079.14	ENSMUSG00000038079.14	Tmem237	810.891	0.147322	0.0942327	0.0388841	0.170629	803.483	688.455	772.047	865.945	895.886	839.532	stable
ENSMUSG00000079550.9	ENSMUSG00000079550.9	Mpp4	14.9557	-0.00654658	0.121027	0.786016	0.907311	15.099	12.7492	19.44	9.80315	22.1597	10.4832	stable
ENSMUSG00000026024.14	ENSMUSG00000026024.14	Als2	1884.66	0.0172035	0.0715867	0.768869	0.89744	1873.36	2035.94	1694.98	2029.25	1741.12	1933.28	stable
ENSMUSG00000026023.16	ENSMUSG00000026023.16	Cdk15	22.1241	-0.0353045	0.127276	0.209514	0.469547	16.1775	40.2089	24.9943	9.80315	23.215	18.3457	stable
ENSMUSG00000041075.8	ENSMUSG00000041075.8	Fzd7	2911.78	-0.206743	0.0646658	0.000325207	0.00503052	3089.91	3128.45	3213.16	2687.15	2585.3	2766.7	stable
ENSMUSG00000026021.15	ENSMUSG00000026021.15	Sumo1	4172.22	0.00672838	0.0597563	0.898086	0.960724	3927.9	4019.91	4529.53	4147.82	4206.13	4202.03	stable
ENSMUSG00000026020.9	ENSMUSG00000026020.9	Nop58	5756.16	0.176586	0.0624987	0.00144807	0.0160329	5566.14	5113.39	5400.62	5970.12	6478.03	6008.64	stable
ENSMUSG00000067336.6	ENSMUSG00000067336.6	Bmpr2	5642.53	-0.191036	0.0874706	0.00684493	0.0522814	5927.44	7030.67	5341.38	4891.77	5211.76	5452.16	stable
ENSMUSG00000041040.12	ENSMUSG00000041040.12	Fam117b	1233.25	-0.0286861	0.0722214	0.624173	0.817622	1136.74	1326.89	1289.52	1270.05	1188.18	1188.1	stable
ENSMUSG00000026018.12	ENSMUSG00000026018.12	Ica1l	16.6299	-0.0162302	0.121811	0.539566	0.763632	21.57	13.7299	20.3657	13.0709	17.9388	13.104	stable
ENSMUSG00000026019.15	ENSMUSG00000026019.15	Wdr12	936.364	0.250781	0.0947368	0.00125495	0.0145061	873.586	835.56	813.704	957.441	1097.43	1040.46	stable
ENSMUSG00000026017.13	ENSMUSG00000026017.13	Carf	255.845	-0.00683933	0.0944087	0.909636	0.964937	251.291	274.597	246.24	252.703	249.033	261.207	stable
ENSMUSG00000073664.11	ENSMUSG00000073664.11	Nbeal1	1910.07	0.0409383	0.0752938	0.496317	0.734402	1764.43	2129.11	1714.43	1967.17	1819.21	2066.07	stable
ENSMUSG00000049439.13	ENSMUSG00000049439.13	Cyp20a1	1400.72	-0.0463102	0.0670727	0.422543	0.679949	1502.35	1409.27	1381.17	1370.26	1369.68	1371.56	stable
ENSMUSG00000026782.15	ENSMUSG00000026782.15	Abi2	2013.94	-0.0485266	0.0631123	0.369961	0.635866	2009.25	2163.43	2001.4	2007.47	1982.77	1919.31	stable
ENSMUSG00000026014.15	ENSMUSG00000026014.15	Raph1	3327.44	-0.280305	0.0823441	9.24957e-05	0.00179329	3635.63	3829.65	3599.18	2591.3	3135.08	3173.8	stable
ENSMUSG00000026012.2	ENSMUSG00000026012.2	Cd28	8.49688	-0.0209974	0.124471	0.266954	NA	6.47101	9.80705	16.6629	4.35696	8.4418	5.24162	stable
ENSMUSG00000026009.14	ENSMUSG00000026009.14	Icos	9.02068	-0.0124818	0.122684	0.515974	NA	10.785	7.84564	12.96	13.0709	4.2209	5.24162	stable
ENSMUSG00000052062.14	ENSMUSG00000052062.14	Pard3b	305.545	-0.00688008	0.0968841	0.905101	0.963883	325.707	332.459	263.829	326.772	330.286	254.218	stable
ENSMUSG00000025969.15	ENSMUSG00000025969.15	Nrp2	5802.78	0.427365	0.0918186	2.39935e-07	1.08595e-05	4893.16	5394.86	4360.12	7586.55	5986.29	6595.7	stable
ENSMUSG00000040865.15	ENSMUSG00000040865.15	Ino80d	3095.24	0.0267401	0.0713207	0.648983	0.832438	3094.22	3435.41	2630.88	3113.04	3193.11	3104.78	stable
ENSMUSG00000025968.16	ENSMUSG00000025968.16	Ndufs1	2837.4	0.0561674	0.0617138	0.293745	0.568628	2846.16	2872.48	2582.75	2870.14	2972.57	2880.27	stable
ENSMUSG00000025967.16	ENSMUSG00000025967.16	Eef1b2	13969.4	-0.00611994	0.0522951	0.900787	0.961932	14459.5	13272.9	14280.1	13707	14508.3	13588.9	stable
ENSMUSG00000027520.16	ENSMUSG00000027520.16	Zdbf2	39.8583	-0.0176982	0.119951	0.599481	0.802462	39.9045	56.8809	32.4	25.0525	26.3806	58.5314	stable
ENSMUSG00000025964.15	ENSMUSG00000025964.15	Adam23	97.2641	-0.143041	0.210025	0.0448031	0.187	117.557	125.53	100.903	54.4619	96.0255	89.1075	stable
ENSMUSG00000025962.15	ENSMUSG00000025962.15	Fastkd2	780.412	0.214331	0.113696	0.0103117	0.0698415	761.422	624.709	727.612	766.824	937.04	864.867	stable
ENSMUSG00000025959.13	ENSMUSG00000025959.13	Klf7	567.497	-0.110544	0.10014	0.116679	0.336017	619.06	628.632	559.132	557.69	482.238	558.232	stable
ENSMUSG00000025958.14	ENSMUSG00000025958.14	Creb1	2454.94	0.0967175	0.0660761	0.0858113	0.279168	2342.5	2490.01	2225.42	2539.02	2498.77	2633.91	stable
ENSMUSG00000025956.10	ENSMUSG00000025956.10	Mettl21a	580.993	-0.0761253	0.0962576	0.253646	0.521341	589.94	633.535	601.715	617.598	467.465	575.704	stable
ENSMUSG00000070871.10	ENSMUSG00000070871.10	Ccnyl1	1143.54	0.0589981	0.075158	0.328492	0.60014	1169.1	1070.93	1090.49	1088.15	1197.68	1244.88	stable
ENSMUSG00000045005.9	ENSMUSG00000045005.9	Fzd5	759.748	0.221088	0.114184	0.00873091	0.0622518	712.889	670.802	667.441	960.709	804.082	742.562	stable
ENSMUSG00000051344.13	ENSMUSG00000051344.13	Plekhm3	726.537	-0.207566	0.10924	0.0106483	0.0713747	832.603	804.178	748.904	579.475	689.062	704.997	stable
ENSMUSG00000044816.10	ENSMUSG00000044816.10	D630023F18Rik	6.25306	-0.00105425	0.123228	0.782399	NA	20.4915	3.92282	0	0	0	13.104	stable
ENSMUSG00000025950.16	ENSMUSG00000025950.16	Idh1	1877.36	0.119638	0.0880503	0.077076	0.260952	1702.95	1904.53	1698.69	2289.58	1838.2	1830.2	stable
ENSMUSG00000025949.16	ENSMUSG00000025949.16	Pikfyve	1777.3	0.153829	0.0821088	0.0204325	0.11182	1684.62	1795.67	1495.03	1987.86	1847.7	1852.91	stable
ENSMUSG00000015222.18	ENSMUSG00000015222.18	Map2	62.2869	0.0404431	0.121604	0.382174	0.645462	44.2185	61.7844	63.8744	75.1575	67.5344	61.1522	stable
ENSMUSG00000026005.15	ENSMUSG00000026005.15	Rpe	1202.18	0.0659224	0.0711844	0.260743	0.529831	1185.27	1133.69	1173.81	1292.93	1226.17	1201.2	stable
ENSMUSG00000026004.15	ENSMUSG00000026004.15	Kansl1l	806.842	0.243676	0.107724	0.00354628	0.0318884	776.521	764.95	627.635	908.425	891.666	871.856	stable
ENSMUSG00000026003.5	ENSMUSG00000026003.5	Acadl	2314.83	-0.0444626	0.0663376	0.427443	0.684409	2284.27	2370.36	2436.48	2077.18	2287.73	2432.98	stable
ENSMUSG00000026000.16	ENSMUSG00000026000.16	Lancl1	1407.22	-0.206944	0.0834487	0.00281268	0.0266677	1458.13	1513.23	1608.89	1297.28	1208.23	1357.58	stable
ENSMUSG00000062209.15	ENSMUSG00000062209.15	Erbb4	29.0671	-0.0321738	0.124278	0.334787	0.60502	32.355	43.151	24.0686	29.4094	25.3254	20.0929	stable
ENSMUSG00000025997.13	ENSMUSG00000025997.13	Ikzf2	574.246	-0.0360531	0.0904167	0.566072	0.780373	505.817	680.609	577.646	589.278	579.319	512.805	stable
ENSMUSG00000026196.7	ENSMUSG00000026196.7	Bard1	655.195	0.144613	0.102835	0.0512533	0.203993	628.766	643.342	551.726	688.399	752.376	666.559	stable
ENSMUSG00000026192.13	ENSMUSG00000026192.13	Atic	5399.98	0.147379	0.0635563	0.00797374	0.058342	5374.17	4920.2	4948.87	5456	6007.4	5693.27	stable
ENSMUSG00000026193.15	ENSMUSG00000026193.15	Fn1	297104	-0.581095	0.060002	2.4624e-23	1.37453e-20	348866	380593	342306	224084	243065	243710	stable
ENSMUSG00000039395.8	ENSMUSG00000039395.8	Mreg	192.461	-0.115509	0.152954	0.102295	0.311537	217.857	192.218	233.28	120.906	187.83	202.676	stable
ENSMUSG00000026189.13	ENSMUSG00000026189.13	Pecr	446.3	-0.0561773	0.0929205	0.384222	0.64689	497.189	449.163	441.566	418.268	470.631	400.984	stable
ENSMUSG00000026188.11	ENSMUSG00000026188.11	Tmem169	129.212	0.0294189	0.110785	0.587221	0.79553	110.007	122.588	138.857	159.029	107.633	137.156	stable
ENSMUSG00000026187.9	ENSMUSG00000026187.9	Xrcc5	1737.3	0.100634	0.0732342	0.0951478	0.298448	1617.75	1704.46	1654.25	1774.37	1707.35	1965.61	stable
ENSMUSG00000039354.16	ENSMUSG00000039354.16	Smarcal1	704.498	-0.0531409	0.0840975	0.396557	0.657916	760.343	765.93	653.555	660.079	663.737	723.343	stable
ENSMUSG00000046330.10	ENSMUSG00000046330.10	Rpl37a	12494.3	0.046866	0.0518101	0.308735	0.582	12624.9	11622.3	12495.3	12975	12796.7	12451.5	stable
ENSMUSG00000039323.18	ENSMUSG00000039323.18	Igfbp2	557.377	0.167875	0.117374	0.0361973	0.162949	498.267	449.163	580.424	630.669	600.423	585.314	stable
ENSMUSG00000055322.16	ENSMUSG00000055322.16	Tns1	14525.1	0.130145	0.0771782	0.0376899	0.166919	13476.9	15204.8	12382.4	16850.5	14058.8	15177.1	stable
ENSMUSG00000061815.11	ENSMUSG00000061815.11	Rufy4	70.0316	0.0345917	0.120453	0.431209	0.686501	74.4166	62.7651	55.5429	93.6745	46.4299	87.3603	stable
ENSMUSG00000026180.8	ENSMUSG00000026180.8	Cxcr2	14.0385	-0.0104453	0.12172	0.646771	0.831314	23.727	9.80705	12.96	17.4278	6.33135	13.9776	stable
ENSMUSG00000006304.14	ENSMUSG00000006304.14	Arpc2	12432.8	0.114386	0.0557652	0.0218942	0.116906	11619.8	11459.5	12517.5	13380.2	12632.1	12987.9	stable
ENSMUSG00000064272.3	ENSMUSG00000064272.3	Gpbar1	51.6325	0.0894726	0.160635	0.0627202	0.230841	48.5325	45.1124	27.7715	76.2467	47.4851	64.6466	stable
ENSMUSG00000006299.13	ENSMUSG00000006299.13	Aamp	4967.64	0.0184757	0.0603341	0.727291	0.876099	4693.64	4719.15	5363.6	5180.42	5030.26	4818.79	stable
ENSMUSG00000026179.14	ENSMUSG00000026179.14	Pnkd	2903.67	0.127454	0.0681442	0.0280725	0.137963	2618.6	2883.27	2741.97	3249.2	2937.75	2991.22	stable
ENSMUSG00000006301.17	ENSMUSG00000006301.17	Tmbim1	3089.02	-0.0383533	0.0636657	0.476502	0.719128	2862.34	3216.71	3352.02	3116.31	2984.18	3002.57	stable
ENSMUSG00000073650.8	ENSMUSG00000073650.8	Catip	18.8734	-0.0286729	0.124654	0.311981	0.584397	16.1775	28.4404	22.2172	14.1601	14.7732	17.4721	stable
ENSMUSG00000026177.11	ENSMUSG00000026177.11	Slc11a1	7.84743	-0.00982323	0.122802	0.543879	NA	5.39251	9.80705	12.96	0	8.4418	10.4832	stable
ENSMUSG00000026176.13	ENSMUSG00000026176.13	Ctdsp1	4693.86	0.0254653	0.0568748	0.616499	0.81304	4747.56	4556.35	4621.17	5066.05	4603.95	4568.07	stable
ENSMUSG00000026175.12	ENSMUSG00000026175.12	Vil1	11.6128	-0.00449069	0.121411	0.834814	0.931225	19.413	9.80705	7.40572	13.0709	9.49703	10.4832	stable
ENSMUSG00000033364.13	ENSMUSG00000033364.13	Usp37	1906.57	0.0232239	0.0682532	0.684742	0.851631	1869.04	2053.6	1732.94	1836.46	1966.94	1980.46	stable
ENSMUSG00000026174.9	ENSMUSG00000026174.9	Cnot9	3175.72	0.114575	0.0595027	0.0289958	0.140847	3084.51	2971.54	3028.94	3315.64	3255.37	3398.31	stable
ENSMUSG00000026173.15	ENSMUSG00000026173.15	Plcd4	24.8989	0.0314187	0.124995	0.305273	0.579152	17.256	22.5562	22.2172	39.2126	15.8284	32.3233	stable
ENSMUSG00000026135.17	ENSMUSG00000026135.17	Zfp142	1690.85	-0.0173908	0.0776028	0.803454	0.915961	1800.02	1890.8	1426.53	1572.86	1734.79	1720.12	stable
ENSMUSG00000026172.12	ENSMUSG00000026172.12	Bcs1l	525.595	0.0367241	0.0863698	0.59732	0.801276	556.507	463.873	523.955	550.066	509.674	549.496	stable
ENSMUSG00000026171.12	ENSMUSG00000026171.12	Rnf25	1033.18	-0.000587653	0.0705632	0.992448	0.996905	1028.89	1081.72	990.516	1041.31	990.857	1065.8	stable
ENSMUSG00000033276.18	ENSMUSG00000033276.18	Stk36	299.377	0.0521217	0.0989963	0.418518	0.675936	291.195	297.154	274.937	331.129	283.856	317.991	stable
ENSMUSG00000033257.14	ENSMUSG00000033257.14	Ttll4	4210.98	0.0963734	0.0696268	0.0988226	0.304912	4291.36	4199.38	3605.66	4202.28	4414.01	4553.22	stable
ENSMUSG00000026170.6	ENSMUSG00000026170.6	Cyp27a1	282.224	-0.224192	0.174145	0.0218656	0.1168	296.588	291.269	364.732	241.811	284.911	214.033	stable
ENSMUSG00000006542.13	ENSMUSG00000006542.13	Prkag3	55.7349	0.0864936	0.153659	0.0908988	0.290042	50.6895	48.0545	38.88	60.9974	58.0374	77.7506	stable
ENSMUSG00000033227.7	ENSMUSG00000033227.7	Wnt6	116.709	-0.321452	0.341207	0.0126609	0.081041	127.263	125.53	170.332	65.3543	108.688	103.085	stable
ENSMUSG00000026167.14	ENSMUSG00000026167.14	Wnt10a	594.786	-0.0308849	0.123057	0.383833	0.646738	800.248	588.423	610.972	283.202	710.167	575.704	stable
ENSMUSG00000006538.12	ENSMUSG00000006538.12	Ihh	6.35674	-0.00123056	0.122276	0.935908	NA	2.157	13.7299	3.70286	4.35696	6.33135	7.86243	stable
ENSMUSG00000026162.7	ENSMUSG00000026162.7	Nhej1	97.0123	-0.0636202	0.126023	0.257326	0.526393	116.478	99.0512	101.829	96.9423	86.5285	81.2451	stable
ENSMUSG00000026205.8	ENSMUSG00000026205.8	Slc23a3	58.1838	0.116583	0.19015	0.0433417	0.183031	34.512	43.151	59.2458	69.7113	66.4792	76.0034	stable
ENSMUSG00000033159.14	ENSMUSG00000033159.14	Cnppd1	1819.04	0.0865114	0.0686695	0.133522	0.365434	1721.29	1860.4	1664.44	1915.97	1842.42	1909.7	stable
ENSMUSG00000049339.16	ENSMUSG00000049339.16	Retreg2	2515	-0.00891137	0.0580621	0.861727	0.94396	2468.69	2555.72	2550.35	2565.16	2412.25	2537.82	stable
ENSMUSG00000026197.12	ENSMUSG00000026197.12	Zfand2b	661.427	0.0034816	0.077776	0.954808	0.983219	672.985	681.59	626.709	632.848	666.903	687.525	stable
ENSMUSG00000026198.15	ENSMUSG00000026198.15	Abcb6	8.85104	0.00311817	0.122077	0.861439	NA	2.157	10.7878	12.0343	17.4278	6.33135	4.36801	stable
ENSMUSG00000033124.16	ENSMUSG00000033124.16	Atg9a	1106.64	0.0197849	0.0780585	0.745522	0.885125	1113.01	1211.17	959.967	1039.13	1140.7	1175.87	stable
ENSMUSG00000026199.17	ENSMUSG00000026199.17	Ankzf1	749.004	-0.11259	0.0906987	0.0976546	0.302772	725.831	830.657	817.407	721.076	677.455	721.596	stable
ENSMUSG00000026200.13	ENSMUSG00000026200.13	Glb1l	532.667	-0.0384316	0.0856426	0.539035	0.763356	542.486	546.253	547.098	570.761	474.851	514.552	stable
ENSMUSG00000026201.12	ENSMUSG00000026201.12	Stk16	1921.07	0.0695479	0.0658885	0.215084	0.476603	1904.63	1758.4	1919.93	1950.83	2047.14	1945.51	stable
ENSMUSG00000026202.13	ENSMUSG00000026202.13	Tuba4a	2165.95	0.207836	0.0718238	0.000872986	0.0109919	2077.19	2013.39	1878.28	2281.96	2346.82	2398.04	stable
ENSMUSG00000026203.16	ENSMUSG00000026203.16	Dnajb2	1450.13	0.266316	0.0811831	0.000156839	0.00278861	1240.28	1323.95	1334.88	1631.68	1657.76	1512.21	stable
ENSMUSG00000026204.15	ENSMUSG00000026204.15	Ptprn	587.784	-0.0249639	0.0956059	0.684057	0.851227	658.964	459.951	680.401	515.21	662.682	549.496	stable
ENSMUSG00000026209.15	ENSMUSG00000026209.15	Dnpep	5608.03	0.10142	0.0560593	0.042728	0.181148	5130.43	5463.51	5539.48	5904.76	5851.23	5758.79	stable
ENSMUSG00000026208.9	ENSMUSG00000026208.9	Des	593.289	0.197377	0.131971	0.0233747	0.121801	468.069	546.253	585.052	739.593	666.903	553.864	stable
ENSMUSG00000026207.16	ENSMUSG00000026207.16	Speg	4692.73	-0.0302656	0.0575582	0.55144	0.771955	4917.96	4794.67	4551.74	4898.31	4557.52	4436.16	stable
ENSMUSG00000033021.16	ENSMUSG00000033021.16	Gmppa	2860.3	-0.0496523	0.06128	0.350782	0.619504	2852.64	3083.34	2833.61	2924.61	2708.76	2758.84	stable
ENSMUSG00000032997.16	ENSMUSG00000032997.16	Chpf	2556.39	-0.032206	0.0698043	0.575776	0.78727	2416.92	2459.61	2913.23	2618.53	2559.98	2370.08	stable
ENSMUSG00000026211.17	ENSMUSG00000026211.17	Obsl1	4540.02	0.0594758	0.0639957	0.278749	0.552754	4263.31	4768.19	4223.11	4963.66	4619.78	4402.08	stable
ENSMUSG00000051703.14	ENSMUSG00000051703.14	Tmem198	107.617	-0.00716905	0.107754	0.890337	0.958427	112.164	99.0512	114.789	115.459	105.523	98.7171	stable
ENSMUSG00000032968.4	ENSMUSG00000032968.4	Inha	161.211	-0.0339627	0.107731	0.554857	0.774525	146.676	173.585	181.44	176.457	151.952	137.156	stable
ENSMUSG00000026213.15	ENSMUSG00000026213.15	Stk11ip	1057.13	-0.0732978	0.0762606	0.2273	0.491601	1139.98	1079.76	1067.35	1067.45	953.924	1034.35	stable
ENSMUSG00000006576.16	ENSMUSG00000006576.16	Slc4a3	1384.34	-0.0818962	0.0754009	0.178349	0.429995	1457.05	1548.53	1310.81	1322.34	1335.92	1331.37	stable
ENSMUSG00000026235.14	ENSMUSG00000026235.14	Epha4	730.986	0.394665	0.118568	7.14047e-05	0.00143635	649.258	649.227	557.281	736.325	930.709	863.12	stable
ENSMUSG00000004872.15	ENSMUSG00000004872.15	Pax3	1473.97	0.0593283	0.0706704	0.304772	0.578669	1432.25	1399.47	1461.7	1538.01	1610.27	1402.13	stable
ENSMUSG00000032908.9	ENSMUSG00000032908.9	Sgpp2	85.5149	-0.0732312	0.138291	0.163394	0.408242	76.5736	84.3406	129.6	66.4436	69.6449	86.4867	stable
ENSMUSG00000026245.16	ENSMUSG00000026245.16	Farsb	2330.33	0.0841459	0.0709674	0.15266	0.392325	2223.87	2084.98	2412.41	2280.87	2559.98	2419.88	stable
ENSMUSG00000032883.15	ENSMUSG00000032883.15	Acsl3	2195.62	0.0868366	0.0699888	0.136923	0.370427	2109.55	2177.16	2043.05	2338.6	2087.24	2418.13	stable
ENSMUSG00000079470.8	ENSMUSG00000079470.8	Utp14b	787.417	0.199852	0.107849	0.012724	0.0813665	748.48	781.622	618.378	875.748	838.904	861.372	stable
ENSMUSG00000047330.8	ENSMUSG00000047330.8	Kcne4	11.3622	-0.0468764	0.135183	0.0241911	0.124889	8.62801	28.4404	14.8114	4.35696	8.4418	3.49441	stable
ENSMUSG00000054702.14	ENSMUSG00000054702.14	Ap1s3	463.45	0.0354782	0.0962029	0.57062	0.783177	464.834	506.044	382.32	407.375	470.631	549.496	stable
ENSMUSG00000073643.11	ENSMUSG00000073643.11	Wdfy1	574.835	0.0399771	0.0853511	0.541386	0.76516	541.408	603.133	539.692	616.509	534.999	613.269	stable
ENSMUSG00000026248.9	ENSMUSG00000026248.9	Mrpl44	694.651	-0.0334085	0.0779416	0.582138	0.791526	743.087	700.223	679.475	684.042	695.394	665.685	stable
ENSMUSG00000026249.10	ENSMUSG00000026249.10	Serpine2	116.553	-0.0496623	0.121751	0.337433	0.607607	89.5156	120.627	168.48	112.192	89.6942	118.81	stable
ENSMUSG00000004364.14	ENSMUSG00000004364.14	Cul3	4818.95	0.113973	0.0570094	0.0247634	0.126619	4733.54	4538.7	4523.97	4947.32	5210.7	4959.44	stable
ENSMUSG00000038608.15	ENSMUSG00000038608.15	Dock10	17.1679	0.0160928	0.122388	0.503484	0.739684	17.256	17.6527	9.25715	16.3386	33.7672	8.73603	stable
ENSMUSG00000055980.2	ENSMUSG00000055980.2	Irs1	944.1	0.0659031	0.0923258	0.316137	0.588574	881.135	1000.32	835.921	1163.31	857.898	926.019	stable
ENSMUSG00000026142.15	ENSMUSG00000026142.15	Rhbdd1	1568.98	0.0160851	0.0643861	0.768458	0.89744	1608.05	1522.05	1542.24	1519.49	1579.67	1642.37	stable
ENSMUSG00000067158.9	ENSMUSG00000067158.9	Col4a4	33.2702	-0.0150884	0.119538	0.651283	0.833838	30.198	31.3826	44.4343	28.3202	44.3195	20.9665	stable
ENSMUSG00000079465.8	ENSMUSG00000079465.8	Col4a3	11.431	0.0392976	0.131059	0.055823	0.214409	4.314	6.86493	7.40572	18.5171	5.27613	26.2081	stable
ENSMUSG00000026150.14	ENSMUSG00000026150.14	Mff	2737.65	-0.0458951	0.0618297	0.390494	0.652545	2821.36	2889.16	2670.69	2805.88	2699.27	2539.56	stable
ENSMUSG00000026159.13	ENSMUSG00000026159.13	Agfg1	5488.4	0.170142	0.0555089	0.000727004	0.00948703	5198.38	5139.87	5058.11	5783.86	5777.36	5972.82	stable
ENSMUSG00000113880.1	ENSMUSG00000113880.1	A030005L19Rik	22.2145	-0.0167771	0.121204	0.564194	0.778898	19.413	29.4211	24.0686	27.231	20.0493	13.104	stable
ENSMUSG00000038496.16	ENSMUSG00000038496.16	Slc19a3	15.6104	-0.0414787	0.130838	0.111227	0.326425	22.6485	20.5948	18.5143	5.44619	11.6075	14.8512	stable
ENSMUSG00000026166.14	ENSMUSG00000026166.14	Ccl20	119.872	0.00609164	0.121169	0.799447	0.914397	149.912	89.2441	100.903	44.6588	202.603	131.914	stable
ENSMUSG00000026219.14	ENSMUSG00000026219.14	Trip12	13915.6	0.00144405	0.0595606	0.975046	0.989858	14043.2	15142.1	12532.3	13856.2	13768.6	14151.5	stable
ENSMUSG00000073633.9	ENSMUSG00000073633.9	Fbxo36	130.58	0.00159547	0.105198	0.979263	0.991797	119.714	135.337	136.08	130.709	119.24	142.397	stable
ENSMUSG00000070034.13	ENSMUSG00000070034.13	Sp110	413.569	0.0923698	0.113254	0.187071	0.441038	346.199	421.703	392.503	359.449	465.354	496.206	stable
ENSMUSG00000070031.11	ENSMUSG00000070031.11	Sp140	294.178	-0.0404354	0.101654	0.51261	0.746135	264.233	293.231	356.4	285.381	252.199	313.623	stable
ENSMUSG00000026222.16	ENSMUSG00000026222.16	Sp100	1931.05	0.0568084	0.0705981	0.329725	0.601242	1727.76	1866.28	2040.28	1876.76	2014.43	2060.83	stable
ENSMUSG00000052760.16	ENSMUSG00000052760.16	A630001G21Rik	106.542	-0.0437712	0.119264	0.391724	0.653784	81.9661	125.53	136.08	88.2283	88.6389	118.81	stable
ENSMUSG00000036707.16	ENSMUSG00000036707.16	Cab39	3943.69	0.0866676	0.0570732	0.0868598	0.281353	3903.1	3852.21	3653.8	4031.27	4128.04	4093.7	stable
ENSMUSG00000026223.15	ENSMUSG00000026223.15	Itm2c	6899.69	-0.161195	0.0743668	0.00973663	0.0669618	6866.82	6946.33	8272.19	6658.52	6162.52	6491.74	stable
ENSMUSG00000026229.17	ENSMUSG00000026229.17	Psmd1	6380.02	0.168998	0.0588144	0.00134237	0.015153	6002.94	6186.29	5698.7	6841.51	6954.99	6595.7	stable
ENSMUSG00000026228.6	ENSMUSG00000026228.6	Htr2b	11.1804	-0.00472067	0.121504	0.823451	0.92595	17.256	10.7878	7.40572	13.0709	6.33135	12.2304	stable
ENSMUSG00000062590.13	ENSMUSG00000062590.13	Armc9	479.359	0.0548393	0.0944134	0.398075	0.659292	520.916	437.394	427.681	448.766	543.441	497.954	stable
ENSMUSG00000079445.3	ENSMUSG00000079445.3	B3gnt7	139.577	0.0203499	0.111141	0.691212	0.855004	114.321	128.472	162	179.724	99.1912	153.754	stable
ENSMUSG00000026234.12	ENSMUSG00000026234.12	Ncl	32815.6	0.178606	0.0595482	0.000826324	0.0104832	32315.1	29808.5	29550.7	33763.1	37091.2	34364.9	stable
ENSMUSG00000026238.14	ENSMUSG00000026238.14	Ptma	56486.3	0.151363	0.0516149	0.00134512	0.015153	54040.5	51004.5	54635.7	61258.8	59383.9	58594.3	stable
ENSMUSG00000026239.14	ENSMUSG00000026239.14	Pde6d	1440.6	-0.210166	0.0985303	0.00634744	0.049268	1523.92	1399.47	1790.33	1230.84	1378.12	1320.89	stable
ENSMUSG00000026240.12	ENSMUSG00000026240.12	Cops7b	1039.82	0.146219	0.0855962	0.0307727	0.146181	1001.93	996.396	917.384	1140.43	1043.62	1139.18	stable
ENSMUSG00000053333.15	ENSMUSG00000053333.15	Dis3l2	627.54	0.0442524	0.0851918	0.483258	0.724897	558.664	606.076	667.441	662.257	597.258	673.548	stable
ENSMUSG00000026246.12	ENSMUSG00000026246.12	Alppl2	13.6694	-0.0302954	0.126934	0.158735	0.402455	10.785	25.4983	18.5143	2.17848	8.4418	16.5985	stable
ENSMUSG00000026247.13	ENSMUSG00000026247.13	Ecel1	9.49018	-0.0114473	0.122755	0.523135	0.753725	15.099	5.88423	12.96	2.17848	4.2209	16.5985	stable
ENSMUSG00000026254.17	ENSMUSG00000026254.17	Eif4e2	3912.48	0.0679532	0.0544517	0.163727	0.408846	3771.52	3757.08	3878.75	3998.6	4057.34	4011.58	stable
ENSMUSG00000048000.15	ENSMUSG00000048000.15	Gigyf2	4239.49	0.00706015	0.0612125	0.894897	0.959848	4297.83	4544.59	3836.16	4206.64	4273.66	4278.03	stable
ENSMUSG00000026259.14	ENSMUSG00000026259.14	Ngef	19.0925	0.0202245	0.122603	0.452656	0.702973	21.57	17.6527	10.1829	13.0709	28.4911	23.5873	stable
ENSMUSG00000026289.15	ENSMUSG00000026289.15	Atg16l1	1363.08	0.129445	0.0819325	0.04746	0.193494	1420.39	1206.27	1223.8	1439.97	1456.21	1431.83	stable
ENSMUSG00000056055.13	ENSMUSG00000056055.13	Sag	12.7339	0.0167479	0.12295	0.446398	0.698454	18.3345	7.84564	5.55429	9.80315	14.7732	20.0929	stable
ENSMUSG00000070738.10	ENSMUSG00000070738.10	Dgkd	2782.77	0.0342059	0.0636711	0.531253	0.758359	2859.11	2822.47	2536.46	2669.72	2925.09	2883.76	stable
ENSMUSG00000005501.14	ENSMUSG00000005501.14	Usp40	2314.78	-0.0612088	0.0701168	0.292332	0.567381	2357.6	2626.33	2162.47	2212.24	2301.45	2228.56	stable
ENSMUSG00000090124.7	ENSMUSG00000090124.7	Ugt1a7c	48.038	-1.26909	0.359912	1.74911e-05	0.000454067	70.1026	66.6879	74.0572	28.3202	21.1045	27.9553	down
ENSMUSG00000090145.7	ENSMUSG00000090145.7	Ugt1a6b	22.3968	-0.00226675	0.120175	0.931042	0.975076	16.1775	31.3826	20.3657	29.4094	27.4359	9.60963	stable
ENSMUSG00000054545.17	ENSMUSG00000054545.17	Ugt1a6a	14.5111	-0.0162273	0.122266	0.508453	0.74364	15.099	14.7106	19.44	13.0709	16.8836	7.86243	stable
ENSMUSG00000081984.3	ENSMUSG00000081984.3	Dnajb3	27.6196	0.00126836	0.1195	0.967746	0.987802	15.099	24.5176	42.5829	17.4278	33.7672	32.3233	stable
ENSMUSG00000079429.9	ENSMUSG00000079429.9	Mroh2a	708.303	0.00533021	0.0770857	0.930191	0.974413	722.596	723.76	672.069	754.843	683.786	692.767	stable
ENSMUSG00000044783.16	ENSMUSG00000044783.16	Hjurp	15491	-0.0448244	0.0590595	0.432369	0.687677	16185.1	16874	14244.9	15041.3	15259.6	15341.3	stable
ENSMUSG00000049866.12	ENSMUSG00000049866.12	Arl4c	2128.81	-0.132969	0.10486	0.0705177	0.247587	2078.27	1960.43	2794.73	1802.69	1980.66	2156.05	stable
ENSMUSG00000036206.12	ENSMUSG00000036206.12	Sh3bp4	2970.48	0.0570154	0.0631065	0.294926	0.569662	2818.12	2771.47	3093.74	3176.22	2924.03	3039.26	stable
ENSMUSG00000055013.16	ENSMUSG00000055013.16	Agap1	5381.27	0.0652445	0.0793175	0.297746	0.572496	5296.52	5732.22	4574.89	4762.15	6053.83	5867.99	stable
ENSMUSG00000034486.8	ENSMUSG00000034486.8	Gbx2	5.24516	-0.00315815	0.122672	0.806639	NA	0	11.7685	5.55429	4.35696	1.05523	8.73603	stable
ENSMUSG00000044337.5	ENSMUSG00000044337.5	Ackr3	103.147	-0.642733	0.315192	0.00148414	0.0163243	95.9866	115.723	186.069	72.979	73.8658	74.2562	stable
ENSMUSG00000034432.11	ENSMUSG00000034432.11	Cops8	2680.59	0.0940344	0.0634209	0.0861217	0.27977	2529.08	2525.31	2666.06	2653.39	2831.17	2878.52	stable
ENSMUSG00000048126.16	ENSMUSG00000048126.16	Col6a3	502.409	-0.0101492	0.0952823	0.866418	0.946693	431.4	614.902	473.041	593.635	441.084	460.389	stable
ENSMUSG00000026305.15	ENSMUSG00000026305.15	Lrrfip1	5671.52	0.554862	0.0641474	3.76097e-19	1.29194e-16	4452.05	4710.32	4544.34	7145.41	6347.18	6829.83	stable
ENSMUSG00000070732.2	ENSMUSG00000070732.2	Rbm44	6.51599	-0.013181	0.123281	0.411396	NA	4.314	11.7685	8.33144	8.71391	4.2209	1.74721	stable
ENSMUSG00000034353.14	ENSMUSG00000034353.14	Ramp1	291.827	0.293175	0.226059	0.0123543	0.0796295	305.216	165.739	261.977	369.252	353.501	295.278	stable
ENSMUSG00000034343.14	ENSMUSG00000034343.14	Ube2f	1405.33	0.207581	0.0804083	0.00216461	0.0217712	1325.48	1240.59	1296.93	1436.71	1555.4	1576.85	stable
ENSMUSG00000026307.12	ENSMUSG00000026307.12	Scly	420.377	0.00397056	0.0867585	0.949478	0.981765	440.028	433.472	384.172	435.696	430.532	398.363	stable
ENSMUSG00000049515.12	ENSMUSG00000049515.12	Espnl	7.6917	2.05885e-05	0.122029	0.998815	NA	9.70651	7.84564	5.55429	13.0709	2.11045	7.86243	stable
ENSMUSG00000026308.8	ENSMUSG00000026308.8	Klhl30	140.252	1.38236	0.203584	5.77948e-13	7.16923e-11	73.3381	75.5143	77.7601	218.937	194.161	201.802	up
ENSMUSG00000047443.14	ENSMUSG00000047443.14	Erfe	736.006	0.285023	0.123676	0.00236987	0.0233793	758.186	602.153	578.572	895.354	805.137	776.633	stable
ENSMUSG00000026309.14	ENSMUSG00000026309.14	Ilkap	2215.96	0.0163944	0.0602784	0.754606	0.889847	2162.39	2132.05	2303.18	2194.82	2283.51	2219.82	stable
ENSMUSG00000067071.8	ENSMUSG00000067071.8	Hes6	834.641	-0.0102075	0.0806913	0.866376	0.946693	923.197	716.895	879.43	837.625	845.236	805.462	stable
ENSMUSG00000055866.9	ENSMUSG00000055866.9	Per2	611.656	-0.00868793	0.0834091	0.88679	0.95678	559.742	696.3	588.755	633.937	581.429	609.775	stable
ENSMUSG00000034292.13	ENSMUSG00000034292.13	Traf3ip1	844.467	-0.0217773	0.0752635	0.714739	0.868305	858.487	846.348	858.138	902.979	784.033	816.819	stable
ENSMUSG00000026311.16	ENSMUSG00000026311.16	Asb1	950.503	0.00758677	0.0760624	0.900413	0.961871	965.258	892.441	980.333	1004.28	1004.57	856.131	stable
ENSMUSG00000007805.4	ENSMUSG00000007805.4	Twist2	26.4188	-0.0124828	0.119937	0.686471	0.852434	18.3345	37.2668	28.6972	28.3202	17.9388	27.9553	stable
ENSMUSG00000026313.16	ENSMUSG00000026313.16	Hdac4	992.053	0.10773	0.0812718	0.0921136	0.292082	983.593	947.361	893.315	1089.24	1014.07	1024.74	stable
ENSMUSG00000026260.12	ENSMUSG00000026260.12	Ndufa10	2564.15	0.0750896	0.0613305	0.159071	0.402827	2576.54	2421.36	2445.74	2723.1	2640.17	2578	stable
ENSMUSG00000073616.10	ENSMUSG00000073616.10	Cops9	1176.92	0.0827018	0.0800392	0.188613	0.442544	1133.5	1041.51	1208.98	1317.98	1197.68	1161.89	stable
ENSMUSG00000034220.7	ENSMUSG00000034220.7	Gpc1	791.658	-0.101418	0.0886535	0.12828	0.356572	837.995	783.583	875.727	737.415	809.358	705.871	stable
ENSMUSG00000034212.14	ENSMUSG00000034212.14	Ankmy1	6.00805	-0.0449163	0.13529	0.00223434	NA	11.8635	12.7492	9.25715	2.17848	0	0	stable
ENSMUSG00000047067.7	ENSMUSG00000047067.7	Dusp28	82.1492	-0.0437462	0.119697	0.386446	0.648685	83.0446	89.2441	92.5715	78.4252	87.5837	62.0258	stable
ENSMUSG00000026269.14	ENSMUSG00000026269.14	Rnpepl1	1595.09	-0.0260976	0.0690846	0.649567	0.832831	1604.81	1718.19	1523.73	1526.02	1692.58	1505.22	stable
ENSMUSG00000026270.11	ENSMUSG00000026270.11	Capn10	768.249	0.0660391	0.0846919	0.302032	0.576336	670.828	816.927	732.241	782.074	827.297	780.127	stable
ENSMUSG00000026271.15	ENSMUSG00000026271.15	Gpr35	17.2051	-0.0244156	0.125464	0.192521	0.447236	10.785	17.6527	40.7315	0	25.3254	8.73603	stable
ENSMUSG00000014602.15	ENSMUSG00000014602.15	Kif1a	40.3732	-0.0516093	0.131847	0.183382	0.436825	39.9045	42.1703	60.1715	21.7848	43.2642	34.9441	stable
ENSMUSG00000084989.3	ENSMUSG00000084989.3	Crocc2	9.51456	0.0019355	0.121822	0.921126	0.970695	2.157	9.80705	15.7372	8.71391	8.4418	12.2304	stable
ENSMUSG00000047793.13	ENSMUSG00000047793.13	Sned1	58.0215	-0.0783973	0.146989	0.108367	0.321583	58.2391	72.5722	73.1315	64.2651	37.9881	41.9329	stable
ENSMUSG00000026273.13	ENSMUSG00000026273.13	Mterf4	440.487	-0.00651829	0.0919081	0.91103	0.965359	514.445	378.552	436.938	398.661	429.477	484.85	stable
ENSMUSG00000026274.11	ENSMUSG00000026274.11	Pask	768.039	0.0160682	0.0771439	0.791533	0.910604	735.538	828.696	719.281	751.575	795.64	777.506	stable
ENSMUSG00000026275.13	ENSMUSG00000026275.13	Ppp1r7	2133.99	0.0750153	0.0640067	0.172026	0.420518	2017.88	2136.96	2034.72	2250.37	2250.8	2113.25	stable
ENSMUSG00000034107.10	ENSMUSG00000034107.10	Ano7	14.0571	-0.0262229	0.125394	0.233399	0.498559	23.727	24.5176	5.55429	11.9816	6.33135	12.2304	stable
ENSMUSG00000034088.15	ENSMUSG00000034088.15	Hdlbp	32828.4	-0.00214442	0.0525361	0.962137	0.985556	33529.5	34509	30542.1	33124.8	32223.4	33041.4	stable
ENSMUSG00000026276.20	ENSMUSG00000026276.20	Septin2	136.876	-0.0123525	0.107434	0.816273	0.921618	169.325	134.357	114.789	116.549	140.345	145.892	stable
ENSMUSG00000034066.13	ENSMUSG00000034066.13	Farp2	551.903	0.0159537	0.0914031	0.797596	0.913672	559.742	634.516	442.492	586.011	503.343	585.314	stable
ENSMUSG00000026277.14	ENSMUSG00000026277.14	Stk25	2956.69	-0.109092	0.0613179	0.0415098	0.177954	3157.85	3061.76	3049.31	2899.55	2856.5	2715.16	stable
ENSMUSG00000026278.14	ENSMUSG00000026278.14	Bok	1178.78	0.0680806	0.0877663	0.289351	0.56363	1082.82	973.84	1340.44	1238.46	1191.35	1245.76	stable
ENSMUSG00000026279.14	ENSMUSG00000026279.14	Thap4	791.356	0.102887	0.0860842	0.118683	0.339742	715.046	752.201	784.081	831.089	871.616	794.105	stable
ENSMUSG00000026280.17	ENSMUSG00000026280.17	Atg4b	1844.92	-0.0329506	0.0628309	0.541114	0.764937	1892.77	1783.9	1942.15	1835.37	1788.61	1826.7	stable
ENSMUSG00000026281.15	ENSMUSG00000026281.15	Dtymk	3620.85	0.130079	0.0631777	0.0180751	0.10252	3415.61	3310.86	3558.45	3983.35	3805.14	3651.66	stable
ENSMUSG00000026283.13	ENSMUSG00000026283.13	Ing5	1514.03	0.205451	0.0921313	0.00539153	0.043591	1494.8	1397.5	1257.12	1632.77	1516.36	1785.64	stable
ENSMUSG00000073609.9	ENSMUSG00000073609.9	D2hgdh	636.944	0.124667	0.0947246	0.0753097	0.257182	586.705	570.77	634.115	664.436	671.123	694.514	stable
ENSMUSG00000094651.2	ENSMUSG00000094651.2	Gal3st2	5.19494	-0.00344093	0.122398	0.821576	NA	6.47101	3.92282	6.48001	3.26772	3.16568	7.86243	stable
ENSMUSG00000073608.4	ENSMUSG00000073608.4	Gal3st2c	26.5807	0.0907434	0.170972	0.0171028	0.0989318	17.256	19.6141	13.8857	39.2126	23.215	46.3009	stable
ENSMUSG00000026285.7	ENSMUSG00000026285.7	Pdcd1	14.4911	1.58935	0.834734	0.00149824	0.016412	4.314	7.84564	3.70286	26.1417	32.712	12.2304	up
ENSMUSG00000051185.9	ENSMUSG00000051185.9	Fam174a	398.763	0.0831109	0.0997246	0.221518	0.484678	391.496	369.726	373.063	404.108	450.581	403.604	stable
ENSMUSG00000040710.10	ENSMUSG00000040710.10	St8sia4	7.69094	-0.0263087	0.126881	0.0457445	NA	4.314	17.6527	15.7372	0	8.4418	0	stable
ENSMUSG00000044768.16	ENSMUSG00000044768.16	D1Ertd622e	969.493	0.187403	0.093556	0.0107623	0.0717327	889.763	897.345	884.984	951.995	1061.56	1131.32	stable
ENSMUSG00000040648.14	ENSMUSG00000040648.14	Ppip5k2	2418.73	0.183155	0.0827905	0.00704663	0.0535472	2306.91	2384.09	2010.65	2470.39	2532.54	2807.76	stable
ENSMUSG00000026333.14	ENSMUSG00000026333.14	Gin1	210.276	0.065888	0.109891	0.306474	0.580063	198.444	194.18	202.732	230.919	209.99	225.39	stable
ENSMUSG00000026335.16	ENSMUSG00000026335.16	Pam	3518.67	-0.221388	0.0782212	0.000909239	0.0113207	3720.83	3918.9	3847.27	2846.18	3480.13	3298.72	stable
ENSMUSG00000047496.6	ENSMUSG00000047496.6	Rnf152	9.65691	0.0150107	0.123255	0.417068	0.674891	3.2355	13.7299	5.55429	11.9816	4.2209	19.2193	stable
ENSMUSG00000056536.14	ENSMUSG00000056536.14	Pign	3199.42	-0.0783094	0.0616567	0.14327	0.379252	3366	3461.89	3094.67	3081.46	3078.09	3114.39	stable
ENSMUSG00000026319.13	ENSMUSG00000026319.13	Relch	1471.25	-0.020284	0.0645638	0.711825	0.866746	1531.47	1467.13	1458.93	1435.62	1430.89	1503.47	stable
ENSMUSG00000026321.7	ENSMUSG00000026321.7	Tnfrsf11a	155.638	-0.0590418	0.11421	0.336665	0.606886	160.697	176.527	158.297	145.958	140.345	152.007	stable
ENSMUSG00000038866.15	ENSMUSG00000038866.15	Zcchc2	1785.24	0.0957723	0.0743927	0.114969	0.333242	1716.97	1703.48	1698.69	1763.48	2059.8	1769.05	stable
ENSMUSG00000044340.7	ENSMUSG00000044340.7	Phlpp1	1260.06	0.0434897	0.072646	0.478757	0.720765	1163.7	1340.62	1196.02	1310.35	1226.17	1323.51	stable
ENSMUSG00000057329.7	ENSMUSG00000057329.7	Bcl2	585.82	-0.303215	0.114792	0.000893586	0.0111777	694.555	652.169	631.338	465.105	537.11	534.645	stable
ENSMUSG00000009905.5	ENSMUSG00000009905.5	Kdsr	1071.3	-0.0609839	0.0798656	0.325676	0.597273	1162.62	1070.93	1084.94	930.21	1143.86	1035.22	stable
ENSMUSG00000009907.17	ENSMUSG00000009907.17	Vps4b	3425.6	0.0145681	0.053784	0.761529	0.893975	3373.55	3435.41	3402.93	3415.85	3511.79	3414.04	stable
ENSMUSG00000062345.10	ENSMUSG00000062345.10	Serpinb2	91.0277	-0.0338057	0.129137	0.0519377	0.205285	160.697	86.302	162.926	8.71391	50.6508	76.877	stable
ENSMUSG00000026315.13	ENSMUSG00000026315.13	Serpinb8	110.099	-0.131291	0.179804	0.0670283	0.239909	111.086	137.299	129.6	90.4068	81.2524	110.948	stable
ENSMUSG00000038702.6	ENSMUSG00000038702.6	Dsel	610.505	-0.119128	0.104749	0.0990302	0.305376	655.729	725.722	571.166	542.441	608.865	559.106	stable
ENSMUSG00000102030.1	ENSMUSG00000102030.1	Gm29106	6.42622	-0.00423013	0.122432	0.78155	NA	2.157	3.92282	14.8114	8.71391	6.33135	2.62081	stable
ENSMUSG00000026374.14	ENSMUSG00000026374.14	Tsn	3954.93	0.0805609	0.0595209	0.122752	0.347205	3770.44	3716.87	3972.24	4292.69	3997.19	3980.13	stable
ENSMUSG00000026377.12	ENSMUSG00000026377.12	Nifk	1732.02	0.106699	0.0688813	0.0666481	0.238887	1616.67	1649.55	1690.36	1781.99	1762.23	1891.35	stable
ENSMUSG00000064302.13	ENSMUSG00000064302.13	Clasp1	3157.41	-0.0084623	0.0601522	0.87037	0.948921	3264.62	3295.17	2951.18	3026.99	3179.39	3227.09	stable
ENSMUSG00000026380.10	ENSMUSG00000026380.10	Tfcp2l1	1684.85	0.479348	0.10247	2.14965e-07	9.76232e-06	1411.76	1594.63	1155.29	1972.61	1994.38	1980.46	stable
ENSMUSG00000048402.14	ENSMUSG00000048402.14	Gli2	975.273	0.096713	0.0959791	0.159153	0.40283	937.217	1033.66	797.967	1120.83	912.77	1049.2	stable
ENSMUSG00000037035.5	ENSMUSG00000037035.5	Inhbb	281.521	-0.450825	0.160893	0.000319547	0.00496493	296.588	327.555	374.915	241.811	228.984	219.274	stable
ENSMUSG00000004451.14	ENSMUSG00000004451.14	Ralb	2189.37	0.0944804	0.0650126	0.09041	0.289006	2075.04	2087.92	2138.4	2361.47	2165.32	2308.06	stable
ENSMUSG00000098923.1	ENSMUSG00000098923.1	Tmem185b	908.647	0.0494191	0.0771019	0.419597	0.677107	928.589	866.943	860.915	860.499	973.973	960.963	stable
ENSMUSG00000026383.14	ENSMUSG00000026383.14	Epb41l5	760.029	0.00145602	0.079973	0.981792	0.992984	719.36	861.059	697.989	761.378	742.879	777.506	stable
ENSMUSG00000026384.13	ENSMUSG00000026384.13	Ptpn4	1322.86	0.00866989	0.0725445	0.883303	0.955248	1296.36	1464.19	1190.47	1332.14	1309.53	1344.47	stable
ENSMUSG00000036975.5	ENSMUSG00000036975.5	Tmem177	262.406	-0.0336157	0.100664	0.580297	0.789744	232.956	268.713	309.189	228.74	270.138	264.702	stable
ENSMUSG00000050777.7	ENSMUSG00000050777.7	Tmem37	192.454	-0.416476	0.226259	0.0032984	0.0299948	215.7	191.237	282.343	165.564	168.836	131.04	stable
ENSMUSG00000026385.16	ENSMUSG00000026385.16	Dbi	3678.65	0.085115	0.0645917	0.124305	0.34982	3437.18	3397.16	3790.8	4017.11	3789.31	3640.3	stable
ENSMUSG00000026388.15	ENSMUSG00000026388.15	3110009E18Rik	60.12	-0.0426313	0.123304	0.342566	0.612991	52.8466	81.3985	63.8744	64.2651	48.5404	49.7954	stable
ENSMUSG00000026389.16	ENSMUSG00000026389.16	Steap3	321.424	0.104293	0.115316	0.145125	0.381075	260.997	317.748	317.52	349.646	347.169	335.463	stable
ENSMUSG00000058665.8	ENSMUSG00000058665.8	En1	369.083	-0.0207248	0.0949076	0.734761	0.880465	337.571	362.861	423.978	398.661	383.047	308.382	stable
ENSMUSG00000003721.14	ENSMUSG00000003721.14	Insig2	1658.82	-0.234478	0.0895802	0.00149244	0.0163887	1765.51	1738.79	1947.71	1387.69	1663.04	1450.18	stable
ENSMUSG00000026339.18	ENSMUSG00000026339.18	Ccdc93	1374.88	0.0799112	0.077378	0.194937	0.450892	1317.93	1453.4	1192.32	1427.99	1431.94	1425.72	stable
ENSMUSG00000001674.11	ENSMUSG00000001674.11	Ddx18	2694.88	0.1295	0.075312	0.0371575	0.165547	2683.31	2351.73	2594.78	2646.85	3071.76	2820.86	stable
ENSMUSG00000026341.16	ENSMUSG00000026341.16	Actr3	10494.2	0.0988601	0.0513297	0.0372763	0.165911	10182.1	9822.74	10270.8	10977.3	10619.8	11092.1	stable
ENSMUSG00000026342.10	ENSMUSG00000026342.10	Slc35f5	1234.06	0.123187	0.079592	0.0545053	0.211083	1149.68	1206.27	1139.56	1397.49	1247.28	1264.1	stable
ENSMUSG00000026343.6	ENSMUSG00000026343.6	Gpr39	822.333	-0.336356	0.093863	3.57443e-05	0.000821383	925.354	913.036	947.933	688.399	722.829	736.447	stable
ENSMUSG00000026344.9	ENSMUSG00000026344.9	Lypd1	24.0178	-0.0694082	0.14782	0.046182	0.190252	33.4335	34.3247	26.8457	11.9816	20.0493	17.4721	stable
ENSMUSG00000049690.15	ENSMUSG00000049690.15	Nckap5	114.319	0.056853	0.124023	0.293116	0.567987	105.693	131.414	75.9087	136.155	106.578	130.167	stable
ENSMUSG00000036155.13	ENSMUSG00000036155.13	Mgat5	679.611	0.0189696	0.0836464	0.823106	0.925695	674.063	759.065	588.755	691.667	652.129	711.986	stable
ENSMUSG00000026347.13	ENSMUSG00000026347.13	Tmem163	55.9094	0.209025	0.434704	0.0152003	0.0918114	40.983	38.2475	45.3601	78.4252	53.8165	78.6243	stable
ENSMUSG00000026349.14	ENSMUSG00000026349.14	Ccnt2	2681.69	0.0425498	0.0652763	0.443555	0.69625	2721.06	2752.84	2413.34	2804.79	2584.25	2813.87	stable
ENSMUSG00000051590.10	ENSMUSG00000051590.10	Map3k19	6.09031	-0.00654378	0.122859	0.617713	NA	0	11.7685	10.1829	2.17848	1.05523	11.3568	stable
ENSMUSG00000036104.12	ENSMUSG00000036104.12	Rab3gap1	2909.47	0.0536172	0.0631289	0.324651	0.59609	3047.84	2716.55	2754.93	3099.97	2878.66	2958.89	stable
ENSMUSG00000036086.16	ENSMUSG00000036086.16	Zranb3	700.457	-0.124542	0.0960388	0.0768203	0.260415	736.616	814.966	682.252	672.06	652.129	644.719	stable
ENSMUSG00000056211.13	ENSMUSG00000056211.13	R3hdm1	3138.5	0.0484746	0.0660009	0.387101	0.649142	3219.33	3226.52	2758.63	3153.35	3333.46	3139.73	stable
ENSMUSG00000026353.9	ENSMUSG00000026353.9	Ubxn4	4844.06	0.0917332	0.0547829	0.0616846	0.228221	4759.43	4635.79	4598.95	4891.77	5060.86	5117.57	stable
ENSMUSG00000026354.8	ENSMUSG00000026354.8	Lct	9.41355	0.00472077	0.12205	0.799359	0.914397	11.8635	8.82634	5.55429	18.5171	2.11045	9.60963	stable
ENSMUSG00000026355.11	ENSMUSG00000026355.11	Mcm6	12645.8	0.134794	0.0514124	0.0040509	0.0352402	12237.8	12093.1	11639	13543.6	13113.3	13248.2	stable
ENSMUSG00000026356.15	ENSMUSG00000026356.15	Dars	4222.89	0.0728088	0.0552275	0.14045	0.375196	4057.32	4041.48	4188.86	4230.6	4441.44	4377.62	stable
ENSMUSG00000045382.6	ENSMUSG00000045382.6	Cxcr4	8.07838	0.0253316	0.125849	0.162257	NA	6.47101	3.92282	4.62858	15.2493	4.2209	13.9776	stable
ENSMUSG00000042581.14	ENSMUSG00000042581.14	Thsd7b	302.997	0.939927	0.161085	2.81043e-10	2.2819e-08	191.973	226.543	189.772	475.997	354.556	379.144	stable
ENSMUSG00000026401.15	ENSMUSG00000026401.15	Cd55b	6.88377	-0.00951674	0.122794	0.551966	NA	7.54951	10.7878	6.48001	1.08924	3.16568	12.2304	stable
ENSMUSG00000026399.12	ENSMUSG00000026399.12	Cd55	4069.62	-0.0377687	0.0670554	0.506865	0.742614	4125.27	4447.5	3855.6	3626.08	4315.87	4047.4	stable
ENSMUSG00000026409.14	ENSMUSG00000026409.14	Pfkfb2	408.081	-0.0164043	0.0888078	0.790455	0.91028	404.438	459.951	373.989	407.375	410.483	392.248	stable
ENSMUSG00000046404.5	ENSMUSG00000046404.5	Yod1	467.444	0.15335	0.115829	0.0499197	0.200232	454.049	443.279	391.578	542.441	472.741	500.574	stable
ENSMUSG00000042510.7	ENSMUSG00000042510.7	AA986860	105.19	-0.0835369	0.137308	0.167092	0.414133	114.321	101.013	134.229	93.6745	91.8046	96.0963	stable
ENSMUSG00000016529.5	ENSMUSG00000016529.5	Il10	5.37498	0.0170575	0.12413	0.260454	NA	6.47101	1.96141	1.85143	6.53543	8.4418	6.98882	stable
ENSMUSG00000016528.10	ENSMUSG00000016528.10	Mapkapk2	8587.45	-0.0177763	0.0641507	0.831995	0.929419	8864.2	8212.42	8828.55	7549.51	9306.03	8763.98	stable
ENSMUSG00000016526.8	ENSMUSG00000016526.8	Dyrk3	267.184	0.0910191	0.114476	0.191321	0.446149	230.799	252.041	265.68	266.864	288.077	299.646	stable
ENSMUSG00000026427.16	ENSMUSG00000026427.16	Eif2d	1854.02	0.00131452	0.0664352	0.95953	0.98482	1881.98	1850.59	1823.66	1682.87	1914.18	1970.85	stable
ENSMUSG00000026430.16	ENSMUSG00000026430.16	Rassf5	344.08	-0.0940203	0.107587	0.178485	0.43022	371.004	342.266	382.32	302.808	327.12	338.958	stable
ENSMUSG00000042349.13	ENSMUSG00000042349.13	Ikbke	935.423	-0.0691359	0.0929114	0.292904	0.567959	1051.54	914.998	959.967	724.344	977.139	984.55	stable
ENSMUSG00000026425.15	ENSMUSG00000026425.15	Srgap2	3571.08	-0.000872468	0.0589173	0.986076	0.995138	3562.29	3767.87	3389.04	3552.01	3433.7	3721.55	stable
ENSMUSG00000055184.4	ENSMUSG00000055184.4	Fam72a	128.342	0.0574229	0.117897	0.33146	0.602684	119.714	124.55	114.789	138.333	122.406	150.26	stable
ENSMUSG00000052688.12	ENSMUSG00000052688.12	Rab7b	648.349	-0.124093	0.094197	0.075522	0.2577	688.084	697.281	680.401	572.94	646.853	604.533	stable
ENSMUSG00000042268.10	ENSMUSG00000042268.10	Slc26a9	13.7945	0.0127407	0.121927	0.589949	0.797658	14.0205	6.86493	15.7372	17.4278	9.49703	19.2193	stable
ENSMUSG00000042251.12	ENSMUSG00000042251.12	Pm20d1	14.4708	-0.00664534	0.121565	0.758509	0.892135	10.785	9.80705	25.92	4.35696	21.1045	14.8512	stable
ENSMUSG00000013275.9	ENSMUSG00000013275.9	Slc41a1	1505.55	-0.227339	0.0783156	0.000709627	0.00937562	1685.7	1600.51	1637.59	1295.11	1419.28	1395.14	stable
ENSMUSG00000026433.13	ENSMUSG00000026433.13	Rab29	321.641	-0.0351761	0.0988744	0.568248	0.78149	366.69	273.617	353.623	335.486	280.69	319.739	stable
ENSMUSG00000026434.12	ENSMUSG00000026434.12	Nucks1	7984.6	0.138094	0.066778	0.0161783	0.0962864	7826.68	7872.12	6895.65	8927.4	8057.7	8328.06	stable
ENSMUSG00000026435.15	ENSMUSG00000026435.15	Slc45a3	443.4	-0.172902	0.133555	0.0395965	0.17255	402.281	508.986	545.246	395.394	383.047	425.445	stable
ENSMUSG00000026436.15	ENSMUSG00000026436.15	Elk4	1439.28	0.0741413	0.0694697	0.199871	0.457175	1345.97	1384.76	1438.56	1451.96	1551.18	1463.28	stable
ENSMUSG00000059149.17	ENSMUSG00000059149.17	Mfsd4a	648.15	0.0173085	0.0800662	0.78074	0.904534	644.944	691.397	588.755	643.74	675.344	644.719	stable
ENSMUSG00000026437.11	ENSMUSG00000026437.11	Cdk18	876.267	-0.0970259	0.0869218	0.14079	0.375454	925.354	832.618	1000.7	814.751	862.119	822.06	stable
ENSMUSG00000042115.4	ENSMUSG00000042115.4	Klhdc8a	791.343	0.176911	0.106648	0.0232893	0.121593	725.831	633.535	816.481	843.071	844.18	884.96	stable
ENSMUSG00000009772.15	ENSMUSG00000009772.15	Nuak2	484.375	0.0497919	0.0879189	0.434643	0.689266	447.578	453.086	507.292	506.496	493.846	497.954	stable
ENSMUSG00000042066.16	ENSMUSG00000042066.16	Tmcc2	1622.97	0.129204	0.069742	0.0285372	0.139479	1562.75	1507.34	1532.98	1732.98	1725.29	1676.44	stable
ENSMUSG00000042046.15	ENSMUSG00000042046.15	Dstyk	2696.48	0.000721652	0.0685004	0.990684	0.996302	2728.61	2946.04	2413.34	2788.45	2510.38	2792.03	stable
ENSMUSG00000026439.14	ENSMUSG00000026439.14	Rbbp5	1662.68	0.0565246	0.0661478	0.313199	0.585777	1559.51	1662.29	1634.81	1759.12	1728.46	1631.89	stable
ENSMUSG00000048174.2	ENSMUSG00000048174.2	Tmem81	181.095	0.0235619	0.106052	0.679108	0.849845	187.659	137.299	203.657	171.011	177.278	209.665	stable
ENSMUSG00000026443.3	ENSMUSG00000026443.3	Lrrn2	7.32045	-0.00924134	0.123001	0.510272	NA	4.314	7.84564	14.8114	2.17848	14.7732	0	stable
ENSMUSG00000054387.13	ENSMUSG00000054387.13	Mdm4	5383.45	-0.0738777	0.0545358	0.139722	0.374073	5485.26	5533.14	5611.69	5002.87	5371.1	5296.65	stable
ENSMUSG00000026447.17	ENSMUSG00000026447.17	Pik3c2b	214.571	-0.0964099	0.138692	0.144398	0.380282	267.468	243.215	198.103	142.69	243.757	192.193	stable
ENSMUSG00000046062.5	ENSMUSG00000046062.5	Ppp1r15b	4913.26	0.0367209	0.0567023	0.466031	0.713137	4996.7	4973.15	4537.86	4846.02	5059.81	5066.02	stable
ENSMUSG00000041757.17	ENSMUSG00000041757.17	Plekha6	368.249	-0.60716	0.136189	4.90694e-07	2.01651e-05	452.97	469.758	430.458	309.344	254.309	292.657	stable
ENSMUSG00000070644.13	ENSMUSG00000070644.13	Etnk2	31.0072	-0.070441	0.147455	0.0591881	0.2228	30.198	33.344	54.6172	26.1417	24.2702	17.4721	stable
ENSMUSG00000070643.11	ENSMUSG00000070643.11	Sox13	77.2724	-0.0414162	0.12008	0.396012	0.657338	87.3586	68.6493	94.423	57.7297	75.9762	79.4979	stable
ENSMUSG00000090553.8	ENSMUSG00000090553.8	Snrpe	2798.5	0.177496	0.0633452	0.00155087	0.0168644	2567.91	2603.77	2641.07	3083.64	2946.19	2948.41	stable
ENSMUSG00000102976.6	ENSMUSG00000102976.6	Zc3h11a	693.223	0.0489093	0.088872	0.443339	0.69625	729.067	729.644	558.206	693.845	716.498	732.079	stable
ENSMUSG00000094410.8	ENSMUSG00000094410.8	Gm38394	2533.31	-0.0158358	0.108364	0.763384	0.89472	2574.38	3251.04	1947.71	2323.35	2643.34	2460.07	stable
ENSMUSG00000051998.14	ENSMUSG00000051998.14	Lax1	13.9727	-0.02836	0.125681	0.235656	0.501741	12.942	24.5176	14.8114	9.80315	14.7732	6.98882	stable
ENSMUSG00000026463.17	ENSMUSG00000026463.17	Atp2b4	2015.72	-0.834136	0.0874408	8.48465e-23	4.54675e-20	2366.23	2824.43	2592	1308.18	1472.04	1531.43	stable
ENSMUSG00000010311.15	ENSMUSG00000010311.15	Optc	10.775	0.00320954	0.121428	0.883166	0.955219	5.39251	13.7299	12.0343	10.8924	9.49703	13.104	stable
ENSMUSG00000041577.5	ENSMUSG00000041577.5	Prelp	17.7202	-0.0307318	0.125605	0.264694	0.534454	26.9625	16.672	20.3657	17.4278	12.6627	12.2304	stable
ENSMUSG00000041559.7	ENSMUSG00000041559.7	Fmod	1107.32	-0.306235	0.143557	0.00301742	0.0282096	1056.93	1430.85	1283.04	1186.18	796.695	890.201	stable
ENSMUSG00000020423.6	ENSMUSG00000020423.6	Btg2	5731.49	0.391167	0.0743167	1.37725e-08	8.16418e-07	4798.25	4677.96	5269.17	7053.91	6005.29	6584.34	stable
ENSMUSG00000064246.10	ENSMUSG00000064246.10	Chil1	343.649	-0.928466	0.214061	6.84314e-07	2.7204e-05	391.496	511.928	476.743	133.976	294.408	253.345	stable
ENSMUSG00000042429.8	ENSMUSG00000042429.8	Adora1	16.2463	-0.0414476	0.131061	0.097969	0.303326	32.355	21.5755	11.1086	9.80315	14.7732	7.86243	stable
ENSMUSG00000026458.13	ENSMUSG00000026458.13	Ppfia4	312.523	-0.0661503	0.108675	0.312205	0.584571	294.431	386.398	308.263	279.934	268.027	338.084	stable
ENSMUSG00000042305.12	ENSMUSG00000042305.12	Tmem183a	2334.16	0.0790671	0.0665897	0.16091	0.404909	2132.2	2315.44	2307.81	2267.8	2499.83	2481.91	stable
ENSMUSG00000026456.18	ENSMUSG00000026456.18	Cyb5r1	2448.89	-0.0233391	0.0585059	0.65053	0.833348	2430.94	2418.42	2572.56	2411.57	2456.57	2403.28	stable
ENSMUSG00000026457.14	ENSMUSG00000026457.14	Adipor1	5280.25	-0.0492942	0.0549495	0.315767	0.588118	5315.93	5207.54	5645.01	5280.63	5186.43	5045.93	stable
ENSMUSG00000026455.14	ENSMUSG00000026455.14	Klhl12	1139.46	-0.0696768	0.0729934	0.238222	0.50426	1237.04	1142.52	1154.37	1134.99	1083.72	1084.14	stable
ENSMUSG00000042229.9	ENSMUSG00000042229.9	Rabif	1052.96	0.0613151	0.0779345	0.31487	0.58728	1122.72	1001.3	934.973	1093.6	1098.49	1066.67	stable
ENSMUSG00000042207.17	ENSMUSG00000042207.17	Kdm5b	3247.98	-0.254389	0.0738411	9.08401e-05	0.00177145	3412.38	3910.07	3375.16	2871.23	2940.91	2978.11	stable
ENSMUSG00000026452.15	ENSMUSG00000026452.15	Syt2	17.4765	-0.00367219	0.12055	0.884261	0.955697	18.3345	24.5176	11.1086	22.874	10.5523	17.4721	stable
ENSMUSG00000073557.12	ENSMUSG00000073557.12	Ppp1r12b	2206.59	-0.165236	0.0869062	0.0165265	0.0974926	2406.14	2423.32	2273.56	1776.55	2085.13	2274.86	stable
ENSMUSG00000026429.9	ENSMUSG00000026429.9	Ube2t	518.495	-0.0389785	0.0957316	0.519509	0.751214	479.933	539.388	584.126	401.929	581.429	524.162	stable
ENSMUSG00000042793.13	ENSMUSG00000042793.13	Lgr6	42.717	-0.885538	0.515666	0.00221699	0.0222313	35.5905	53.9388	90.7201	19.6063	28.4911	27.9553	stable
ENSMUSG00000031506.11	ENSMUSG00000031506.11	Ptpn7	217.663	-0.492654	0.22415	0.00133813	0.0151282	256.683	261.848	275.863	208.045	113.964	189.572	stable
ENSMUSG00000026426.10	ENSMUSG00000026426.10	Arl8a	2871.79	-0.0735349	0.0628422	0.174557	0.424417	2865.58	2864.64	3161.32	2821.13	2702.43	2815.62	stable
ENSMUSG00000003051.13	ENSMUSG00000003051.13	Elf3	8.272	-0.000288642	0.122103	0.983095	NA	2.157	11.7685	11.1086	2.17848	8.4418	13.9776	stable
ENSMUSG00000041926.15	ENSMUSG00000041926.15	Rnpep	1403.84	0.01995	0.0696565	0.729417	0.876743	1348.13	1427.91	1392.28	1544.54	1321.14	1389.03	stable
ENSMUSG00000062580.9	ENSMUSG00000062580.9	Timm17a	2569.53	0.0979247	0.0631933	0.0730115	0.252281	2530.16	2349.77	2508.69	2687.15	2731.98	2609.45	stable
ENSMUSG00000048096.7	ENSMUSG00000048096.7	Lmod1	55.0624	-0.0294587	0.119111	0.493039	0.732196	52.8466	56.8809	67.5772	63.1759	40.0986	49.7954	stable
ENSMUSG00000041889.7	ENSMUSG00000041889.7	Shisa4	1167.17	0.226255	0.102983	0.00478781	0.0397412	1024.58	999.338	1135.85	1459.58	1170.25	1213.43	stable
ENSMUSG00000041879.13	ENSMUSG00000041879.13	Ipo9	8689.95	0.0651781	0.0600989	0.21954	0.482239	8650.66	9002.87	7691.77	8951.37	8824.85	9018.2	stable
ENSMUSG00000009418.16	ENSMUSG00000009418.16	Nav1	2758.36	-0.00579122	0.0821942	0.924768	0.971547	2845.09	3238.29	2221.72	3073.83	2519.88	2651.38	stable
ENSMUSG00000026421.14	ENSMUSG00000026421.14	Csrp1	11805.2	0.0616523	0.0618555	0.251826	0.518952	10737.6	11049.6	12669.3	12509.9	11721.4	12143.1	stable
ENSMUSG00000041801.5	ENSMUSG00000041801.5	Phlda3	2156.63	-0.280318	0.109582	0.00128634	0.0146948	2268.09	2057.52	2895.64	1778.73	1958.5	1981.33	stable
ENSMUSG00000026418.16	ENSMUSG00000026418.16	Tnni1	497.808	0.376119	0.143533	0.000672877	0.00897862	422.772	426.607	410.092	697.113	524.447	505.816	stable
ENSMUSG00000041782.14	ENSMUSG00000041782.14	Lad1	75.543	0.1506	0.226806	0.0375823	0.16672	74.4166	51.9774	57.3944	87.1391	94.9703	87.3603	stable
ENSMUSG00000026414.13	ENSMUSG00000026414.13	Tnnt2	885.641	1.79138	0.119069	1.85438e-52	6.21079e-49	408.752	418.761	353.623	1592.47	1359.13	1181.11	up
ENSMUSG00000026413.12	ENSMUSG00000026413.12	Pkp1	85.3633	-0.138282	0.208332	0.0437707	0.184169	100.301	77.4757	125.897	58.8189	72.8106	76.877	stable
ENSMUSG00000026411.17	ENSMUSG00000026411.17	Tmem9	2816.45	-0.0702549	0.0716346	0.233482	0.498559	2735.08	2726.36	3267.78	2799.34	2604.3	2765.83	stable
ENSMUSG00000041642.18	ENSMUSG00000041642.18	Kif21b	1258.77	-0.831173	0.103039	4.12528e-17	1.04276e-14	1534.71	1809.4	1520.02	790.787	996.133	901.558	stable
ENSMUSG00000087230.10	ENSMUSG00000087230.10	Mroh3	21.1838	0.012351	0.120512	0.672018	0.846069	22.6485	20.5948	15.7372	17.4278	30.6015	20.0929	stable
ENSMUSG00000041605.16	ENSMUSG00000041605.16	Inava	1100.23	-0.0747248	0.0756245	0.217675	0.479874	1169.1	1137.62	1115.49	986.85	1114.32	1078.03	stable
ENSMUSG00000041570.14	ENSMUSG00000041570.14	Camsap2	2802.71	0.0720526	0.0666652	0.200486	0.457643	2814.89	2832.28	2489.25	2775.38	2881.82	3022.67	stable
ENSMUSG00000026404.12	ENSMUSG00000026404.12	Ddx59	542.881	-0.0474488	0.0874	0.453588	0.703023	609.353	509.966	558.206	519.567	505.453	554.738	stable
ENSMUSG00000041498.13	ENSMUSG00000041498.13	Kif14	1754.96	0.0601233	0.0693953	0.29792	0.572549	1766.58	1779.98	1570.01	1730.8	1868.8	1813.6	stable
ENSMUSG00000041483.14	ENSMUSG00000041483.14	Zfp281	3378.62	-0.0740347	0.0636353	0.174449	0.424309	3486.79	3525.63	3455.7	2992.14	3390.44	3421.03	stable
ENSMUSG00000026398.14	ENSMUSG00000026398.14	Nr5a2	19.3854	-0.0244784	0.124326	0.317398	0.589189	26.9625	19.6141	24.0686	4.35696	11.6075	29.7025	stable
ENSMUSG00000026393.10	ENSMUSG00000026393.10	Nek7	3197.53	0.0174379	0.0591996	0.737633	0.882338	3328.25	2964.67	3226.12	3169.69	3204.72	3291.74	stable
ENSMUSG00000019230.14	ENSMUSG00000019230.14	Lhx9	170.767	-0.122693	0.159048	0.090195	0.288525	146.676	206.929	218.469	132.887	172.002	147.639	stable
ENSMUSG00000079283.2	ENSMUSG00000079283.2	2310009B15Rik	336.71	-0.0559427	0.103371	0.381485	0.64489	310.608	329.517	414.721	302.808	357.721	304.887	stable
ENSMUSG00000056268.15	ENSMUSG00000056268.15	Dennd1b	965.677	0.024872	0.0762733	0.680669	0.850137	1023.5	897.345	936.824	941.102	1065.78	929.513	stable
ENSMUSG00000033964.12	ENSMUSG00000033964.12	Zbtb41	1825.02	-0.0106685	0.0685987	0.874422	0.95141	1802.18	2018.29	1679.25	1882.2	1773.83	1794.38	stable
ENSMUSG00000033952.14	ENSMUSG00000033952.14	Aspm	3531.4	0.018768	0.0691782	0.745382	0.885125	3676.61	3813.96	3005.8	3624.99	3540.28	3526.73	stable
ENSMUSG00000026365.15	ENSMUSG00000026365.15	Cfh	4547.64	-1.34705	0.105172	7.71784e-39	9.39962e-36	5658.9	7132.67	6856.77	2844	2066.13	2727.39	down
ENSMUSG00000052726.16	ENSMUSG00000052726.16	Kcnt2	332.189	-0.704851	0.147525	9.72248e-08	4.91517e-06	405.516	459.951	386.949	278.845	226.873	234.999	stable
ENSMUSG00000026361.9	ENSMUSG00000026361.9	Cdc73	2430.68	0.12614	0.0687265	0.0311972	0.147529	2359.76	2384.09	2161.55	2616.35	2612.74	2449.58	stable
ENSMUSG00000033849.3	ENSMUSG00000033849.3	B3galt2	5.14776	0.0108009	0.123481	0.349708	NA	7.54951	1.96141	0	10.8924	0	10.4832	stable
ENSMUSG00000018196.18	ENSMUSG00000018196.18	Glrx2	1077.26	0.0800013	0.0764257	0.190935	0.445793	959.866	1084.66	1060.87	1113.2	1120.65	1124.33	stable
ENSMUSG00000018199.9	ENSMUSG00000018199.9	Ro60	2352.76	-0.0228932	0.068566	0.712057	0.866746	2384.57	2575.33	2173.58	2369.09	2154.77	2459.19	stable
ENSMUSG00000018189.12	ENSMUSG00000018189.12	Uchl5	1299.44	0.352241	0.0889026	7.61636e-06	0.000221337	1206.84	1050.33	1123.82	1376.8	1535.35	1503.47	stable
ENSMUSG00000026360.9	ENSMUSG00000026360.9	Rgs2	9.10554	0.0240492	0.125602	0.162487	NA	10.785	5.88423	0	13.0709	12.6627	12.2304	stable
ENSMUSG00000056220.14	ENSMUSG00000056220.14	Pla2g4a	2604.79	-0.0795346	0.0672266	0.162619	0.406987	2714.59	2544.93	2833.61	2349.49	2545.2	2640.9	stable
ENSMUSG00000032487.8	ENSMUSG00000032487.8	Ptgs2	1933.54	-0.742259	0.302311	0.000522676	0.00735535	2709.19	2493.93	2395.75	889.908	1653.54	1458.92	stable
ENSMUSG00000006010.14	ENSMUSG00000006010.14	Odr4	1509.2	0.114185	0.0929499	0.0975522	0.302586	1374.01	1584.82	1304.33	1828.83	1512.14	1451.05	stable
ENSMUSG00000006005.18	ENSMUSG00000006005.18	Tpr	9262.21	0.00120668	0.0632643	0.985664	0.994942	9462.77	10166	8172.22	9182.28	9144.58	9445.39	stable
ENSMUSG00000006014.16	ENSMUSG00000006014.16	Prg4	101.859	-0.649611	0.262887	0.000562151	0.0078205	126.185	150.048	112.937	68.622	73.8658	79.4979	stable
ENSMUSG00000066842.18	ENSMUSG00000066842.18	Hmcn1	355.953	-0.793105	0.169344	1.45988e-07	7.01003e-06	459.441	545.272	372.138	272.31	207.879	278.679	stable
ENSMUSG00000023150.14	ENSMUSG00000023150.14	Ivns1abp	7181.64	0.0999092	0.0613055	0.0617205	0.228291	6996.24	6847.28	6804.93	6864.38	7901.53	7675.47	stable
ENSMUSG00000052748.14	ENSMUSG00000052748.14	Swt1	579.244	-0.0199215	0.0854865	0.746968	0.886178	542.486	621.767	597.086	521.745	547.662	644.719	stable
ENSMUSG00000053286.11	ENSMUSG00000053286.11	Trmt1l	1167.16	0.0706834	0.0752451	0.243575	0.510031	1183.12	1067.99	1128.45	1250.45	1239.89	1133.06	stable
ENSMUSG00000026484.13	ENSMUSG00000026484.13	Rnf2	2274.43	0.0370444	0.0602975	0.481246	0.723015	2333.88	2173.24	2204.13	2267.8	2354.21	2313.3	stable
ENSMUSG00000026483.13	ENSMUSG00000026483.13	Fam129a	3163.95	-0.0318188	0.0568783	0.527607	0.755731	3202.07	3285.36	3135.4	3079.28	3240.6	3041.01	stable
ENSMUSG00000043019.12	ENSMUSG00000043019.12	Edem3	2844.29	-0.0179841	0.0626144	0.738066	0.882338	2934.6	3045.09	2626.25	2779.74	2791.07	2889	stable
ENSMUSG00000032666.16	ENSMUSG00000032666.16	1700025G04Rik	1959.06	0.0491916	0.0669275	0.400559	0.660873	1977.97	1847.65	1921.79	1850.62	2119.95	2036.37	stable
ENSMUSG00000014980.14	ENSMUSG00000014980.14	Tsen15	765.848	0.0643257	0.0803895	0.30357	0.577879	764.657	705.127	750.755	786.43	760.818	827.302	stable
ENSMUSG00000032649.14	ENSMUSG00000032649.14	Colgalt2	13.5362	0.0037345	0.121447	0.863736	0.94545	22.6485	12.7492	3.70286	10.8924	18.9941	12.2304	stable
ENSMUSG00000026482.13	ENSMUSG00000026482.13	Rgl1	1434.81	-0.174581	0.0767766	0.00661292	0.0507989	1543.34	1577.95	1493.18	1314.71	1387.62	1292.06	stable
ENSMUSG00000008475.13	ENSMUSG00000008475.13	Arpc5	5883.88	0.0424915	0.062218	0.42989	0.685351	5568.3	5401.72	6342.08	6106.27	5753.09	6131.82	stable
ENSMUSG00000026480.12	ENSMUSG00000026480.12	Ncf2	28.0991	0.0219594	0.121346	0.501767	0.738134	29.1195	25.4983	21.2915	35.9449	20.0493	36.6913	stable
ENSMUSG00000042772.15	ENSMUSG00000042772.15	Smg7	3695.06	0.0474477	0.0664376	0.408211	0.667579	3908.49	3707.06	3230.75	3630.43	3871.62	3822.01	stable
ENSMUSG00000042751.14	ENSMUSG00000042751.14	Nmnat2	50.471	-0.018157	0.117607	0.647722	0.831739	45.297	63.7458	50.9143	38.1234	40.0986	64.6466	stable
ENSMUSG00000026479.13	ENSMUSG00000026479.13	Lamc2	411.258	0.10312	0.105381	0.145534	0.381774	394.731	351.092	411.943	429.16	431.587	449.032	stable
ENSMUSG00000026478.14	ENSMUSG00000026478.14	Lamc1	25658.7	-0.119434	0.0593086	0.0222601	0.118294	26134.2	29161.3	25402.6	23946.9	24658.5	24648.7	stable
ENSMUSG00000042708.12	ENSMUSG00000042708.12	Shcbp1l	33.7496	-0.0665284	0.142216	0.0979456	0.303324	34.512	46.0931	42.5829	27.231	28.4911	23.5873	stable
ENSMUSG00000042699.11	ENSMUSG00000042699.11	Dhx9	14776.1	0.0700486	0.0531139	0.131714	0.362557	14461.6	15025.4	13534.9	15031.5	15261.7	15341.3	stable
ENSMUSG00000042684.8	ENSMUSG00000042684.8	Npl	526.436	0.295068	0.128984	0.00232756	0.0230297	468.069	479.565	432.309	593.635	520.226	664.812	stable
ENSMUSG00000026475.7	ENSMUSG00000026475.7	Rgs16	151.596	-1.2951	0.265742	5.16431e-08	2.73464e-06	202.758	178.488	278.64	50.105	88.6389	110.948	down
ENSMUSG00000066800.11	ENSMUSG00000066800.11	Rnasel	396.67	-0.464057	0.176045	0.000489529	0.00698426	441.107	540.368	437.863	379.055	237.426	344.2	stable
ENSMUSG00000042641.19	ENSMUSG00000042641.19	Rgsl1	9.44366	-0.0301651	0.127423	0.10431	0.314453	6.47101	25.4983	8.33144	6.53543	6.33135	3.49441	stable
ENSMUSG00000026473.16	ENSMUSG00000026473.16	Glul	1378.7	-0.414258	0.0977743	1.90313e-06	6.76292e-05	1403.13	1605.41	1768.12	1212.32	1088.99	1194.22	stable
ENSMUSG00000056708.5	ENSMUSG00000056708.5	Ier5	3499.18	-0.0385682	0.06051	0.461626	0.709279	3459.83	3427.56	3792.66	3288.41	3452.7	3573.91	stable
ENSMUSG00000026471.14	ENSMUSG00000026471.14	Mr1	680.854	-0.156113	0.0968107	0.0319303	0.149832	727.988	719.837	744.275	662.257	593.037	637.73	stable
ENSMUSG00000026470.14	ENSMUSG00000026470.14	Stx6	2564.74	-0.272662	0.0742955	3.61404e-05	0.000827646	2814.89	2831.29	2847.5	2095.7	2408.02	2391.05	stable
ENSMUSG00000033722.9	ENSMUSG00000033722.9	BC034090	1620.76	-0.16856	0.0819809	0.0117816	0.0769192	1767.66	1864.32	1580.2	1453.04	1522.69	1536.67	stable
ENSMUSG00000026469.14	ENSMUSG00000026469.14	Xpr1	2611.12	0.052595	0.0702409	0.365571	0.632815	2342.5	2816.58	2475.36	2740.52	2504.05	2787.67	stable
ENSMUSG00000033701.13	ENSMUSG00000033701.13	Acbd6	1719	-0.0167232	0.0640305	0.759382	0.892721	1697.56	1664.26	1834.77	1728.62	1721.07	1667.71	stable
ENSMUSG00000026468.14	ENSMUSG00000026468.14	Lhx4	15.2054	-0.0470189	0.133907	0.0720616	0.250496	14.0205	27.4597	20.3657	8.71391	8.4418	12.2304	stable
ENSMUSG00000033684.14	ENSMUSG00000033684.14	Qsox1	5146.57	-0.249068	0.0692916	5.76826e-05	0.00120787	5308.38	5534.12	6056.96	4863.45	4428.78	4687.75	stable
ENSMUSG00000033671.18	ENSMUSG00000033671.18	Cep350	2365.84	-0.00598054	0.0751689	0.920675	0.97038	2454.67	2689.09	1978.25	2333.15	2333.1	2406.78	stable
ENSMUSG00000026466.16	ENSMUSG00000026466.16	Tor1aip1	3630.33	0.100968	0.0603046	0.0559879	0.214797	3653.96	3360.88	3421.44	3726.29	3876.9	3742.51	stable
ENSMUSG00000050565.16	ENSMUSG00000050565.16	Tor1aip2	10395	-0.0704853	0.0495568	0.118876	0.340076	10410.8	10820.1	10832.7	10212.7	10157.6	9936.36	stable
ENSMUSG00000015484.3	ENSMUSG00000015484.3	Fam163a	17.114	-0.0435792	0.131576	0.111254	0.326427	17.256	21.5755	27.7715	8.71391	16.8836	10.4832	stable
ENSMUSG00000060985.15	ENSMUSG00000060985.15	Tdrd5	53.926	-0.000715706	0.116369	0.983088	0.993673	45.297	55.9002	61.0972	29.4094	70.7001	61.1522	stable
ENSMUSG00000026601.14	ENSMUSG00000026601.14	Axdnd1	32.3714	-0.0236398	0.120662	0.506537	0.742297	42.0615	32.3633	31.4743	29.4094	32.712	26.2081	stable
ENSMUSG00000078193.2	ENSMUSG00000078193.2	Gm2000	1721.52	0.00969487	0.0621847	0.858425	0.942881	1746.09	1710.35	1684.8	1793.98	1705.24	1688.67	stable
ENSMUSG00000026600.12	ENSMUSG00000026600.12	Soat1	7767.71	0.0608253	0.0533411	0.205615	0.464915	7451.36	7802.49	7464.97	8163.85	7611.34	8112.28	stable
ENSMUSG00000026596.13	ENSMUSG00000026596.13	Abl2	3704.61	-0.00130577	0.0626545	0.979984	0.99198	3926.82	3770.81	3424.22	3531.31	3950.76	3623.7	stable
ENSMUSG00000060519.11	ENSMUSG00000060519.11	Tor3a	2103.2	-0.0171218	0.0680924	0.76293	0.894692	1944.54	2096.75	2321.69	2000.93	2055.58	2199.73	stable
ENSMUSG00000033557.17	ENSMUSG00000033557.17	Fam20b	3378.71	-0.0141376	0.0575429	0.77736	0.902949	3456.6	3499.15	3245.56	3462.69	3224.77	3383.46	stable
ENSMUSG00000026594.14	ENSMUSG00000026594.14	Ralgps2	1108.13	-0.0860698	0.0734744	0.151701	0.390685	1137.82	1147.42	1172.88	1046.76	1056.28	1087.64	stable
ENSMUSG00000033544.6	ENSMUSG00000033544.6	Angptl1	5.10349	-0.00310647	0.122608	0.816641	NA	6.47101	0	10.1829	3.26772	6.33135	4.36801	stable
ENSMUSG00000026592.13	ENSMUSG00000026592.13	Tex35	8.80317	0.00674995	0.12224	0.708494	NA	3.2355	14.7106	5.55429	5.44619	16.8836	6.98882	stable
ENSMUSG00000070565.11	ENSMUSG00000070565.11	Rasal2	1856.66	-0.0226443	0.0800186	0.709546	0.865973	1965.03	2081.06	1598.71	2043.41	1625.05	1826.7	stable
ENSMUSG00000033488.11	ENSMUSG00000033488.11	Cryzl2	12.0249	-0.0118636	0.121938	0.60149	0.803886	8.62801	18.6334	12.96	10.8924	10.5523	10.4832	stable
ENSMUSG00000026589.14	ENSMUSG00000026589.14	Sec16b	351.595	-0.448166	0.143749	0.000122697	0.00227354	372.083	463.873	406.389	293.005	280.69	293.531	stable
ENSMUSG00000073530.11	ENSMUSG00000073530.11	Pappa2	466.887	-0.546249	0.147206	1.24155e-05	0.000340449	443.264	610.979	637.818	375.787	373.55	359.924	stable
ENSMUSG00000040782.12	ENSMUSG00000040782.12	Cop1	3045.64	-0.0105104	0.0550834	0.829047	0.927959	3026.27	3044.11	3107.63	3096.71	3010.56	2988.6	stable
ENSMUSG00000090394.8	ENSMUSG00000090394.8	4930523C07Rik	92.4417	0.00277913	0.110445	0.956323	0.983535	104.615	71.5914	99.9773	83.8714	100.246	94.3491	stable
ENSMUSG00000026725.17	ENSMUSG00000026725.17	Tnn	6.357	-0.0284435	0.127587	0.0334756	NA	10.785	11.7685	9.25715	0	6.33135	0	stable
ENSMUSG00000058267.13	ENSMUSG00000058267.13	Mrps14	1309.61	0.0709822	0.0702922	0.223862	0.488211	1284.49	1237.65	1277.49	1290.75	1373.9	1393.4	stable
ENSMUSG00000014226.10	ENSMUSG00000014226.10	Cacybp	4088.91	0.269355	0.0626277	2.74157e-06	9.15931e-05	3775.83	3528.58	3737.11	4391.81	4648.27	4451.88	stable
ENSMUSG00000026721.16	ENSMUSG00000026721.16	Rabgap1l	778.12	-0.359188	0.114492	0.000156946	0.00278861	880.057	980.705	806.298	668.793	602.534	730.332	stable
ENSMUSG00000040423.11	ENSMUSG00000040423.11	Rc3h1	2835.8	-0.0575177	0.0607541	0.279767	0.553823	2930.29	3038.22	2752.15	2753.6	2828	2712.54	stable
ENSMUSG00000026715.12	ENSMUSG00000026715.12	Serpinc1	13.4135	0.0108186	0.121519	0.655728	0.836407	10.785	13.7299	12.0343	14.1601	10.5523	19.2193	stable
ENSMUSG00000043467.19	ENSMUSG00000043467.19	Zbtb37	857.288	-0.00750221	0.0853837	0.902151	0.962856	861.722	1015.03	708.172	856.142	883.224	819.439	stable
ENSMUSG00000026709.10	ENSMUSG00000026709.10	Dars2	529.502	-0.0950358	0.0938495	0.160912	0.404909	548.957	556.06	566.538	477.087	528.668	499.701	stable
ENSMUSG00000026708.16	ENSMUSG00000026708.16	Cenpl	628.225	0.0939013	0.0943141	0.166926	0.414055	568.37	652.169	566.538	609.974	674.289	698.009	stable
ENSMUSG00000026705.16	ENSMUSG00000026705.16	Klhl20	1363.32	0.00684045	0.0734266	0.908514	0.964298	1246.75	1507.34	1321	1409.48	1270.49	1424.85	stable
ENSMUSG00000026701.15	ENSMUSG00000026701.15	Prdx6	4732.3	-0.00102537	0.0667138	0.998924	0.999222	4711.97	4269.01	5214.56	4460.43	5099.91	4637.96	stable
ENSMUSG00000066755.2	ENSMUSG00000066755.2	Tnfsf18	19.1623	0.00555811	0.120786	0.82727	0.927287	10.785	11.7685	32.4	13.0709	18.9941	27.9553	stable
ENSMUSG00000040297.12	ENSMUSG00000040297.12	Suco	1880.05	-0.0942024	0.0693821	0.106002	0.317699	1947.77	2031.04	1898.64	1729.71	1759.06	1914.06	stable
ENSMUSG00000026698.8	ENSMUSG00000026698.8	Pigc	561.475	-0.0949952	0.0987924	0.167549	0.414986	537.094	569.789	669.292	546.798	533.944	511.931	stable
ENSMUSG00000040265.16	ENSMUSG00000040265.16	Dnm3	47.6194	-0.0367056	0.125026	0.311232	0.584095	58.2391	43.151	61.0972	63.1759	18.9941	41.0593	stable
ENSMUSG00000026694.19	ENSMUSG00000026694.19	Eef1aknmt	1028.01	0.0906944	0.0927884	0.177609	0.429034	1147.53	901.268	882.207	1004.28	1125.93	1106.85	stable
ENSMUSG00000026696.15	ENSMUSG00000026696.15	Vamp4	1245.02	-0.0287478	0.0701322	0.618239	0.81361	1171.25	1271.97	1345.06	1200.34	1240.95	1240.52	stable
ENSMUSG00000040225.15	ENSMUSG00000040225.15	Prrc2c	14328.3	-0.0738873	0.078819	0.236328	0.502395	15430.1	16984.8	12166.7	13354.1	13760.1	14273.8	stable
ENSMUSG00000026692.12	ENSMUSG00000026692.12	Fmo4	80.4791	-0.405677	0.420425	0.00884894	0.0628575	80.8876	127.492	92.5715	63.1759	70.7001	48.0482	stable
ENSMUSG00000040181.14	ENSMUSG00000040181.14	Fmo1	37.8035	-0.0849149	0.161389	0.035592	0.160764	38.826	75.5143	32.4	23.9633	31.6568	24.4609	stable
ENSMUSG00000040170.13	ENSMUSG00000040170.13	Fmo2	37.4527	-1.34151	0.472067	0.000159324	0.00281964	51.7681	82.3792	35.1772	15.2493	20.0493	20.0929	down
ENSMUSG00000026586.16	ENSMUSG00000026586.16	Prrx1	2581.97	-0.585941	0.106857	2.66743e-09	1.80482e-07	3002.55	3542.31	2841.95	1691.59	2299.34	2114.12	stable
ENSMUSG00000040124.5	ENSMUSG00000040124.5	Gorab	743.695	0.0248573	0.0770025	0.681448	0.85035	722.596	767.892	710.024	785.341	710.167	766.15	stable
ENSMUSG00000026585.13	ENSMUSG00000026585.13	Kifap3	1702.03	-0.101477	0.068943	0.0800446	0.267481	1715.9	1865.3	1751.45	1650.2	1601.83	1627.52	stable
ENSMUSG00000026584.14	ENSMUSG00000026584.14	Scyl3	1027.51	-0.00473498	0.0704812	0.934968	0.975983	1038.6	1050.33	1000.7	1006.46	1082.66	986.298	stable
ENSMUSG00000041406.14	ENSMUSG00000041406.14	BC055324	1138.26	-0.0282503	0.0754285	0.636428	0.825119	1159.39	1260.21	1048.84	1057.65	1115.37	1188.1	stable
ENSMUSG00000041396.13	ENSMUSG00000041396.13	Mettl18	171.543	0.0752996	0.120877	0.241948	0.50869	158.54	175.546	142.56	193.885	190.996	167.732	stable
ENSMUSG00000026580.16	ENSMUSG00000026580.16	Selp	148.516	-0.0733444	0.125452	0.233206	0.498559	142.362	167.701	173.109	115.459	130.848	161.617	stable
ENSMUSG00000026579.8	ENSMUSG00000026579.8	F5	22.2631	-0.0414645	0.129442	0.174177	0.4238	18.3345	27.4597	36.1029	14.1601	20.0493	17.4721	stable
ENSMUSG00000040918.12	ENSMUSG00000040918.12	Slc19a2	934.087	-0.126841	0.0907575	0.0662645	0.238371	1039.68	882.634	1051.61	884.462	851.567	894.569	stable
ENSMUSG00000026578.6	ENSMUSG00000026578.6	Ccdc181	463.051	0.150739	0.122963	0.0571672	0.217576	431.4	477.603	362.88	530.459	503.343	472.619	stable
ENSMUSG00000026577.13	ENSMUSG00000026577.13	Blzf1	1021.32	0.105964	0.0869368	0.110424	0.324926	1072.03	886.557	944.23	1115.38	1091.1	1018.62	stable
ENSMUSG00000026575.15	ENSMUSG00000026575.15	Nme7	682.593	0.130159	0.0983387	0.0690854	0.244592	572.684	678.648	660.961	752.664	693.283	737.321	stable
ENSMUSG00000026576.12	ENSMUSG00000026576.12	Atp1b1	28491.6	0.297292	0.0842123	5.30339e-05	0.00113498	24929.6	26464.3	24320.4	36744.4	27965.6	30525.4	stable
ENSMUSG00000026574.5	ENSMUSG00000026574.5	Dpt	19.505	-6.03613e-05	0.119782	0.996472	0.998559	19.413	22.5562	16.6629	21.7848	14.7732	21.8401	stable
ENSMUSG00000040848.11	ENSMUSG00000040848.11	Sft2d2	3886.66	-0.00768478	0.053926	0.911172	0.965359	3948.39	3884.57	3853.75	4014.93	3784.04	3834.24	stable
ENSMUSG00000040843.10	ENSMUSG00000040843.10	Tiprl	1953.86	0.0439759	0.0664139	0.442318	0.695428	1798.94	1868.24	2074.53	1994.4	1963.77	2023.26	stable
ENSMUSG00000040836.15	ENSMUSG00000040836.15	Gpr161	1107.55	-0.0105033	0.0740383	0.858768	0.942953	1161.55	1183.71	997.921	1070.72	1077.39	1154.03	stable
ENSMUSG00000026571.12	ENSMUSG00000026571.12	Dcaf6	1790.31	-0.0362826	0.0660095	0.518997	0.750963	1790.31	1861.38	1809.77	1706.84	1896.24	1677.32	stable
ENSMUSG00000026568.6	ENSMUSG00000026568.6	Mpc2	1038.28	0.062216	0.0769309	0.310953	0.583859	968.494	988.55	1059.94	1070.72	999.299	1142.67	stable
ENSMUSG00000026566.15	ENSMUSG00000026566.15	Mpzl1	2688.93	-0.12982	0.0727258	0.0323577	0.150939	2714.59	2714.59	3084.48	2582.59	2634.9	2402.41	stable
ENSMUSG00000040723.14	ENSMUSG00000040723.14	Rcsd1	1108.93	-0.301273	0.0930984	0.000146389	0.00262891	1175.57	1354.35	1189.54	960.709	948.648	1024.74	stable
ENSMUSG00000040713.12	ENSMUSG00000040713.12	Creg1	4603.92	0.0337119	0.0617257	0.538863	0.763285	4592.26	4583.81	4430.47	4958.22	4225.12	4833.64	stable
ENSMUSG00000026565.18	ENSMUSG00000026565.18	Pou2f1	895.067	-0.0258231	0.0857246	0.676973	0.849082	911.333	1058.18	761.864	814.751	884.279	939.997	stable
ENSMUSG00000026564.9	ENSMUSG00000026564.9	Dusp27	16.4895	-0.0100651	0.12126	0.683458	0.851145	21.57	7.84564	24.0686	16.3386	16.8836	12.2304	stable
ENSMUSG00000040612.13	ENSMUSG00000040612.13	Ildr2	6098.47	0.0770094	0.0602047	0.143596	0.379716	5806.65	6049.97	5839.41	6599.7	5801.63	6493.49	stable
ENSMUSG00000026563.13	ENSMUSG00000026563.13	Tada1	406.936	0.0366355	0.0903485	0.561223	0.77753	415.223	405.031	370.286	393.215	451.637	406.225	stable
ENSMUSG00000040596.15	ENSMUSG00000040596.15	Pogk	1449.36	-0.0594562	0.0791557	0.335691	0.605854	1602.65	1562.26	1321.92	1280.94	1426.66	1501.72	stable
ENSMUSG00000060568.14	ENSMUSG00000060568.14	Fam78b	24.9476	-1.81041	0.545039	3.67222e-05	0.000836711	43.14	43.151	35.1772	10.8924	4.2209	13.104	down
ENSMUSG00000026558.13	ENSMUSG00000026558.13	Uck2	7137.2	0.119444	0.051576	0.0108881	0.0723643	6839.85	6755.09	6820.67	7521.19	7513.21	7373.21	stable
ENSMUSG00000052428.10	ENSMUSG00000052428.10	Tmco1	2405.22	0.110138	0.0644084	0.046607	0.191415	2295.05	2371.34	2214.31	2596.75	2485.06	2468.8	stable
ENSMUSG00000026687.14	ENSMUSG00000026687.14	Aldh9a1	2300.47	0.0644222	0.0612171	0.226545	0.490866	2200.14	2229.14	2277.26	2456.23	2321.5	2318.54	stable
ENSMUSG00000026688.5	ENSMUSG00000026688.5	Mgst3	60.1116	0.0349284	0.121342	0.408876	0.668259	36.669	64.7265	62.0229	79.5144	49.5956	68.141	stable
ENSMUSG00000052534.15	ENSMUSG00000052534.15	Pbx1	5233.42	-0.0556848	0.0671248	0.323444	0.595173	5425.94	5789.1	4893.33	5499.57	4758.01	5034.57	stable
ENSMUSG00000026683.14	ENSMUSG00000026683.14	Nuf2	2042.13	0.159878	0.0709375	0.00821134	0.0596965	1995.23	1860.4	1869.95	2189.37	2250.8	2087.04	stable
ENSMUSG00000038530.11	ENSMUSG00000038530.11	Rgs4	44.5041	-0.0896569	0.167333	0.0277468	0.136915	62.5531	58.8423	53.6915	10.8924	49.5956	31.4497	stable
ENSMUSG00000026675.12	ENSMUSG00000026675.12	Hsd17b7	826.828	0.585479	0.130182	4.23125e-07	1.77144e-05	561.899	696.3	683.178	1188.36	985.581	845.648	stable
ENSMUSG00000026674.9	ENSMUSG00000026674.9	Ddr2	4161.8	-0.114066	0.0653996	0.0420839	0.179554	4348.52	4690.71	4046.3	3890.76	3949.71	4044.78	stable
ENSMUSG00000026670.15	ENSMUSG00000026670.15	Uap1	2168.29	-0.232847	0.0818365	0.000800735	0.0102361	2395.35	2179.13	2533.68	1849.53	2097.79	1954.25	stable
ENSMUSG00000026667.14	ENSMUSG00000026667.14	Uhmk1	2161.9	-0.0503844	0.0651964	0.364484	0.63199	2250.83	2336.04	2049.53	2086.98	2165.32	2082.67	stable
ENSMUSG00000102752.1	ENSMUSG00000102752.1	Gm7694	507.054	0.105955	0.107278	0.136635	0.370171	479.933	488.391	455.452	615.42	463.244	539.887	stable
ENSMUSG00000038473.14	ENSMUSG00000038473.14	Nos1ap	191.415	0.122986	0.159955	0.0893698	0.28705	168.246	178.488	160.149	215.669	155.118	270.817	stable
ENSMUSG00000042800.5	ENSMUSG00000042800.5	Spata46	8.28862	0.0300326	0.127242	0.120751	NA	6.47101	2.94211	5.55429	11.9816	10.5523	12.2304	stable
ENSMUSG00000038463.8	ENSMUSG00000038463.8	Olfml2b	12045.4	0.846104	0.08281	9.77736e-26	7.27707e-23	8213.86	8828.3	8614.71	18025.8	13919.5	14670.4	stable
ENSMUSG00000026663.6	ENSMUSG00000026663.6	Atf6	4182.15	0.21964	0.0636395	0.000121997	0.00226371	3727.3	4044.43	3725.08	4590.05	4609.23	4396.84	stable
ENSMUSG00000026659.13	ENSMUSG00000026659.13	Dusp12	162.958	0.0662402	0.11787	0.287735	0.562414	158.54	156.913	139.783	178.635	190.996	152.88	stable
ENSMUSG00000070524.1	ENSMUSG00000070524.1	Fcrlb	8.05203	-0.0356749	0.129952	0.0386421	NA	15.099	11.7685	11.1086	0	4.2209	6.11522	stable
ENSMUSG00000059089.4	ENSMUSG00000059089.4	Fcgr4	38.5016	0.0269806	0.121609	0.452805	0.702973	25.884	33.344	44.4343	45.748	27.4359	54.1634	stable
ENSMUSG00000059498.13	ENSMUSG00000059498.13	Fcgr3	52.9285	-0.122551	0.219292	0.0118521	0.0773044	70.1026	48.0545	93.4973	55.5512	33.7672	16.5985	stable
ENSMUSG00000026649.14	ENSMUSG00000026649.14	Cfap126	70.9146	-0.0593581	0.131299	0.214317	0.475556	83.0446	57.8616	99.0516	65.3543	48.5404	71.6354	stable
ENSMUSG00000058076.12	ENSMUSG00000058076.12	Sdhc	4224.11	0.0394737	0.0592987	0.448057	0.699907	4157.62	4196.44	4098.14	4523.61	3967.65	4401.21	stable
ENSMUSG00000056569.11	ENSMUSG00000056569.11	Mpz	20.1269	-0.0256662	0.123404	0.380244	0.643619	21.57	26.479	21.2915	16.3386	21.1045	13.9776	stable
ENSMUSG00000038370.6	ENSMUSG00000038370.6	Pcp4l1	2428.86	0.73728	0.108416	6.20289e-13	7.62386e-11	1693.25	1848.63	1852.36	3744.8	2635.95	2798.15	stable
ENSMUSG00000005674.9	ENSMUSG00000005674.9	Tomm40l	354.43	0.0267933	0.0968587	0.656986	0.836976	363.455	384.436	291.6	400.84	312.347	373.902	stable
ENSMUSG00000005681.12	ENSMUSG00000005681.12	Apoa2	39.4175	0.0395691	0.125633	0.298605	0.573207	28.041	36.2861	37.9543	29.4094	50.6508	54.1634	stable
ENSMUSG00000058715.11	ENSMUSG00000058715.11	Fcer1g	14.0669	-0.015797	0.12225	0.515816	0.748526	9.70651	20.5948	17.5886	11.9816	10.5523	13.9776	stable
ENSMUSG00000013593.12	ENSMUSG00000013593.12	Ndufs2	6971.46	0.0236315	0.0518628	0.615975	0.81304	6799.95	6746.27	7159.48	7176.99	7115.39	6830.7	stable
ENSMUSG00000006403.13	ENSMUSG00000006403.13	Adamts4	2210.8	-0.306773	0.0792515	1.35638e-05	0.00036859	2509.67	2573.37	2320.77	1797.24	2018.65	2045.1	stable
ENSMUSG00000052423.14	ENSMUSG00000052423.14	B4galt3	978.343	-0.047994	0.0739787	0.419884	0.677407	1037.52	968.936	1001.62	902.979	966.587	992.413	stable
ENSMUSG00000062729.11	ENSMUSG00000062729.11	Ppox	1739.63	-0.0301069	0.0654872	0.586615	0.795031	1823.75	1778.02	1692.21	1811.4	1627.16	1705.27	stable
ENSMUSG00000053483.13	ENSMUSG00000053483.13	Usp21	2598	0.0176158	0.0611667	0.740836	0.883398	2668.21	2452.74	2609.59	2764.49	2572.64	2520.34	stable
ENSMUSG00000062963.10	ENSMUSG00000062963.10	Ufc1	3097.68	0.0748643	0.0582807	0.145443	0.381684	3002.55	2933.29	3063.19	3279.7	3192.06	3115.27	stable
ENSMUSG00000013973.12	ENSMUSG00000013973.12	Dedd	229.17	0.042899	0.101592	0.492041	0.731373	207.072	239.292	215.692	240.722	236.371	235.873	stable
ENSMUSG00000013997.10	ENSMUSG00000013997.10	Nit1	952.155	-0.0459734	0.0816326	0.459092	0.706835	885.449	1046.41	997.921	1029.33	850.512	903.305	stable
ENSMUSG00000006412.10	ENSMUSG00000006412.10	Pfdn2	2864.11	0.0409716	0.0667178	0.467012	0.71333	2695.17	2628.29	3100.22	2910.45	3045.38	2805.14	stable
ENSMUSG00000006411.12	ENSMUSG00000006411.12	Nectin4	305.362	-0.171874	0.171245	0.047021	0.192289	376.397	336.382	312.892	194.974	294.408	317.118	stable
ENSMUSG00000026641.13	ENSMUSG00000026641.13	Usf1	2734.44	0.0668034	0.0611351	0.208621	0.468863	2613.21	2557.68	2792.88	2883.22	2786.85	2772.82	stable
ENSMUSG00000103711.1	ENSMUSG00000103711.1	Tstd1	65.0207	-0.0629443	0.136106	0.161318	0.405422	66.8671	68.6493	89.7944	82.7822	40.0986	41.9329	stable
ENSMUSG00000038235.4	ENSMUSG00000038235.4	F11r	8522.21	-0.133867	0.0647941	0.0168472	0.0983453	8632.32	8694.93	9642.25	8172.56	7546.97	8444.24	stable
ENSMUSG00000060244.1	ENSMUSG00000060244.1	Alyref2	67.8388	0.0683311	0.135306	0.183476	0.436825	52.8466	54.9195	69.4287	70.8005	86.5285	72.509	stable
ENSMUSG00000004709.14	ENSMUSG00000004709.14	Cd244a	8.98615	-0.0163248	0.123787	0.323507	NA	6.47101	12.7492	15.7372	0	13.7179	5.24162	stable
ENSMUSG00000004707.14	ENSMUSG00000004707.14	Ly9	379.272	-0.00980676	0.0907462	0.871004	0.949458	348.356	388.359	409.166	411.732	334.506	383.512	stable
ENSMUSG00000026556.15	ENSMUSG00000026556.15	Vangl2	1312.77	-0.0610638	0.0739524	0.30732	0.580565	1303.91	1444.58	1308.96	1333.23	1180.8	1305.16	stable
ENSMUSG00000003458.12	ENSMUSG00000003458.12	Ncstn	5405.16	-0.0333997	0.0509687	0.485181	0.726751	5531.63	5413.49	5487.64	5429.86	5240.25	5328.1	stable
ENSMUSG00000026553.17	ENSMUSG00000026553.17	Copa	21184	-0.0550644	0.0471956	0.204144	0.462371	21774.9	21953.1	21222	21200.9	20427.1	20526.2	stable
ENSMUSG00000003464.13	ENSMUSG00000003464.13	Pex19	3846.25	0.0475369	0.0557038	0.330067	0.601457	3660.43	3918.9	3721.38	4000.77	3888.51	3887.53	stable
ENSMUSG00000026554.15	ENSMUSG00000026554.15	Dcaf8	5913.91	-0.0595883	0.05599	0.229645	0.494446	6025.59	6334.37	5830.16	5875.35	5527.27	5890.7	stable
ENSMUSG00000013698.12	ENSMUSG00000013698.12	Pea15a	6054.69	0.066671	0.0650385	0.229711	0.494446	5524.08	5789.1	6305.05	6773.98	5943.03	5992.92	stable
ENSMUSG00000007122.11	ENSMUSG00000007122.11	Casq1	22.7754	-0.00444379	0.120325	0.866326	0.946693	42.0615	17.6527	11.1086	18.5171	21.1045	26.2081	stable
ENSMUSG00000038034.15	ENSMUSG00000038034.15	Igsf8	4110.36	-0.192729	0.0603532	0.000378492	0.00568966	4499.51	4340.6	4400.85	3951.76	3711.23	3758.24	stable
ENSMUSG00000007097.14	ENSMUSG00000007097.14	Atp1a2	46.2965	-0.0278668	0.120572	0.473227	0.717824	33.4335	68.6493	49.0629	38.1234	42.209	46.3009	stable
ENSMUSG00000050229.3	ENSMUSG00000050229.3	Pigm	1490.65	-0.027964	0.0695972	0.623407	0.817286	1466.76	1618.16	1451.52	1400.76	1435.11	1571.61	stable
ENSMUSG00000026548.4	ENSMUSG00000026548.4	Slamf9	13.9556	-0.000392372	0.120988	0.984591	0.994463	8.62801	19.6141	13.8857	13.0709	8.4418	20.0929	stable
ENSMUSG00000037995.15	ENSMUSG00000037995.15	Igsf9	1736.31	0.315968	0.0869992	3.30434e-05	0.000775275	1571.38	1622.09	1386.72	2063.02	1816.04	1958.62	stable
ENSMUSG00000026547.15	ENSMUSG00000026547.15	Tagln2	17233.5	-0.0217762	0.0510133	0.636377	0.825119	18083.2	16712.2	17378.5	16504.1	17686.6	17036.1	stable
ENSMUSG00000026546.16	ENSMUSG00000026546.16	Cfap45	97.4744	0.0388782	0.115651	0.460275	0.707994	101.379	85.3213	87.943	113.281	108.688	88.2339	stable
ENSMUSG00000053318.7	ENSMUSG00000053318.7	Slamf8	6.58938	-0.00426664	0.122256	0.797079	NA	4.314	7.84564	9.25715	2.17848	6.33135	9.60963	stable
ENSMUSG00000026544.6	ENSMUSG00000026544.6	Dusp23	75.3832	-0.04346	0.120626	0.376935	0.641245	76.5736	81.3985	86.0915	79.5144	72.8106	55.9106	stable
ENSMUSG00000037860.15	ENSMUSG00000037860.15	Aim2	13.6033	0.00456839	0.121687	0.824841	0.926192	16.1775	1.96141	20.3657	20.6955	8.4418	13.9776	stable
ENSMUSG00000037849.8	ENSMUSG00000037849.8	Ifi206	7.03832	-0.00479504	0.122373	0.763162	NA	12.942	0.980705	9.25715	8.71391	4.2209	6.11522	stable
ENSMUSG00000073490.11	ENSMUSG00000073490.11	Ifi207	35.9177	0.00798251	0.11765	0.826934	0.927287	39.9045	33.344	31.4743	29.4094	46.4299	34.9441	stable
ENSMUSG00000073489.6	ENSMUSG00000073489.6	Ifi204	5119.34	0.115576	0.0626509	0.0344842	0.15762	4621.38	5029.05	4977.57	5308.95	5109.4	5669.68	stable
ENSMUSG00000090272.9	ENSMUSG00000090272.9	Mndal	973.359	0.0266955	0.0745743	0.655498	0.836206	897.313	999.338	982.184	992.297	923.322	1045.7	stable
ENSMUSG00000026536.9	ENSMUSG00000026536.9	Ifi211	2104.63	-0.0192955	0.070015	0.738041	0.882338	2136.51	1942.78	2297.63	1929.04	2071.41	2250.4	stable
ENSMUSG00000039997.16	ENSMUSG00000039997.16	Ifi203	980.626	-0.0441208	0.0816009	0.477534	0.72001	960.944	1076.81	979.407	954.173	843.125	1069.29	stable
ENSMUSG00000054203.7	ENSMUSG00000054203.7	Ifi205	118.702	-0.000719347	0.108125	0.987666	0.995468	101.379	108.858	146.263	110.013	112.909	132.788	stable
ENSMUSG00000026532.7	ENSMUSG00000026532.7	Spta1	26.5873	-0.00877634	0.119173	0.782449	0.905457	34.512	25.4983	23.1429	22.874	31.6568	21.8401	stable
ENSMUSG00000050069.3	ENSMUSG00000050069.3	Grem2	10.4318	-0.044001	0.134022	0.0157541	0.0943064	8.62801	11.7685	29.6229	8.71391	2.11045	1.74721	stable
ENSMUSG00000026526.14	ENSMUSG00000026526.14	Fh1	2058.26	0.048358	0.0661792	0.388201	0.650092	1983.36	1878.05	2173.58	2122.93	2071.41	2120.23	stable
ENSMUSG00000026525.9	ENSMUSG00000026525.9	Opn3	15.926	0.00368731	0.120841	0.881873	0.95478	21.57	15.6913	9.25715	8.71391	21.1045	19.2193	stable
ENSMUSG00000078185.3	ENSMUSG00000078185.3	Chml	427.133	0.260051	0.153882	0.00965453	0.0665338	364.533	431.51	324	530.459	412.593	499.701	stable
ENSMUSG00000039748.11	ENSMUSG00000039748.11	Exo1	1159.11	0.127995	0.110724	0.0856556	0.278865	1183.12	1105.25	940.527	1034.78	1483.65	1207.32	stable
ENSMUSG00000057335.11	ENSMUSG00000057335.11	Cep170	2548.97	-0.00241957	0.0658296	0.963115	0.985627	2476.24	2809.72	2371.68	2483.46	2488.22	2664.49	stable
ENSMUSG00000026504.17	ENSMUSG00000026504.17	Sdccag8	574.135	-0.0582968	0.0871939	0.361717	0.63016	540.329	607.056	633.189	574.029	552.938	537.266	stable
ENSMUSG00000019699.16	ENSMUSG00000019699.16	Akt3	1985.71	-0.168651	0.0776726	0.00900813	0.0636173	2045.92	2314.46	2017.13	1775.46	1855.09	1906.2	stable
ENSMUSG00000063659.11	ENSMUSG00000063659.11	Zbtb18	1029.4	-0.0481817	0.0729941	0.4149	0.673176	1003.01	1103.29	1057.17	987.94	984.525	1040.46	stable
ENSMUSG00000015961.8	ENSMUSG00000015961.8	Adss	4102.88	-0.0119448	0.0550318	0.807816	0.917223	4103.7	4067.96	4199.97	3957.2	4282.11	4006.34	stable
ENSMUSG00000026502.13	ENSMUSG00000026502.13	Desi2	1739.45	-0.0366635	0.0656526	0.509133	0.74431	1706.19	1806.46	1794.96	1817.94	1630.32	1680.81	stable
ENSMUSG00000026500.6	ENSMUSG00000026500.6	Cox20	15.0922	-0.00799175	0.120866	0.753328	0.889095	12.942	15.6913	19.44	11.9816	14.7732	15.7249	stable
ENSMUSG00000039630.10	ENSMUSG00000039630.10	Hnrnpu	32834.6	0.0746364	0.0478159	0.0922852	0.292211	32089.7	32685.9	30852.2	33337.2	33997.3	34045.2	stable
ENSMUSG00000026495.8	ENSMUSG00000026495.8	Efcab2	88.9166	0.00282864	0.11268	0.951212	0.982225	99.2221	77.4757	87.943	112.192	98.136	58.5314	stable
ENSMUSG00000026494.12	ENSMUSG00000026494.12	Kif26b	6943.37	-0.50183	0.0977709	2.05336e-08	1.18064e-06	8209.55	9677.59	6756.8	5473.43	5836.45	5706.37	stable
ENSMUSG00000055067.15	ENSMUSG00000055067.15	Smyd3	587.258	-0.109992	0.101254	0.119425	0.341211	656.807	610.979	601.715	518.478	623.638	511.931	stable
ENSMUSG00000026492.11	ENSMUSG00000026492.11	Tfb2m	594.37	0.0585031	0.0913993	0.366499	0.633302	612.589	552.137	553.578	536.995	693.283	617.637	stable
ENSMUSG00000038949.8	ENSMUSG00000038949.8	Cnst	763.594	-0.336848	0.10549	0.000141101	0.00254419	813.19	823.792	957.19	645.919	662.682	678.789	stable
ENSMUSG00000038936.13	ENSMUSG00000038936.13	Sccpdh	1171.11	0.0304424	0.0707142	0.595694	0.800773	1152.92	1171.94	1133.08	1282.03	1139.64	1147.04	stable
ENSMUSG00000087236.3	ENSMUSG00000087236.3	Kif28	6.61716	0.0298978	0.128207	0.0189049	NA	5.39251	0	0	19.6063	4.2209	10.4832	stable
ENSMUSG00000026491.13	ENSMUSG00000026491.13	Ahctf1	3837.3	0.174214	0.0760955	0.00645747	0.0499485	3710.04	3787.48	3190.94	3877.69	4209.29	4248.33	stable
ENSMUSG00000026490.18	ENSMUSG00000026490.18	Cdc42bpa	7683.89	-0.0198121	0.0530457	0.664008	0.840938	7825.6	7997.65	7433.5	7300.08	7724.25	7822.24	stable
ENSMUSG00000026489.13	ENSMUSG00000026489.13	Coq8a	178.32	-0.102718	0.140094	0.133834	0.365913	203.837	176.527	207.36	194.974	130.848	156.375	stable
ENSMUSG00000010609.15	ENSMUSG00000010609.15	Psen2	1147.57	0.103701	0.0923692	0.127028	0.354244	1021.34	981.685	1250.64	1166.57	1313.76	1151.41	stable
ENSMUSG00000038855.10	ENSMUSG00000038855.10	Itpkb	2408.68	-0.147245	0.0699238	0.0132484	0.0836419	2480.55	2698.9	2485.55	2250.37	2365.82	2170.9	stable
ENSMUSG00000026496.11	ENSMUSG00000026496.11	Parp1	8140.79	0.0757619	0.0543191	0.120634	0.34342	7963.65	8130.04	7571.43	8715	8277.19	8187.41	stable
ENSMUSG00000058729.13	ENSMUSG00000058729.13	Lin9	1153.81	0.190342	0.0818331	0.00497221	0.0409169	1032.13	1083.68	1072.9	1199.25	1267.33	1267.6	stable
ENSMUSG00000026497.7	ENSMUSG00000026497.7	Mixl1	9.107	0.00438316	0.121898	0.820629	NA	6.47101	13.7299	5.55429	4.35696	10.5523	13.9776	stable
ENSMUSG00000026499.5	ENSMUSG00000026499.5	Acbd3	3142.24	-0.0218482	0.0552145	0.657934	0.837205	3096.38	3220.63	3198.35	3055.32	3150.9	3131.87	stable
ENSMUSG00000060743.12	ENSMUSG00000060743.12	H3f3a	16433.8	0.10322	0.0509557	0.0260342	0.130727	15481.9	15644.2	16175	17686	16730.6	16885	stable
ENSMUSG00000038806.7	ENSMUSG00000038806.7	Sde2	1834.21	0.0808045	0.0636409	0.14002	0.374646	1759.04	1774.09	1776.45	1877.85	1899.41	1918.43	stable
ENSMUSG00000066652.5	ENSMUSG00000066652.5	Lefty2	9.33186	-0.0075089	0.122061	0.698258	0.859795	4.314	11.7685	14.8114	6.53543	6.33135	12.2304	stable
ENSMUSG00000026520.8	ENSMUSG00000026520.8	Pycr2	2225.48	-0.0758603	0.0742234	0.207047	0.466736	2343.58	2111.46	2463.33	2092.43	2341.55	2000.55	stable
ENSMUSG00000038793.8	ENSMUSG00000038793.8	Lefty1	693.415	0.0408334	0.0872314	0.517964	0.749936	565.135	719.837	740.572	680.774	743.934	710.239	stable
ENSMUSG00000026519.16	ENSMUSG00000026519.16	Tmem63a	4697.95	0.0451474	0.0533439	0.348841	0.618162	4614.91	4681.88	4533.23	4656.5	4780.17	4921	stable
ENSMUSG00000038776.13	ENSMUSG00000038776.13	Ephx1	2181.81	-0.108803	0.159467	0.0944131	0.296946	2232.5	1946.7	3239.08	1924.69	1787.55	1960.36	stable
ENSMUSG00000026516.8	ENSMUSG00000026516.8	Nvl	3501.69	0.104441	0.0632786	0.0562394	0.215207	3440.42	3372.64	3231.67	3469.23	3866.35	3629.82	stable
ENSMUSG00000062169.13	ENSMUSG00000062169.13	Cnih4	2839.36	-0.0289831	0.0581076	0.567314	0.781057	2945.39	2757.74	2926.19	2749.24	2772.08	2885.51	stable
ENSMUSG00000038733.14	ENSMUSG00000038733.14	Wdr26	10012.6	-0.0703126	0.0568082	0.159244	0.402843	10166	11049.6	9716.31	9600.55	9683.8	9859.48	stable
ENSMUSG00000047369.17	ENSMUSG00000047369.17	Dnah14	32.1991	-0.00198238	0.118547	0.949942	0.981826	42.0615	37.2668	18.5143	31.5879	25.3254	38.4385	stable
ENSMUSG00000004880.11	ENSMUSG00000004880.11	Lbr	3335.54	0.16808	0.0695314	0.00496946	0.0409169	3204.23	3202.98	2920.63	3767.68	3530.78	3386.96	stable
ENSMUSG00000022995.16	ENSMUSG00000022995.16	Enah	4502.02	-0.165058	0.0651517	0.00370127	0.0329304	4775.6	4753.48	4865.56	3887.49	4421.4	4308.61	stable
ENSMUSG00000026511.7	ENSMUSG00000026511.7	Srp9	2379.77	0.0309454	0.0612975	0.561068	0.77753	2368.39	2219.33	2450.37	2462.77	2436.52	2341.26	stable
ENSMUSG00000038633.5	ENSMUSG00000038633.5	Degs1	4439	0.0933845	0.0563317	0.0626988	0.230826	4402.44	4138.57	4270.33	4517.07	4618.72	4686.88	stable
ENSMUSG00000047539.9	ENSMUSG00000047539.9	Fbxo28	2290.12	0.0457925	0.0604533	0.384961	0.647263	2284.27	2268.37	2178.21	2311.36	2417.52	2280.98	stable
ENSMUSG00000026510.10	ENSMUSG00000026510.10	Trp53bp2	2834.11	-0.0290632	0.0576156	0.562497	0.778087	2920.58	2784.22	2908.6	2702.4	2826.95	2861.92	stable
ENSMUSG00000026509.15	ENSMUSG00000026509.15	Capn2	7259.89	0.0145096	0.0522193	0.738981	0.882729	6961.72	7294.48	7377.03	7600.71	7116.44	7208.97	stable
ENSMUSG00000038576.15	ENSMUSG00000038576.15	Susd4	41.2817	-0.125807	0.220032	0.0171321	0.0990203	39.9045	53.9388	66.6515	31.5879	33.7672	21.8401	stable
ENSMUSG00000079164.8	ENSMUSG00000079164.8	Tlr5	259.292	-0.237083	0.185003	0.0194708	0.108102	246.977	351.092	284.195	223.294	204.714	245.482	stable
ENSMUSG00000030768.12	ENSMUSG00000030768.12	Disp1	2823.67	-0.147722	0.0645955	0.00858094	0.0615082	2888.23	3098.05	2988.21	2745.97	2593.74	2627.8	stable
ENSMUSG00000046836.13	ENSMUSG00000046836.13	Brox	2189.57	0.023287	0.0616479	0.662627	0.840327	2158.08	2152.65	2186.54	2193.73	2343.66	2102.76	stable
ENSMUSG00000042901.10	ENSMUSG00000042901.10	Aida	2099.95	-0.0266861	0.0647778	0.629222	0.821052	2057.78	2052.62	2268.93	1957.36	2115.73	2147.32	stable
ENSMUSG00000056050.13	ENSMUSG00000056050.13	Mia3	5786.13	-0.0496878	0.062868	0.358673	0.627467	6111.87	6322.6	5313.61	5767.52	5663.4	5537.77	stable
ENSMUSG00000072258.10	ENSMUSG00000072258.10	Taf1a	483.705	0.151525	0.118093	0.0534996	0.208787	469.148	408.954	454.526	568.583	461.134	539.887	stable
ENSMUSG00000053461.9	ENSMUSG00000053461.9	Hhipl2	5.72806	0.00446752	0.122465	0.772297	NA	2.157	7.84564	5.55429	2.17848	5.27613	11.3568	stable
ENSMUSG00000039384.8	ENSMUSG00000039384.8	Dusp10	204.807	-0.165924	0.173481	0.0510276	0.203457	198.444	218.697	270.309	167.743	201.548	172.1	stable
ENSMUSG00000044854.7	ENSMUSG00000044854.7	1700056E22Rik	13.244	-0.0192772	0.123341	0.394984	0.656204	7.54951	15.6913	24.0686	7.62467	10.5523	13.9776	stable
ENSMUSG00000039377.7	ENSMUSG00000039377.7	Hlx	43.2232	-0.0441598	0.126828	0.270516	0.541314	50.6895	35.3054	61.0972	42.4803	34.8224	34.9441	stable
ENSMUSG00000073481.9	ENSMUSG00000073481.9	Mtarc2	1800.8	-0.0201324	0.0629978	0.709479	0.86597	1795.7	1748.6	1907.9	1827.74	1765.39	1759.44	stable
ENSMUSG00000039349.5	ENSMUSG00000039349.5	C130074G19Rik	58.8671	-0.00122257	0.113523	0.976562	0.990611	64.7101	56.8809	55.5429	63.1759	56.9822	55.9106	stable
ENSMUSG00000026620.11	ENSMUSG00000026620.11	Mark1	1297.48	0.28761	0.126881	0.00257211	0.024907	1234.88	1279.82	897.018	1285.3	1551.18	1536.67	stable
ENSMUSG00000039318.12	ENSMUSG00000039318.12	Rab3gap2	2455.54	-0.00697524	0.063083	0.89492	0.959848	2412.61	2555.72	2422.6	2308.1	2642.28	2391.92	stable
ENSMUSG00000026618.11	ENSMUSG00000026618.11	Iars2	2842.25	0.0245965	0.0568006	0.628439	0.820745	2814.89	2869.54	2752.15	2788.45	2932.47	2895.99	stable
ENSMUSG00000026617.16	ENSMUSG00000026617.16	Bpnt1	2279.8	0.0885675	0.0667959	0.118026	0.338612	2282.11	2051.63	2240.23	2275.42	2421.74	2407.65	stable
ENSMUSG00000026615.14	ENSMUSG00000026615.14	Eprs	13784.8	0.0159383	0.0513549	0.732622	0.87908	13989.2	14040.7	13049.8	13423.8	14328.9	13876.3	stable
ENSMUSG00000039246.8	ENSMUSG00000039246.8	Lyplal1	307.997	-0.3478	0.174385	0.0032663	0.0297677	321.393	360.899	387.875	293.005	207.879	276.932	stable
ENSMUSG00000039239.14	ENSMUSG00000039239.14	Tgfb2	2393.74	-0.00316204	0.0684125	0.945014	0.980126	2277.79	2691.05	2227.27	2360.38	2310.94	2495.01	stable
ENSMUSG00000001305.5	ENSMUSG00000001305.5	Rrp15	1301.48	0.207205	0.0856594	0.00333169	0.0302198	1191.74	1180.77	1196.95	1409.48	1524.8	1305.16	stable
ENSMUSG00000026611.17	ENSMUSG00000026611.17	Spata17	5.46509	0.0334009	0.129746	0.00569577	NA	2.157	0	0	5.44619	4.2209	20.9665	stable
ENSMUSG00000039210.16	ENSMUSG00000039210.16	Gpatch2	780.43	0.0813965	0.0868632	0.213162	0.474059	706.418	829.676	702.618	812.572	844.18	787.116	stable
ENSMUSG00000026610.13	ENSMUSG00000026610.13	Esrrg	6.80704	-0.0107323	0.122882	0.511829	NA	3.2355	15.6913	5.55429	6.53543	6.33135	3.49441	stable
ENSMUSG00000026608.13	ENSMUSG00000026608.13	Kctd3	2068.9	0.105386	0.0696872	0.0727118	0.25198	2076.11	2007.5	1839.4	2115.3	2233.91	2141.2	stable
ENSMUSG00000037624.15	ENSMUSG00000037624.15	Kcnk2	52.9947	0.159436	0.271312	0.0225492	0.119232	42.0615	35.3054	43.5086	68.622	61.2031	67.2674	stable
ENSMUSG00000026605.14	ENSMUSG00000026605.14	Cenpf	4424.03	0.0803271	0.067709	0.15886	0.4026	4486.56	4496.53	3811.17	4763.24	4425.62	4561.08	stable
ENSMUSG00000026604.17	ENSMUSG00000026604.17	Ptpn14	8415.87	-0.0882985	0.056634	0.084639	0.27665	8413.39	9045.04	8690.62	7892.62	7898.36	8555.19	stable
ENSMUSG00000026603.13	ENSMUSG00000026603.13	Smyd2	1286.26	0.0990565	0.0741998	0.102411	0.311637	1221.94	1181.75	1279.34	1390.96	1345.41	1298.17	stable
ENSMUSG00000010175.13	ENSMUSG00000010175.13	Prox1	6.62398	0.00182255	0.122167	0.914973	NA	8.62801	6.86493	3.70286	5.44619	11.6075	3.49441	stable
ENSMUSG00000089872.10	ENSMUSG00000089872.10	Rps6kc1	1064.66	-0.110355	0.0828813	0.0891714	0.286688	1086.05	1183.71	1090.49	1055.47	1038.34	933.881	stable
ENSMUSG00000026634.16	ENSMUSG00000026634.16	Angel2	1921.44	0.0103545	0.0629151	0.848968	0.938418	1816.2	1991.81	1928.27	1854.97	1984.88	1952.5	stable
ENSMUSG00000037568.12	ENSMUSG00000037568.12	Vash2	1065.13	-0.0361427	0.0757702	0.547163	0.768944	1108.7	1123.89	1026.62	1008.64	975.028	1147.91	stable
ENSMUSG00000066595.9	ENSMUSG00000066595.9	Flvcr1	699.761	0.353189	0.100012	4.04751e-05	0.000909806	600.725	627.651	585.052	813.661	780.867	790.611	stable
ENSMUSG00000026632.17	ENSMUSG00000026632.17	Tatdn3	257.65	-0.0827297	0.111295	0.223589	0.487934	286.881	258.906	274.937	250.525	230.039	244.609	stable
ENSMUSG00000062510.12	ENSMUSG00000062510.12	Nsl1	870.285	0.0247568	0.075018	0.679142	0.849845	899.47	837.522	840.55	825.643	886.389	932.134	stable
ENSMUSG00000026630.9	ENSMUSG00000026630.9	Batf3	78.8284	-0.141058	0.207103	0.0462019	0.190276	91.6726	101.013	85.1658	70.8005	67.5344	56.7842	stable
ENSMUSG00000026628.13	ENSMUSG00000026628.13	Atf3	343.776	0.196355	0.15252	0.0298511	0.143191	338.649	253.022	326.778	343.11	400.986	400.11	stable
ENSMUSG00000037499.9	ENSMUSG00000037499.9	Nenf	1843.04	-0.0237339	0.0770552	0.695411	0.857756	1672.76	1748.6	2178.21	1926.86	1821.32	1710.51	stable
ENSMUSG00000026627.7	ENSMUSG00000026627.7	Pacc1	652.127	-0.0448937	0.0821615	0.470512	0.716043	650.336	663.937	693.361	609.974	606.755	688.399	stable
ENSMUSG00000026626.11	ENSMUSG00000026626.11	Ppp2r5a	5101.1	0.0974548	0.0635077	0.0763487	0.259539	4633.24	4850.57	5185.86	5647.7	5176.94	5112.32	stable
ENSMUSG00000037474.13	ENSMUSG00000037474.13	Dtl	2651.32	0.0842499	0.0731411	0.16166	0.405588	2833.22	2539.04	2272.63	2738.35	2776.3	2748.35	stable
ENSMUSG00000037461.10	ENSMUSG00000037461.10	Ints7	4050.33	0.0369843	0.0589239	0.471805	0.717094	4198.6	4030.7	3724.15	3987.7	4185.02	4175.82	stable
ENSMUSG00000026623.16	ENSMUSG00000026623.16	Lpgat1	3160.3	-0.0820506	0.0667849	0.14795	0.385544	3331.49	3461.89	3033.57	2875.59	3186.78	3072.46	stable
ENSMUSG00000026622.15	ENSMUSG00000026622.15	Nek2	2163.03	0.0411072	0.0668685	0.466305	0.713137	2273.48	2088.9	2001.4	2093.52	2344.71	2176.14	stable
ENSMUSG00000037434.7	ENSMUSG00000037434.7	Slc30a1	1384.39	0.257065	0.0978836	0.0012643	0.0145264	1361.07	1233.73	1121.97	1685.05	1465.71	1438.82	stable
ENSMUSG00000026637.13	ENSMUSG00000026637.13	Traf5	430.275	0.0409558	0.0949447	0.515047	0.747942	382.868	400.128	468.412	475.997	379.881	474.366	stable
ENSMUSG00000037395.15	ENSMUSG00000037395.15	Rcor3	978.617	0.0935706	0.0896487	0.159955	0.40392	875.743	1073.87	840.55	1024.97	1030.96	1025.61	stable
ENSMUSG00000037375.16	ENSMUSG00000037375.16	Hhat	348.576	-0.0973478	0.120482	0.167453	0.414823	342.963	415.819	361.955	367.073	345.059	258.586	stable
ENSMUSG00000016262.14	ENSMUSG00000016262.14	Sertad4	1995.77	0.0188415	0.067193	0.740074	0.883027	1862.57	2137.94	1930.12	2109.86	2047.14	1886.98	stable
ENSMUSG00000016200.14	ENSMUSG00000016200.14	Syt14	178.693	0.0268976	0.1075	0.633523	0.823564	184.424	142.202	192.549	149.226	183.609	220.148	stable
ENSMUSG00000016181.9	ENSMUSG00000016181.9	Utp25	861.304	0.0628324	0.0843468	0.323459	0.595173	869.272	885.576	739.647	827.822	951.813	893.696	stable
ENSMUSG00000026638.15	ENSMUSG00000026638.15	Irf6	39.0435	-0.00577569	0.118796	0.85703	0.942349	34.512	34.3247	51.8401	17.4278	35.8777	60.2786	stable
ENSMUSG00000079144.7	ENSMUSG00000079144.7	A130010J15Rik	259.06	-0.00956903	0.0963884	0.85749	0.942458	250.212	274.597	260.126	220.026	278.58	270.817	stable
ENSMUSG00000026639.18	ENSMUSG00000026639.18	Lamb3	72.7509	-0.0118111	0.113348	0.79503	0.9123	80.8876	57.8616	85.1658	71.8898	61.2031	79.4979	stable
ENSMUSG00000009633.3	ENSMUSG00000009633.3	G0s2	13.7412	-0.0204414	0.123521	0.376045	0.640893	10.785	22.5562	15.7372	17.4278	6.33135	9.60963	stable
ENSMUSG00000026640.12	ENSMUSG00000026640.12	Plxna2	327.339	0.0574205	0.105156	0.368659	0.635005	344.042	342.266	249.943	347.467	313.402	366.913	stable
ENSMUSG00000016494.9	ENSMUSG00000016494.9	Cd34	543.744	-0.444933	0.143178	0.000127864	0.0023595	539.251	620.786	759.087	477.087	398.875	467.378	stable
ENSMUSG00000016493.13	ENSMUSG00000016493.13	Cd46	14.0467	0.0126962	0.121627	0.609606	0.809484	12.942	11.7685	12.96	19.6063	14.7732	12.2304	stable
ENSMUSG00000016481.15	ENSMUSG00000016481.15	Cr1l	1038.21	-0.00977842	0.0746232	0.868506	0.947815	1095.76	1058.18	976.63	1113.2	1039.4	946.112	stable
ENSMUSG00000050530.14	ENSMUSG00000050530.14	Fam171a1	403.235	-0.199647	0.136578	0.0235112	0.122417	481.011	454.066	398.983	373.609	389.378	322.359	stable
ENSMUSG00000026643.16	ENSMUSG00000026643.16	Nmt2	2423.64	-0.00668399	0.0581101	0.897854	0.96067	2456.83	2384.09	2451.29	2353.85	2497.72	2398.04	stable
ENSMUSG00000049950.6	ENSMUSG00000049950.6	Rpp38	250.259	0.0855375	0.118219	0.207281	0.467008	238.349	205.948	253.646	255.971	303.905	243.735	stable
ENSMUSG00000026648.18	ENSMUSG00000026648.18	Dclre1c	370.406	0.0707052	0.111202	0.282603	0.557344	392.574	371.687	283.269	320.236	417.869	436.801	stable
ENSMUSG00000026646.16	ENSMUSG00000026646.16	Suv39h2	624.597	0.188082	0.10561	0.0164557	0.0971511	617.981	531.542	562.835	667.703	692.228	675.295	stable
ENSMUSG00000109865.1	ENSMUSG00000109865.1	Hspa14	2453.6	0.213288	0.068593	0.000421322	0.00618231	2278.87	2157.55	2317.07	2610.91	2605.35	2751.85	stable
ENSMUSG00000051396.15	ENSMUSG00000051396.15	Gm45902	391.734	0.0129439	0.0888575	0.837031	0.932533	401.202	405.031	358.252	383.412	429.477	373.028	stable
ENSMUSG00000039496.8	ENSMUSG00000039496.8	Cdnf	17.1754	-0.0242533	0.124268	0.318504	0.590587	35.5905	10.7878	15.7372	17.4278	14.7732	8.73603	stable
ENSMUSG00000026655.15	ENSMUSG00000026655.15	Fam107b	3619.27	0.0310419	0.0553965	0.530482	0.757824	3429.63	3655.09	3626.95	3732.82	3650.03	3621.08	stable
ENSMUSG00000026657.17	ENSMUSG00000026657.17	Frmd4a	3211.67	-0.0956166	0.0642003	0.0830785	0.27313	3248.45	3578.59	3202.98	3032.44	3028.5	3179.04	stable
ENSMUSG00000039449.14	ENSMUSG00000039449.14	Prpf18	2461.22	0.0800768	0.0611908	0.132533	0.363768	2346.82	2409.59	2375.39	2501.98	2493.5	2640.03	stable
ENSMUSG00000048186.14	ENSMUSG00000048186.14	Bend7	21.154	-0.018095	0.121695	0.523476	0.753763	18.3345	23.5369	28.6972	23.9633	10.5523	21.8401	stable
ENSMUSG00000026662.13	ENSMUSG00000026662.13	Sephs1	3407.88	0.0403425	0.0597547	0.444078	0.696804	3569.84	3322.63	3151.14	3510.62	3468.53	3424.52	stable
ENSMUSG00000026664.7	ENSMUSG00000026664.7	Phyh	518.322	-0.0738473	0.0963717	0.266883	0.537364	479.933	591.365	555.429	452.034	529.723	501.448	stable
ENSMUSG00000026669.14	ENSMUSG00000026669.14	Mcm10	2135.16	0.223712	0.0798293	0.000997583	0.0121833	2059.94	1938.85	1835.69	2341.86	2477.67	2156.93	stable
ENSMUSG00000026672.11	ENSMUSG00000026672.11	Optn	1159.8	0.0698561	0.0726951	0.239851	0.506188	1136.74	1111.14	1116.41	1145.88	1187.13	1261.48	stable
ENSMUSG00000039145.16	ENSMUSG00000039145.16	Camk1d	146.164	-0.20336	0.236743	0.0304927	0.145223	181.188	178.488	149.04	92.5853	129.793	145.892	stable
ENSMUSG00000039128.13	ENSMUSG00000039128.13	Cdc123	3573.9	0.0159753	0.0532171	0.739827	0.883027	3559.05	3523.67	3566.78	3546.56	3618.37	3628.95	stable
ENSMUSG00000025817.12	ENSMUSG00000025817.12	Nudt5	1636.99	0.0968974	0.0693465	0.0965558	0.300897	1578.93	1488.71	1632.96	1723.18	1709.47	1688.67	stable
ENSMUSG00000056718.2	ENSMUSG00000056718.2	Gm13199	42.5252	-0.0114908	0.118054	0.748926	0.887044	57.1606	38.2475	37.9543	23.9633	50.6508	47.1746	stable
ENSMUSG00000025816.15	ENSMUSG00000025816.15	Sec61a2	1279.55	-0.0694221	0.0819759	0.27101	0.541871	1304.99	1439.67	1236.76	1084.88	1277.88	1333.12	stable
ENSMUSG00000025815.13	ENSMUSG00000025815.13	Dhtkd1	246.135	-0.0167679	0.0957065	0.782372	0.905445	258.84	257.925	232.355	246.168	239.536	241.988	stable
ENSMUSG00000043241.14	ENSMUSG00000043241.14	Upf2	2937.5	-0.0520558	0.0686792	0.362978	0.631394	3005.78	3213.77	2814.17	2677.35	2779.46	3134.49	stable
ENSMUSG00000045319.13	ENSMUSG00000045319.13	Proser2	27.6683	-0.0648692	0.144373	0.051961	0.205285	18.3345	41.1896	49.0629	17.4278	24.2702	15.7249	stable
ENSMUSG00000039063.5	ENSMUSG00000039063.5	Echdc3	232.161	-0.171377	0.183847	0.0467	0.191447	255.605	247.138	282.343	151.404	256.42	200.055	stable
ENSMUSG00000039046.15	ENSMUSG00000039046.15	Usp6nl	2294.22	0.156104	0.0734955	0.0116275	0.0761316	2217.4	2233.06	1986.59	2349.49	2553.65	2425.12	stable
ENSMUSG00000002107.18	ENSMUSG00000002107.18	Celf2	2300.74	-0.014871	0.0691749	0.794398	0.911802	2371.62	2536.1	2047.68	2299.38	2202.26	2347.37	stable
ENSMUSG00000015619.10	ENSMUSG00000015619.10	Gata3	141.917	-0.0848557	0.13318	0.179093	0.430833	158.54	134.357	174.035	107.835	130.848	145.892	stable
ENSMUSG00000025782.12	ENSMUSG00000025782.12	Taf3	946.828	0.142329	0.0878049	0.0380825	0.168047	946.924	829.676	880.355	977.047	1005.63	1041.33	stable
ENSMUSG00000025781.14	ENSMUSG00000025781.14	Atp5c1	7213.42	0.0287107	0.0506666	0.533042	0.759456	7180.66	6904.16	7298.34	7269.58	7188.2	7439.6	stable
ENSMUSG00000037262.7	ENSMUSG00000037262.7	Kin	876.112	0.0796957	0.0895439	0.211258	0.471312	892.999	708.069	907.201	899.711	904.328	944.365	stable
ENSMUSG00000037254.18	ENSMUSG00000037254.18	Itih2	200.936	-0.316186	0.217555	0.00909644	0.063904	251.291	201.044	250.869	174.278	135.069	193.066	stable
ENSMUSG00000025780.7	ENSMUSG00000025780.7	Itih5	29.1616	-0.0810931	0.157596	0.0386119	0.169824	31.2765	39.2282	42.5829	25.0525	21.1045	15.7249	stable
ENSMUSG00000061186.15	ENSMUSG00000061186.15	Sfmbt2	191.14	-0.0543684	0.109437	0.3803	0.643619	193.052	222.62	187.92	169.921	179.388	193.94	stable
ENSMUSG00000026773.19	ENSMUSG00000026773.19	Pfkfb3	1537	-0.00962076	0.0729274	0.869279	0.948308	1615.59	1671.12	1349.69	1505.33	1486.81	1593.45	stable
ENSMUSG00000037197.11	ENSMUSG00000037197.11	Rbm17	3780.95	0.0690933	0.0614464	0.18798	0.441719	3629.16	3452.08	3913.92	3909.28	3989.81	3791.44	stable
ENSMUSG00000023206.16	ENSMUSG00000023206.16	Il15ra	35.3198	-0.0116417	0.117846	0.749784	0.887355	33.4335	36.2861	40.7315	30.4987	31.6568	39.3121	stable
ENSMUSG00000058594.15	ENSMUSG00000058594.15	Fbh1	2497.64	-0.0434216	0.0579897	0.397399	0.658906	2510.75	2596.91	2526.28	2479.11	2410.14	2462.69	stable
ENSMUSG00000047909.11	ENSMUSG00000047909.11	Ankrd16	1160.06	0.0601366	0.0720992	0.308943	0.582124	1160.47	1082.7	1134.93	1248.27	1186.07	1147.91	stable
ENSMUSG00000026768.10	ENSMUSG00000026768.10	Itga8	5.85534	0.0213953	0.125431	0.103118	NA	0	1.96141	5.55429	18.5171	2.11045	6.98882	stable
ENSMUSG00000026767.12	ENSMUSG00000026767.12	Mindy3	1313.03	0.138334	0.0759068	0.0272399	0.134961	1251.06	1247.46	1205.28	1406.21	1429.83	1338.36	stable
ENSMUSG00000026730.12	ENSMUSG00000026730.12	Pter	457.828	-0.0180959	0.0930736	0.767983	0.897241	424.929	410.915	557.281	420.446	433.698	499.701	stable
ENSMUSG00000049630.6	ENSMUSG00000049630.6	C1ql3	7.44754	-0.0153807	0.123483	0.374312	NA	15.099	3.92282	9.25715	3.26772	5.27613	7.86243	stable
ENSMUSG00000026727.10	ENSMUSG00000026727.10	Rsu1	2411.8	0.0429576	0.0651346	0.437803	0.691509	2342.5	2300.73	2445.74	2674.08	2359.48	2348.24	stable
ENSMUSG00000026726.10	ENSMUSG00000026726.10	Cubn	64.2215	-0.0360094	0.120997	0.41095	0.669918	78.7306	68.6493	62.9487	39.2126	58.0374	77.7506	stable
ENSMUSG00000026723.10	ENSMUSG00000026723.10	Trdmt1	283.238	0.147555	0.141705	0.0672823	0.240419	249.134	284.404	234.206	349.646	300.739	281.3	stable
ENSMUSG00000026728.9	ENSMUSG00000026728.9	Vim	27963.2	-0.028141	0.0636615	0.598483	0.801948	27469.4	26528.1	31012.4	30299.4	25953.3	26516.5	stable
ENSMUSG00000063275.15	ENSMUSG00000063275.15	Hacd1	445.768	0.232705	0.137818	0.0122193	0.0789686	373.161	408.954	403.612	555.512	509.674	423.697	stable
ENSMUSG00000026718.17	ENSMUSG00000026718.17	Stam	1750.48	-0.0249802	0.0714659	0.713988	0.867837	1752.56	1807.44	1751.45	1559.79	1690.47	1941.15	stable
ENSMUSG00000026712.3	ENSMUSG00000026712.3	Mrc1	23.4931	-0.00760119	0.120032	0.789796	0.909716	30.198	13.7299	29.6229	27.231	25.3254	14.8512	stable
ENSMUSG00000057914.15	ENSMUSG00000057914.15	Cacnb2	128.87	0.00600878	0.106234	0.912741	0.966334	106.772	145.144	131.452	121.995	135.069	132.788	stable
ENSMUSG00000026707.15	ENSMUSG00000026707.15	Nsun6	270.743	-0.128242	0.134394	0.0933765	0.294553	328.943	300.096	255.497	241.811	264.862	233.252	stable
ENSMUSG00000017418.14	ENSMUSG00000017418.14	Arl5b	1730.65	0.0392033	0.0809551	0.554252	0.774196	1651.19	1999.66	1433.01	1717.73	1820.26	1762.06	stable
ENSMUSG00000026748.13	ENSMUSG00000026748.13	Plxdc2	3234.08	0.517386	0.096504	5.92285e-09	3.7785e-07	2627.23	2911.71	2342.06	4389.63	3476.97	3656.9	stable
ENSMUSG00000053702.16	ENSMUSG00000053702.16	Nebl	183.753	0.0640493	0.116464	0.303013	0.57753	202.758	151.029	162	173.189	209.99	203.549	stable
ENSMUSG00000054057.2	ENSMUSG00000054057.2	A930004D18Rik	332.257	-0.100435	0.109202	0.156328	0.398388	365.612	337.362	357.326	308.255	321.844	303.14	stable
ENSMUSG00000054074.9	ENSMUSG00000054074.9	Skida1	217.529	-0.311143	0.201458	0.0083344	0.0601595	235.113	298.134	222.172	204.777	172.002	172.973	stable
ENSMUSG00000026743.16	ENSMUSG00000026743.16	Mllt10	1876.37	-9.40876e-05	0.0650045	0.999066	0.999289	1974.74	1930.03	1725.53	1836.46	1903.63	1887.86	stable
ENSMUSG00000026740.12	ENSMUSG00000026740.12	Dnajc1	3447.98	0.105931	0.0661438	0.061123	0.226584	3183.74	3550.15	3142.8	3739.36	3476.97	3594.88	stable
ENSMUSG00000051154.11	ENSMUSG00000051154.11	Commd3	2227.88	-0.0974355	0.0714281	0.099915	0.307447	2314.46	2145.78	2516.09	2085.89	2095.68	2209.34	stable
ENSMUSG00000026739.13	ENSMUSG00000026739.13	Bmi1	3964.57	0.204418	0.0602947	0.000173379	0.00302443	3741.32	3693.33	3535.31	4280.71	4339.09	4197.66	stable
ENSMUSG00000037708.16	ENSMUSG00000037708.16	Spag6	9.26416	0.00809304	0.122217	0.669703	NA	5.39251	12.7492	6.48001	3.26772	13.7179	13.9776	stable
ENSMUSG00000026737.12	ENSMUSG00000026737.12	Pip4k2a	1552.7	0.0950735	0.0733606	0.115033	0.333355	1485.1	1575.99	1395.98	1544.54	1655.65	1658.97	stable
ENSMUSG00000023094.14	ENSMUSG00000023094.14	Msrb2	257.405	-0.00920903	0.0984382	0.875432	0.951729	245.898	256.945	274.937	281.024	278.58	207.044	stable
ENSMUSG00000043415.5	ENSMUSG00000043415.5	Otud1	144.35	-0.104471	0.141331	0.130323	0.360137	169.325	152.99	154.594	125.262	122.406	141.524	stable
ENSMUSG00000036617.17	ENSMUSG00000036617.17	Etl4	3526.04	0.0442238	0.121069	0.330921	0.60225	3334.73	4127.79	2164.32	3971.36	3713.34	3844.73	stable
ENSMUSG00000036591.16	ENSMUSG00000036591.16	Arhgap21	4678.94	0.107239	0.0727579	0.0733438	0.252979	4474.7	4928.04	3962.06	5038.82	4715.8	4954.2	stable
ENSMUSG00000026679.3	ENSMUSG00000026679.3	Enkur	66.775	0.00635616	0.114437	0.884213	0.955697	48.5325	73.5529	74.983	80.6037	49.5956	73.3826	stable
ENSMUSG00000048550.17	ENSMUSG00000048550.17	Thnsl1	519.262	0.0160427	0.0911302	0.796214	0.912861	457.284	559.982	520.252	617.598	509.674	450.779	stable
ENSMUSG00000026786.14	ENSMUSG00000026786.14	Apbb1ip	132.108	-0.478296	0.292181	0.00384321	0.0338957	145.598	133.376	209.212	125.262	97.0807	82.1187	stable
ENSMUSG00000026784.14	ENSMUSG00000026784.14	Pdss1	288.802	0.110307	0.120564	0.130845	0.360831	262.076	265.771	274.012	274.488	327.12	329.348	stable
ENSMUSG00000058835.14	ENSMUSG00000058835.14	Abi1	4076.88	-0.0496791	0.0621796	0.35409	0.623195	4071.34	4116.02	4316.61	3655.49	4243.06	4058.76	stable
ENSMUSG00000026781.17	ENSMUSG00000026781.17	Acbd5	1721.68	-0.06425	0.0697055	0.268437	0.538778	1762.27	1688.77	1870.87	1621.88	1605	1781.28	stable
ENSMUSG00000026779.6	ENSMUSG00000026779.6	Mastl	1424.55	0.0117231	0.0719911	0.841967	0.934946	1459.21	1479.88	1310.81	1361.55	1363.35	1572.49	stable
ENSMUSG00000026775.9	ENSMUSG00000026775.9	Yme1l1	7282.66	-0.0549737	0.0576728	0.280424	0.554535	7573.23	7732.86	7059.51	6705.35	7217.74	7407.28	stable
ENSMUSG00000026771.14	ENSMUSG00000026771.14	Spopl	917.209	-0.00511996	0.0733068	0.929995	0.97436	892.999	959.129	908.127	880.105	885.334	977.562	stable
ENSMUSG00000026981.15	ENSMUSG00000026981.15	Il1rn	19.2424	0.00147891	0.120445	0.955838	0.983353	21.57	20.5948	14.8114	33.7664	11.6075	13.104	stable
ENSMUSG00000026979.16	ENSMUSG00000026979.16	Psd4	7.18778	-0.00883099	0.122615	0.595498	NA	12.942	1.96141	10.1829	4.35696	8.4418	5.24162	stable
ENSMUSG00000004113.18	ENSMUSG00000004113.18	Cacna1b	6.99455	-0.0188126	0.124245	0.269177	NA	6.47101	15.6913	5.55429	6.53543	4.2209	3.49441	stable
ENSMUSG00000036893.17	ENSMUSG00000036893.17	Ehmt1	3423.76	0.0697844	0.0651581	0.215859	0.477611	3476.01	3480.52	3000.24	3548.74	3523.4	3513.63	stable
ENSMUSG00000026972.15	ENSMUSG00000026972.15	Arrdc1	934.511	-0.00669735	0.0778315	0.910854	0.965359	931.825	852.232	1029.4	898.622	1010.91	884.086	stable
ENSMUSG00000026974.11	ENSMUSG00000026974.11	Zmynd19	2293.02	0.0949435	0.0688774	0.102109	0.311252	2165.63	2136.96	2288.37	2237.3	2553.65	2376.2	stable
ENSMUSG00000026975.10	ENSMUSG00000026975.10	Dph7	684.214	-0.0398852	0.0811102	0.518373	0.750286	738.773	634.516	726.687	655.722	674.289	675.295	stable
ENSMUSG00000036850.4	ENSMUSG00000036850.4	Mrpl41	789.788	0.133104	0.0998973	0.0654516	0.23654	780.835	652.169	775.75	869.213	888.5	772.265	stable
ENSMUSG00000036833.16	ENSMUSG00000036833.16	Pnpla7	1058.69	0.0568851	0.0829956	0.36828	0.635005	979.279	1005.22	1092.34	959.619	1084.77	1230.91	stable
ENSMUSG00000006476.19	ENSMUSG00000006476.19	Nsmf	2672.06	0.0139889	0.0642456	0.799432	0.914397	2546.34	2830.31	2585.52	2893.02	2538.87	2638.28	stable
ENSMUSG00000078202.3	ENSMUSG00000078202.3	Nrarp	12.0565	0.00571945	0.121487	0.795036	0.9123	14.0205	8.82634	11.1086	20.6955	6.33135	11.3568	stable
ENSMUSG00000059555.6	ENSMUSG00000059555.6	Tor4a	1620.96	0.0793023	0.0678064	0.166292	0.41329	1492.65	1588.74	1607.04	1709.02	1694.69	1633.64	stable
ENSMUSG00000013465.19	ENSMUSG00000013465.19	Nelfb	2859.18	0.0047961	0.0584728	0.92917	0.974154	2976.66	2696.94	2887.31	2872.32	2820.62	2901.23	stable
ENSMUSG00000036752.4	ENSMUSG00000036752.4	Tubb4b	10484.9	0.124411	0.0522045	0.00934436	0.0650657	10125	9847.26	9973.66	11373.8	10807.6	10782	stable
ENSMUSG00000036731.7	ENSMUSG00000036731.7	Cysrt1	5.16536	-0.00595898	0.122548	0.69658	NA	4.314	5.88423	7.40572	2.17848	4.2209	6.98882	stable
ENSMUSG00000044628.5	ENSMUSG00000044628.5	Rnf208	19.5844	-0.0671321	0.147112	0.0346963	0.158158	24.8055	24.5176	30.5486	14.1601	9.49703	13.9776	stable
ENSMUSG00000006471.18	ENSMUSG00000006471.18	Ndor1	274.259	0.0358194	0.0991936	0.557805	0.775637	307.373	249.099	241.612	271.22	297.574	278.679	stable
ENSMUSG00000078201.5	ENSMUSG00000078201.5	Tmem203	113.493	0.0390023	0.113369	0.477683	0.72001	92.7511	113.762	115.714	110.013	120.296	128.42	stable
ENSMUSG00000048707.9	ENSMUSG00000048707.9	Tprn	864.491	0.351793	0.124702	0.000422626	0.00618263	729.067	806.139	686.881	1177.47	908.549	878.844	stable
ENSMUSG00000026966.6	ENSMUSG00000026966.6	Ssna1	1804.08	0.0684209	0.0666099	0.224982	0.489096	1791.39	1657.39	1794.96	1932.31	1833.98	1814.47	stable
ENSMUSG00000026965.12	ENSMUSG00000026965.12	Anapc2	5243.99	-0.0642819	0.0559889	0.195136	0.451062	5555.36	5246.77	5355.26	5032.28	5338.39	4935.86	stable
ENSMUSG00000036646.13	ENSMUSG00000036646.13	Man1b1	3542.34	0.0169359	0.0538422	0.725906	0.875176	3604.35	3497.19	3449.22	3580.33	3545.56	3577.4	stable
ENSMUSG00000026958.13	ENSMUSG00000026958.13	Dpp7	1162.08	0.0482007	0.069392	0.404244	0.66458	1154	1120.95	1131.22	1187.27	1153.36	1225.66	stable
ENSMUSG00000026956.15	ENSMUSG00000026956.15	Uap1l1	2675.19	0.148526	0.0739449	0.0163682	0.0969001	2481.63	2322.31	2718.83	2976.89	2764.69	2786.79	stable
ENSMUSG00000026955.13	ENSMUSG00000026955.13	Sapcd2	653.924	0.123901	0.10386	0.0876728	0.28302	654.65	635.497	540.618	700.381	755.541	636.856	stable
ENSMUSG00000015085.8	ENSMUSG00000015085.8	Entpd2	86.1259	-0.0561302	0.128086	0.252467	0.519787	69.0241	84.3406	133.303	72.979	85.4733	71.6354	stable
ENSMUSG00000015094.16	ENSMUSG00000015094.16	Npdc1	3000.64	0.0324048	0.0601382	0.537716	0.762789	2893.62	2878.37	3098.37	3194.74	2908.2	3030.53	stable
ENSMUSG00000026944.18	ENSMUSG00000026944.18	Abca2	3039.17	-0.0875894	0.0693634	0.129365	0.358521	3318.55	3249.07	2912.3	3012.83	2705.6	3036.64	stable
ENSMUSG00000047617.11	ENSMUSG00000047617.11	Paxx	493.072	-0.0193725	0.0906128	0.753569	0.889241	443.264	457.008	598.938	501.05	481.183	476.987	stable
ENSMUSG00000015093.15	ENSMUSG00000015093.15	Clic3	50.7265	-0.0377359	0.122729	0.368577	0.635005	69.0241	43.151	55.5429	53.3727	42.209	41.0593	stable
ENSMUSG00000015083.11	ENSMUSG00000015083.11	C8g	109.655	-0.107459	0.155072	0.104019	0.313933	127.263	116.704	125.897	86.0499	112.909	89.1075	stable
ENSMUSG00000015095.12	ENSMUSG00000015095.12	Fbxw5	2036.87	0.0655934	0.0635206	0.228475	0.493159	2058.86	1890.8	1982.88	2093.52	2127.33	2067.82	stable
ENSMUSG00000026942.13	ENSMUSG00000026942.13	Traf2	1949.81	-0.105307	0.0764715	0.0876957	0.28302	2104.16	1959.45	2069.9	1690.5	2042.92	1831.95	stable
ENSMUSG00000015092.9	ENSMUSG00000015092.9	Edf1	5394.62	-0.00391515	0.0555772	0.957789	0.984086	5270.63	5182.04	5748.69	5483.23	5262.41	5420.71	stable
ENSMUSG00000026941.16	ENSMUSG00000026941.16	Mamdc4	201.34	-0.0294146	0.102516	0.620302	0.814948	224.328	194.18	202.732	202.598	212.1	172.1	stable
ENSMUSG00000036504.6	ENSMUSG00000036504.6	Phpt1	45.7528	-0.0396107	0.124194	0.331646	0.602858	44.2185	54.9195	53.6915	34.8556	52.7613	34.0705	stable
ENSMUSG00000029419.8	ENSMUSG00000029419.8	Ajm1	357.306	-0.236731	0.146923	0.0131214	0.0831056	411.987	439.356	346.218	319.147	329.23	297.899	stable
ENSMUSG00000015087.14	ENSMUSG00000015087.14	Rabl6	6002.91	0.0195848	0.0538695	0.68776	0.85285	6108.63	6059.77	5690.37	6111.72	6217.39	5829.55	stable
ENSMUSG00000026940.3	ENSMUSG00000026940.3	Ccdc183	19.4256	0.0098719	0.12078	0.713958	0.867837	11.8635	25.4983	16.6629	28.3202	21.1045	13.104	stable
ENSMUSG00000026939.12	ENSMUSG00000026939.12	Tmem141	300.026	-0.0499326	0.102836	0.428521	0.684959	282.567	301.076	352.698	314.79	301.795	247.23	stable
ENSMUSG00000049086.8	ENSMUSG00000049086.8	Bmyc	17.7354	-0.0312593	0.126102	0.238045	0.504045	14.0205	17.6527	33.3258	16.3386	13.7179	11.3568	stable
ENSMUSG00000026933.17	ENSMUSG00000026933.17	Camsap1	2670.22	0.0349262	0.0674391	0.543888	0.767158	2814.89	2678.3	2385.57	2635.96	2899.76	2606.83	stable
ENSMUSG00000036352.16	ENSMUSG00000036352.16	Ubac1	1752.58	0.00650445	0.0663277	0.913119	0.966658	1684.62	1683.87	1872.72	1681.78	1854.03	1738.47	stable
ENSMUSG00000026932.14	ENSMUSG00000026932.14	Nacc2	2800.56	-0.0252149	0.0608954	0.633271	0.823564	2937.84	2920.54	2640.14	2745.97	2853.33	2705.55	stable
ENSMUSG00000087679.2	ENSMUSG00000087679.2	Tmem250-ps	1159.41	0.00591389	0.0678723	0.917861	0.969374	1102.23	1183.71	1181.21	1170.93	1176.58	1141.8	stable
ENSMUSG00000036327.18	ENSMUSG00000036327.18	Qsox2	932.123	-0.0155385	0.0722977	0.78667	0.907597	948.002	918.92	951.635	966.155	937.04	870.982	stable
ENSMUSG00000048038.8	ENSMUSG00000048038.8	Ccdc187	38.6066	0.847171	0.616004	0.00358904	0.0322267	9.70651	31.3826	25.92	69.7113	33.7672	61.1522	stable
ENSMUSG00000026930.15	ENSMUSG00000026930.15	Gpsm1	1306.93	-0.040062	0.068064	0.481342	0.723015	1353.52	1318.07	1325.62	1314.71	1211.4	1318.27	stable
ENSMUSG00000075467.4	ENSMUSG00000075467.4	Dnlz	1155.33	0.00195522	0.0672926	0.972948	0.989248	1139.98	1159.19	1163.62	1116.47	1188.18	1164.51	stable
ENSMUSG00000036281.13	ENSMUSG00000036281.13	Snapc4	1041.43	0.0145558	0.076404	0.809433	0.917431	1135.66	1028.76	936.824	1007.55	1011.96	1127.82	stable
ENSMUSG00000026927.17	ENSMUSG00000026927.17	Entr1	1432.95	0.108628	0.0770347	0.0811073	0.269426	1447.35	1329.84	1308.04	1606.63	1453.05	1452.8	stable
ENSMUSG00000026926.14	ENSMUSG00000026926.14	Pmpca	3557.43	0.010622	0.0603838	0.84099	0.9345	3408.06	3521.71	3689.9	3402.78	3839.97	3482.18	stable
ENSMUSG00000026925.16	ENSMUSG00000026925.16	Inpp5e	1227.5	0.00597285	0.0666602	0.915878	0.968017	1232.73	1220.98	1219.17	1202.52	1207.18	1282.45	stable
ENSMUSG00000026924.17	ENSMUSG00000026924.17	Sec16a	6561.28	-0.0398248	0.0701652	0.490465	0.730247	7202.23	7208.18	5663.53	6448.29	6303.92	6541.54	stable
ENSMUSG00000026923.15	ENSMUSG00000026923.15	Notch1	785.351	-0.202557	0.0993075	0.00845113	0.0608381	857.408	820.85	887.761	673.15	700.67	772.265	stable
ENSMUSG00000026921.20	ENSMUSG00000026921.20	Egfl7	249.596	-0.20936	0.200706	0.0293738	0.141837	240.506	274.597	335.109	242.9	238.481	165.985	stable
ENSMUSG00000026922.13	ENSMUSG00000026922.13	Agpat2	648.645	-0.162014	0.0997964	0.0291732	0.141435	666.514	710.03	717.429	627.402	567.711	602.786	stable
ENSMUSG00000036186.5	ENSMUSG00000036186.5	Dipk1b	388.945	-0.167119	0.123365	0.0392627	0.171504	442.185	400.128	427.681	368.163	366.163	329.348	stable
ENSMUSG00000036160.13	ENSMUSG00000036160.13	Surf6	1292.79	0.110753	0.0827271	0.0882364	0.284364	1348.13	1176.85	1150.66	1300.55	1445.66	1334.87	stable
ENSMUSG00000015776.12	ENSMUSG00000015776.12	Med22	3208.83	0.131735	0.0612078	0.0143752	0.0885851	3145.99	2940.15	3030.79	3408.23	3315.52	3412.29	stable
ENSMUSG00000062647.16	ENSMUSG00000062647.16	Rpl7a	10485.3	-0.0700259	0.142552	0.117742	0.338133	7046.93	13172.8	17015.6	7923.12	9180.46	8572.66	stable
ENSMUSG00000015790.16	ENSMUSG00000015790.16	Surf1	923.364	-0.0548432	0.0821791	0.380757	0.644147	965.258	844.387	1044.21	951.995	864.23	870.108	stable
ENSMUSG00000014873.15	ENSMUSG00000014873.15	Surf2	790.554	0.13729	0.0963116	0.0546361	0.211427	725.831	678.648	807.224	823.465	894.831	813.324	stable
ENSMUSG00000014867.9	ENSMUSG00000014867.9	Surf4	17974.4	-0.0138033	0.0475305	0.755046	0.890003	18723.9	17886.1	17614.5	17969.2	17709.9	17942.9	stable
ENSMUSG00000049897.14	ENSMUSG00000049897.14	Stkld1	17.8602	0.0521333	0.136715	0.0601437	0.225048	10.785	15.6913	8.33144	14.1601	28.4911	29.7025	stable
ENSMUSG00000052406.14	ENSMUSG00000052406.14	Rexo4	1817.22	0.0792586	0.0737626	0.187447	0.441496	1816.2	1829.01	1601.49	2017.27	1857.2	1782.15	stable
ENSMUSG00000015488.14	ENSMUSG00000015488.14	Cacfd1	1593.27	0.0523202	0.068505	0.361156	0.629755	1519.61	1568.15	1571.86	1759.12	1590.22	1550.64	stable
ENSMUSG00000036067.12	ENSMUSG00000036067.12	Slc2a6	83.7318	-0.0569961	0.132028	0.20041	0.457643	78.7306	92.1862	115.714	49.0157	116.075	50.669	stable
ENSMUSG00000036040.14	ENSMUSG00000036040.14	Adamtsl2	96.8403	1.34409	0.299483	3.16466e-07	1.37207e-05	57.1606	52.9581	44.4343	203.688	111.854	110.948	up
ENSMUSG00000009614.16	ENSMUSG00000009614.16	Sardh	3410.81	0.0573285	0.0582446	0.265703	0.535972	3375.71	3418.74	3187.24	3607.56	3397.83	3477.81	stable
ENSMUSG00000009621.18	ENSMUSG00000009621.18	Vav2	2834.55	0.249532	0.0889075	0.000800555	0.0102361	2426.63	2782.26	2442.96	3492.1	2820.62	3042.76	stable
ENSMUSG00000109946.1	ENSMUSG00000109946.1	Brd3os	315.703	0.00689389	0.0921463	0.911423	0.965549	321.393	338.343	282.343	334.396	310.236	307.508	stable
ENSMUSG00000026918.16	ENSMUSG00000026918.16	Brd3	5026.19	0.0152617	0.0525031	0.761786	0.893983	4923.36	5171.26	4891.48	5081.3	5129.45	4960.32	stable
ENSMUSG00000026917.15	ENSMUSG00000026917.15	Wdr5	2880.82	0.0970837	0.0637107	0.0757185	0.25792	2798.71	2669.48	2815.1	2918.07	3176.23	2907.35	stable
ENSMUSG00000015846.15	ENSMUSG00000015846.15	Rxra	2973.37	0.204676	0.0663945	0.000496357	0.00705913	2804.1	2794.03	2616.07	3318.91	3104.47	3202.63	stable
ENSMUSG00000026837.16	ENSMUSG00000026837.16	Col5a1	13583.6	-0.538466	0.0575332	6.34986e-22	2.83564e-19	15750.4	16477.8	16182.4	11679.9	10709.5	10701.6	stable
ENSMUSG00000026833.18	ENSMUSG00000026833.18	Olfm1	8.84775	-0.0237737	0.12537	0.189557	NA	10.785	3.92282	21.2915	7.62467	4.2209	5.24162	stable
ENSMUSG00000035829.13	ENSMUSG00000035829.13	Ppp1r26	844.569	-0.129217	0.096559	0.0682014	0.242617	809.954	1017.97	869.247	801.68	789.309	779.254	stable
ENSMUSG00000026831.16	ENSMUSG00000026831.16	1700007K13Rik	117.391	-0.0276464	0.117645	0.532836	0.759343	140.205	61.7844	173.109	95.853	102.357	131.04	stable
ENSMUSG00000035772.11	ENSMUSG00000035772.11	Mrps2	1476.84	0.110776	0.0703275	0.0600697	0.224924	1427.94	1411.23	1377.46	1575.04	1555.4	1513.95	stable
ENSMUSG00000026829.9	ENSMUSG00000026829.9	Gbgt1	8.02705	-0.0201182	0.124412	0.2611	NA	9.70651	7.84564	13.8857	6.53543	8.4418	1.74721	stable
ENSMUSG00000026821.16	ENSMUSG00000026821.16	Ralgds	2297.53	-0.296255	0.0807456	3.14913e-05	0.000746706	2460.06	2610.64	2600.33	1865.87	2238.13	2010.16	stable
ENSMUSG00000026816.14	ENSMUSG00000026816.14	Gtf3c5	1569.41	0.0950958	0.0733827	0.115261	0.333797	1617.75	1435.75	1451.52	1692.68	1580.73	1638.01	stable
ENSMUSG00000026812.16	ENSMUSG00000026812.16	Tsc1	2403.35	0.0413682	0.070315	0.47154	0.717094	2332.8	2565.52	2165.25	2353.85	2337.32	2665.36	stable
ENSMUSG00000035666.14	ENSMUSG00000035666.14	Gtf3c4	3071.46	0.110001	0.0724347	0.0654019	0.236425	3110.4	3002.92	2652.17	3040.07	3403.1	3220.1	stable
ENSMUSG00000026806.15	ENSMUSG00000026806.15	Ddx31	554.448	0.126682	0.100811	0.0789798	0.265386	498.267	529.581	524.881	633.937	583.54	556.485	stable
ENSMUSG00000026803.17	ENSMUSG00000026803.17	Ttf1	900.075	0.036312	0.0754251	0.528289	0.756304	938.296	821.831	886.835	906.247	895.886	951.353	stable
ENSMUSG00000043535.13	ENSMUSG00000043535.13	Setx	4676.96	-0.0151468	0.0621249	0.776564	0.902609	4875.9	5014.34	4241.63	4532.32	4605	4792.58	stable
ENSMUSG00000035513.19	ENSMUSG00000035513.19	Ntng2	209.547	-0.0800952	0.162332	0.00575436	0.0458144	244.82	324.613	366.583	39.2126	141.4	140.65	stable
ENSMUSG00000026799.15	ENSMUSG00000026799.15	Med27	444.133	0.0854964	0.0962594	0.206656	0.466247	422.772	425.626	417.498	447.677	461.134	490.091	stable
ENSMUSG00000039844.20	ENSMUSG00000039844.20	Rapgef1	3111.84	0.016615	0.058216	0.744301	0.884852	3211.78	3038.22	3015.98	3099.97	3280.7	3024.41	stable
ENSMUSG00000039826.13	ENSMUSG00000039826.13	Trub2	1238.05	0.068147	0.0817985	0.280992	0.555394	1148.6	1108.2	1323.77	1153.5	1340.14	1354.08	stable
ENSMUSG00000026798.10	ENSMUSG00000026798.10	Coq4	196.513	-0.0839556	0.122109	0.208492	0.468799	193.052	222.62	218.469	164.475	175.167	205.297	stable
ENSMUSG00000059316.2	ENSMUSG00000059316.2	Slc27a4	2255.12	0.0607236	0.0620596	0.259687	0.528728	2293.97	2102.63	2188.39	2350.58	2299.34	2295.83	stable
ENSMUSG00000069020.9	ENSMUSG00000069020.9	Urm1	1743.52	0.124931	0.0754331	0.0439136	0.184597	1664.13	1549.51	1729.24	1956.27	1758.01	1803.99	stable
ENSMUSG00000039787.13	ENSMUSG00000039787.13	Cercam	1998.27	-0.320888	0.0861351	2.2241e-05	0.000553833	2064.25	2184.03	2478.14	1859.33	1676.75	1727.11	stable
ENSMUSG00000026790.19	ENSMUSG00000026790.19	Odf2	2976.86	0.112084	0.0597745	0.0330416	0.153169	2889.3	2853.85	2779	3162.06	3109.75	3067.22	stable
ENSMUSG00000019715.14	ENSMUSG00000019715.14	Gle1	2989.23	0.14643	0.0648667	0.00943031	0.065596	2770.67	2961.73	2704.94	3119.58	3244.82	3133.61	stable
ENSMUSG00000057738.14	ENSMUSG00000057738.14	Sptan1	29951.2	-0.0535747	0.0510358	0.248714	0.515672	30447.2	31468.9	29904.3	27791.9	29900.9	30194.3	stable
ENSMUSG00000039715.8	ENSMUSG00000039715.8	Wdr34	591.623	-0.0546516	0.0930983	0.391296	0.653313	567.292	586.461	685.029	645.919	498.066	566.968	stable
ENSMUSG00000054766.13	ENSMUSG00000054766.13	Set	15566.6	0.135041	0.0592049	0.0100837	0.0686791	15356.8	14103.5	14730.9	15872.4	17447.1	15889.1	stable
ENSMUSG00000026785.14	ENSMUSG00000026785.14	Pkn3	619.014	-0.150114	0.106988	0.0469833	0.192194	693.476	645.304	660.035	505.407	628.914	580.946	stable
ENSMUSG00000015335.16	ENSMUSG00000015335.16	Zdhhc12	1091.57	-0.0402365	0.0694165	0.488169	0.728478	1103.31	1111.14	1123.82	1100.13	1047.84	1063.17	stable
ENSMUSG00000039686.14	ENSMUSG00000039686.14	Zer1	1892.7	-0.196596	0.0754952	0.0022388	0.0224165	2050.23	2143.82	1932.89	1816.85	1675.7	1736.72	stable
ENSMUSG00000039678.12	ENSMUSG00000039678.12	Tbc1d13	3374.92	0.0185125	0.0627919	0.73286	0.879288	3570.92	3213.77	3254.82	3164.24	3609.93	3435.88	stable
ENSMUSG00000015337.5	ENSMUSG00000015337.5	Endog	183.739	-0.0154905	0.102308	0.788037	0.908313	183.345	174.565	201.806	208.045	173.057	161.617	stable
ENSMUSG00000039660.16	ENSMUSG00000039660.16	Spout1	1245.67	0.106773	0.0818206	0.0987758	0.304837	1254.3	1217.05	1076.61	1349.57	1346.47	1230.03	stable
ENSMUSG00000039648.14	ENSMUSG00000039648.14	Kyat1	249.928	-0.250802	0.177646	0.015135	0.0917041	276.096	249.099	324.926	198.241	225.818	225.39	stable
ENSMUSG00000007476.18	ENSMUSG00000007476.18	Lrrc8a	403.388	0.0860426	0.104582	0.210431	0.470957	354.827	354.034	432.309	415	452.692	411.467	stable
ENSMUSG00000079484.12	ENSMUSG00000079484.12	Phyhd1	29.4757	-0.00683268	0.119282	0.824182	0.926086	32.355	25.4983	33.3258	43.5696	26.3806	15.7249	stable
ENSMUSG00000075419.4	ENSMUSG00000075419.4	Dolk	929.764	-0.0601801	0.0746493	0.316192	0.588574	957.709	932.65	982.184	925.853	902.218	877.971	stable
ENSMUSG00000052533.14	ENSMUSG00000052533.14	Nup188	6078.06	-0.0215396	0.0535431	0.654574	0.835512	6216.48	6279.45	5906.06	5823.07	6261.71	5981.56	stable
ENSMUSG00000026860.16	ENSMUSG00000026860.16	Sh3glb2	4199.03	0.0575928	0.0648621	0.307134	0.580565	4012.02	3763.94	4497.13	4365.67	4178.69	4376.75	stable
ENSMUSG00000026858.18	ENSMUSG00000026858.18	Miga2	1799.7	0.0324305	0.064426	0.558048	0.775637	1790.31	1770.17	1758.86	1814.67	1727.4	1936.78	stable
ENSMUSG00000026856.14	ENSMUSG00000026856.14	Dolpp1	721.406	0.00337874	0.0765427	0.955901	0.983353	729.067	688.455	743.35	716.719	689.062	761.782	stable
ENSMUSG00000026853.15	ENSMUSG00000026853.15	Crat	1780.15	0.0226047	0.0633464	0.679203	0.849845	1768.74	1837.84	1678.32	1833.19	1752.73	1810.11	stable
ENSMUSG00000039515.11	ENSMUSG00000039515.11	Ptpa	7304.39	0.0620208	0.0522131	0.189457	0.443269	7191.45	6905.14	7260.39	7713.99	7330.65	7424.75	stable
ENSMUSG00000089762.3	ENSMUSG00000089762.3	Ier5l	2919.24	-0.0127716	0.0673033	0.820396	0.924066	2805.18	2742.05	3265	2722.01	3043.27	2937.93	stable
ENSMUSG00000047363.4	ENSMUSG00000047363.4	Cstad	24.78	-0.0527066	0.135785	0.0934976	0.294727	38.826	29.4211	26.8457	25.0525	8.4418	20.0929	stable
ENSMUSG00000044320.14	ENSMUSG00000044320.14	1700001O22Rik	29.0658	-0.0214728	0.120859	0.522048	0.753163	26.9625	27.4597	40.7315	25.0525	30.6015	23.5873	stable
ENSMUSG00000026857.9	ENSMUSG00000026857.9	Ntmt1	1421.34	0.0701567	0.0734344	0.240347	0.506598	1311.46	1329.84	1478.37	1384.42	1504.75	1519.2	stable
ENSMUSG00000039483.10	ENSMUSG00000039483.10	Asb6	1196.82	0.201295	0.0863349	0.00440308	0.037287	1050.46	1062.1	1175.66	1297.28	1349.63	1245.76	stable
ENSMUSG00000039476.13	ENSMUSG00000039476.13	Prrx2	359.739	-0.0855305	0.110307	0.213402	0.474199	365.612	342.266	436.012	365.984	347.169	301.393	stable
ENSMUSG00000050737.13	ENSMUSG00000050737.13	Ptges	92.755	-0.906474	0.303397	0.000109796	0.00207466	118.635	101.993	155.52	68.622	70.7001	41.0593	stable
ENSMUSG00000026848.14	ENSMUSG00000026848.14	Tor1b	3853.36	0.00345283	0.0531075	0.93562	0.976187	3814.66	3800.23	3925.03	3920.17	3864.24	3795.8	stable
ENSMUSG00000026849.18	ENSMUSG00000026849.18	Tor1a	1549.2	0.0346331	0.0704621	0.550919	0.771673	1641.48	1380.83	1545.02	1632.77	1562.79	1532.3	stable
ENSMUSG00000026851.9	ENSMUSG00000026851.9	BC005624	1804.39	0.102974	0.0677451	0.0733945	0.252979	1733.15	1753.5	1686.65	1802.69	1925.79	1924.55	stable
ENSMUSG00000026854.16	ENSMUSG00000026854.16	Usp20	1207.48	-0.0694207	0.072052	0.235962	0.501894	1304.99	1184.69	1254.34	1143.7	1178.69	1178.49	stable
ENSMUSG00000075415.13	ENSMUSG00000075415.13	Fnbp1	1742.13	-0.0901087	0.0665112	0.109984	0.324438	1860.41	1751.54	1820.88	1700.3	1674.64	1644.99	stable
ENSMUSG00000000194.13	ENSMUSG00000000194.13	Gpr107	3336.52	-0.0482106	0.0566655	0.336656	0.606886	3424.24	3405.01	3388.12	3132.65	3370.39	3298.72	stable
ENSMUSG00000062661.6	ENSMUSG00000062661.6	Ncs1	1093.63	-0.101902	0.0851762	0.119725	0.341417	1149.68	1102.31	1193.25	1009.72	1155.47	951.353	stable
ENSMUSG00000055632.18	ENSMUSG00000055632.18	Hmcn2	125.209	-0.0794299	0.136532	0.17371	0.423159	141.284	110.82	165.703	107.835	87.5837	138.029	stable
ENSMUSG00000076441.9	ENSMUSG00000076441.9	Ass1	774.82	-0.0183521	0.0951086	0.763087	0.89472	650.336	671.783	1036.8	807.126	697.504	785.369	stable
ENSMUSG00000026843.15	ENSMUSG00000026843.15	Fubp3	3915.98	0.121548	0.0583329	0.0189627	0.106161	3822.21	3635.47	3719.52	4126.04	4004.58	4188.05	stable
ENSMUSG00000039356.15	ENSMUSG00000039356.15	Exosc2	1452.29	0.199048	0.0762269	0.00215649	0.0217386	1380.48	1336.7	1291.37	1583.75	1583.89	1537.54	stable
ENSMUSG00000026842.16	ENSMUSG00000026842.16	Abl1	7993.98	0.0330188	0.0586473	0.526801	0.755343	7895.71	8442.89	7297.41	8447.05	8007.05	7873.78	stable
ENSMUSG00000043102.2	ENSMUSG00000043102.2	Qrfp	12.1571	-0.0244163	0.124961	0.253953	0.521613	9.70651	25.4983	11.1086	4.35696	12.6627	9.60963	stable
ENSMUSG00000026841.7	ENSMUSG00000026841.7	Fibcd1	8.31047	-0.00744056	0.122283	0.677112	NA	8.62801	9.80705	9.25715	11.9816	8.4418	1.74721	stable
ENSMUSG00000026840.14	ENSMUSG00000026840.14	Lamc3	214.706	-0.00645831	0.102957	0.909104	0.964771	180.11	245.176	224.023	171.011	216.321	251.598	stable
ENSMUSG00000001864.13	ENSMUSG00000001864.13	Aif1l	2511.19	0.0308683	0.0783018	0.614613	0.81251	2347.9	2118.32	2937.3	2553.18	2466.06	2644.4	stable
ENSMUSG00000001855.15	ENSMUSG00000001855.15	Nup214	3028.15	0.219686	0.0884638	0.00252189	0.0245536	2868.81	3016.65	2379.09	3516.06	3149.85	3238.45	stable
ENSMUSG00000050592.8	ENSMUSG00000050592.8	Fam78a	44.0505	-0.0412604	0.125687	0.294637	0.569512	53.9251	45.1124	49.9886	53.3727	34.8224	27.0817	stable
ENSMUSG00000051373.5	ENSMUSG00000051373.5	Plpp7	6.72026	0.00444701	0.122749	0.731923	NA	0	11.7685	5.55429	0	16.8836	6.11522	stable
ENSMUSG00000039262.16	ENSMUSG00000039262.16	Prrc2b	13444.4	-0.0487784	0.0642867	0.37387	0.639066	14335.4	14857.7	12043.6	13268	13065.8	13096.2	stable
ENSMUSG00000039254.16	ENSMUSG00000039254.16	Pomt1	1067.14	0.0156407	0.0741443	0.792663	0.911446	1110.86	1118.98	945.155	1096.86	1082.66	1048.32	stable
ENSMUSG00000002550.16	ENSMUSG00000002550.16	Uck1	1608.46	-0.0545705	0.0656594	0.32848	0.60014	1647.95	1714.27	1583.9	1567.41	1594.45	1542.78	stable
ENSMUSG00000044627.11	ENSMUSG00000044627.11	Swi5	6211.37	-0.00365179	0.054561	0.915734	0.967995	5967.35	6180.4	6525.37	6440.67	6146.69	6007.77	stable
ENSMUSG00000002546.17	ENSMUSG00000002546.17	Golga2	4902.35	-0.0826847	0.0580214	0.106095	0.317762	5285.73	5100.65	4828.53	4892.86	4673.59	4632.72	stable
ENSMUSG00000026825.17	ENSMUSG00000026825.17	Dnm1	2048.06	-0.18632	0.0736499	0.00304433	0.0283865	2117.1	2178.15	2309.66	1807.05	1985.93	1890.48	stable
ENSMUSG00000039205.16	ENSMUSG00000039205.16	Ciz1	2276.6	0.00422522	0.0624843	0.938168	0.977267	2375.94	2343.88	2097.67	2280.87	2295.12	2266.13	stable
ENSMUSG00000039195.4	ENSMUSG00000039195.4	1110008P14Rik	798.563	-0.0167147	0.0840289	0.821119	0.924381	775.442	718.857	922.938	797.323	715.443	861.372	stable
ENSMUSG00000026822.14	ENSMUSG00000026822.14	Lcn2	218.071	-1.73288	0.60824	0.000135548	0.00246396	325.707	304.999	426.755	31.5879	122.406	96.9699	down
ENSMUSG00000026820.5	ENSMUSG00000026820.5	Ptges2	1011.99	0.0935045	0.0833769	0.14947	0.387287	1000.85	865.962	1028.47	1069.63	1024.62	1082.39	stable
ENSMUSG00000026819.15	ENSMUSG00000026819.15	Slc25a25	1262.65	0.341802	0.0975091	4.6906e-05	0.00103345	1157.23	1011.11	1121.97	1294.02	1418.22	1573.36	stable
ENSMUSG00000039164.2	ENSMUSG00000039164.2	Naif1	441.086	0.0453872	0.0921112	0.475121	0.718958	410.909	448.182	422.126	508.675	449.526	407.099	stable
ENSMUSG00000039157.12	ENSMUSG00000039157.12	Fam102a	1249.11	-0.00392271	0.0780322	0.947501	0.981212	1212.24	1368.08	1174.73	1423.64	1126.98	1188.97	stable
ENSMUSG00000026810.12	ENSMUSG00000026810.12	Dpm2	1128.06	0.18828	0.0932519	0.0102573	0.0695789	1132.43	1007.18	967.373	1250.45	1277.88	1133.06	stable
ENSMUSG00000046854.16	ENSMUSG00000046854.16	Pip5kl1	31.3841	0.00158855	0.117892	0.965738	0.986732	25.884	36.2861	31.4743	31.5879	26.3806	36.6913	stable
ENSMUSG00000079442.12	ENSMUSG00000079442.12	St6galnac4	948.046	-0.155508	0.0927139	0.0287798	0.140103	972.808	994.435	1078.46	869.213	953.924	819.439	stable
ENSMUSG00000026811.18	ENSMUSG00000026811.18	St6galnac6	1782.42	-0.206016	0.0801086	0.00224079	0.0224196	1776.29	1946.7	2068.97	1686.14	1597.61	1618.79	stable
ENSMUSG00000026817.14	ENSMUSG00000026817.14	Ak1	2391.82	-0.172179	0.0918597	0.0157798	0.0944183	2528.01	2270.33	2927.11	2389.79	2073.52	2162.17	stable
ENSMUSG00000026814.16	ENSMUSG00000026814.16	Eng	733.159	-0.408805	0.106117	9.59207e-06	0.000270537	806.719	874.789	858.138	677.507	613.086	568.715	stable
ENSMUSG00000009566.12	ENSMUSG00000009566.12	Fpgs	1479.11	0.0623465	0.0719825	0.285458	0.559515	1467.84	1399.47	1434.86	1649.11	1407.67	1515.7	stable
ENSMUSG00000009555.16	ENSMUSG00000009555.16	Cdk9	3352.73	-0.01335	0.0655066	0.768087	0.897285	3382.18	3061.76	3691.75	3353.77	3465.36	3161.57	stable
ENSMUSG00000059013.12	ENSMUSG00000059013.12	Sh2d3c	101.799	-0.413872	0.29467	0.00621481	0.0484069	131.577	116.704	123.12	77.336	93.9151	68.141	stable
ENSMUSG00000039021.15	ENSMUSG00000039021.15	Ttc16	35.3934	-0.00286022	0.118656	0.926851	0.972816	16.1775	43.151	48.1372	27.231	40.0986	37.5649	stable
ENSMUSG00000009563.16	ENSMUSG00000009563.16	Tor2a	1040.37	-0.0190048	0.07295	0.746232	0.885654	969.572	1064.06	1117.34	1077.26	1011.96	1002.02	stable
ENSMUSG00000053746.8	ENSMUSG00000053746.8	Ptrh1	213.749	0.0253617	0.100803	0.673124	0.846544	224.328	187.315	214.766	211.312	203.659	241.114	stable
ENSMUSG00000038987.8	ENSMUSG00000038987.8	Cfap157	52.9148	0.0429694	0.124491	0.322039	0.593774	49.611	34.3247	57.3944	56.6404	54.8717	64.6466	stable
ENSMUSG00000026797.16	ENSMUSG00000026797.16	Stxbp1	4303.38	-0.041061	0.0573717	0.400287	0.660668	4394.89	4270.97	4483.24	4004.04	4452	4215.13	stable
ENSMUSG00000026796.16	ENSMUSG00000026796.16	Fam129b	11730.1	-0.0689534	0.0622341	0.200937	0.458361	11882.9	11489	12878.6	10421.8	11865	11843.4	stable
ENSMUSG00000026792.16	ENSMUSG00000026792.16	Lrsam1	704.528	-0.0761973	0.0849269	0.23567	0.501741	786.227	713.953	699.841	679.685	697.504	649.96	stable
ENSMUSG00000038900.17	ENSMUSG00000038900.17	Rpl12	22606.1	-0.0544527	0.0497388	0.230288	0.495246	23498.4	22282.6	23533.5	21566.9	22857.2	21897.7	stable
ENSMUSG00000026791.14	ENSMUSG00000026791.14	Slc2a8	697.617	-0.214582	0.116057	0.0109334	0.0725845	669.749	799.274	828.515	614.331	685.897	587.935	stable
ENSMUSG00000038860.15	ENSMUSG00000038860.15	Garnl3	253.581	-0.102728	0.119129	0.151098	0.389581	276.096	261.848	277.715	240.722	240.591	224.516	stable
ENSMUSG00000038831.16	ENSMUSG00000038831.16	Ralgps1	507.291	0.00736946	0.0906565	0.906076	0.963987	419.537	592.346	500.812	553.333	478.017	499.701	stable
ENSMUSG00000004105.8	ENSMUSG00000004105.8	Angptl2	1073.04	-0.653182	0.0989046	2.50643e-12	2.79822e-10	1183.12	1327.87	1452.45	778.806	874.782	821.187	stable
ENSMUSG00000068966.10	ENSMUSG00000068966.10	Zbtb34	763.277	-0.144419	0.103575	0.0515506	0.204568	754.951	936.573	764.641	675.328	734.437	713.733	stable
ENSMUSG00000026788.13	ENSMUSG00000026788.13	Zbtb43	1038.02	0.0423593	0.0730824	0.476485	0.719128	1037.52	1067.01	943.304	1046.76	1072.11	1061.43	stable
ENSMUSG00000038740.9	ENSMUSG00000038740.9	Mvb12b	1208.86	-0.0150401	0.0727	0.797225	0.913403	1162.62	1325.91	1166.4	1149.15	1286.32	1162.77	stable
ENSMUSG00000038718.15	ENSMUSG00000038718.15	Pbx3	1824.12	0.104796	0.0707767	0.076079	0.258819	1763.35	1772.13	1683.88	2035.79	1819.21	1870.38	stable
ENSMUSG00000038696.14	ENSMUSG00000038696.14	Mapkap1	2091.1	0.0229601	0.0617219	0.671856	0.846069	2004.93	2011.43	2191.17	2121.84	2083.02	2134.21	stable
ENSMUSG00000026867.18	ENSMUSG00000026867.18	Gapvd1	4751.66	0.0271996	0.0559354	0.585877	0.794272	4706.58	4944.71	4436.95	4851.47	4740.07	4830.15	stable
ENSMUSG00000026864.13	ENSMUSG00000026864.13	Hspa5	42348.4	0.00505382	0.048456	0.910285	0.965336	41990.4	41640.7	43150.4	44325.5	42128.8	40854.9	stable
ENSMUSG00000070953.13	ENSMUSG00000070953.13	Rabepk	895.139	-0.0765227	0.0915666	0.246629	0.513936	857.408	956.187	991.441	718.898	924.378	922.525	stable
ENSMUSG00000035949.15	ENSMUSG00000035949.15	Fbxw2	1978.14	0.034559	0.0615416	0.516549	0.749184	1933.75	1926.1	1980.11	2051.04	2052.41	1925.42	stable
ENSMUSG00000026869.12	ENSMUSG00000026869.12	Psmd5	2082.92	0.089292	0.0647342	0.106727	0.319086	1987.68	1984.95	2032.87	2263.44	2133.67	2094.9	stable
ENSMUSG00000026870.19	ENSMUSG00000026870.19	Cutal	17.2635	-0.00937463	0.121604	0.680603	0.850137	4.314	21.5755	30.5486	9.80315	18.9941	18.3457	stable
ENSMUSG00000026873.9	ENSMUSG00000026873.9	Phf19	231.95	0.251178	0.175201	0.0147412	0.0899871	223.25	201.044	179.589	259.239	274.359	254.218	stable
ENSMUSG00000026875.14	ENSMUSG00000026875.14	Traf1	13.7187	-0.00267138	0.121414	0.898391	0.960861	19.413	15.6913	7.40572	4.35696	23.215	12.2304	stable
ENSMUSG00000035875.15	ENSMUSG00000035875.15	AI182371	15.737	0.0209063	0.12331	0.397481	0.65896	15.099	15.6913	8.33144	23.9633	9.49703	21.8401	stable
ENSMUSG00000057110.15	ENSMUSG00000057110.15	Cntrl	3040.06	0.0634324	0.0719807	0.283502	0.558165	3011.17	3247.11	2585.52	3072.74	3069.65	3254.17	stable
ENSMUSG00000026878.17	ENSMUSG00000026878.17	Rab14	7336.29	0.0327266	0.0501516	0.472656	0.71742	7177.42	7217.01	7315	7489.61	7607.12	7211.59	stable
ENSMUSG00000026879.14	ENSMUSG00000026879.14	Gsn	15921.2	0.13133	0.069795	0.0260715	0.130817	14175.8	14534	16407.4	18256.7	15714.4	16438.6	stable
ENSMUSG00000026880.11	ENSMUSG00000026880.11	Stom	1787.81	0.197761	0.106897	0.0127217	0.0813665	1493.72	1625.03	1758.86	2321.17	1728.46	1799.62	stable
ENSMUSG00000035778.17	ENSMUSG00000035778.17	Ggta1	940.157	-0.259192	0.105221	0.00191055	0.0198094	979.279	967.956	1177.51	804.948	887.445	823.807	stable
ENSMUSG00000026883.17	ENSMUSG00000026883.17	Dab2ip	3564.49	-0.0700055	0.0557551	0.165786	0.412449	3740.24	3669.8	3590.85	3411.5	3485.41	3489.17	stable
ENSMUSG00000026895.7	ENSMUSG00000026895.7	Ndufa8	2886.55	-0.0187403	0.0675176	0.739683	0.883027	2815.97	2648.88	3273.33	2853.81	2908.2	2819.12	stable
ENSMUSG00000026890.19	ENSMUSG00000026890.19	Lhx6	124.855	-0.151511	0.187419	0.0563186	0.215326	127.263	154.951	143.486	108.924	99.1912	115.316	stable
ENSMUSG00000026889.12	ENSMUSG00000026889.12	Rbm18	1663.12	0.0722151	0.0719217	0.220727	0.4835	1752.56	1498.52	1568.16	1714.46	1768.56	1676.44	stable
ENSMUSG00000026887.9	ENSMUSG00000026887.9	Mrrf	939.143	0.0827771	0.0848204	0.198742	0.455526	933.982	869.885	890.538	1097.95	919.101	923.398	stable
ENSMUSG00000047250.13	ENSMUSG00000047250.13	Ptgs1	9869.53	0.0532025	0.0599552	0.317726	0.589635	9971.82	9858.04	9100.71	10878.2	9468.54	9939.85	stable
ENSMUSG00000009030.14	ENSMUSG00000009030.14	Pdcl	1875.31	0.041068	0.0628267	0.448197	0.699907	1814.04	1926.1	1781.08	1892.01	1898.35	1940.27	stable
ENSMUSG00000075376.10	ENSMUSG00000075376.10	Rc3h2	3093.07	0.0616963	0.0648906	0.265725	0.535972	3102.85	3187.29	2731.79	3225.24	3148.79	3162.44	stable
ENSMUSG00000066798.3	ENSMUSG00000066798.3	Zbtb6	933.499	0.198831	0.094814	0.00779317	0.0573932	887.606	883.615	789.635	966.155	1076.33	997.654	stable
ENSMUSG00000050714.9	ENSMUSG00000050714.9	Zbtb26	564.076	-0.0651275	0.0906878	0.315899	0.588281	580.234	611.96	566.538	493.425	604.644	527.656	stable
ENSMUSG00000035437.15	ENSMUSG00000035437.15	Rabgap1	3409.62	0.0431697	0.0571159	0.394603	0.655947	3396.2	3398.14	3245.56	3330.89	3564.55	3522.37	stable
ENSMUSG00000026915.16	ENSMUSG00000026915.16	Strbp	2208.45	0.06473	0.0659971	0.251949	0.519126	2079.35	2301.71	2050.46	2344.04	2271.9	2203.23	stable
ENSMUSG00000053164.6	ENSMUSG00000053164.6	Gpr21	5.54336	0.00311332	0.122398	0.840815	NA	2.157	5.88423	7.40572	8.71391	2.11045	6.98882	stable
ENSMUSG00000035403.10	ENSMUSG00000035403.10	Crb2	7959.28	0.123781	0.0741893	0.0436496	0.183891	7522.54	8080.03	6985.45	9286.85	7631.39	8249.43	stable
ENSMUSG00000035392.17	ENSMUSG00000035392.17	Dennd1a	1111.11	-0.0836073	0.0751798	0.166757	0.413865	1142.13	1219.02	1105.3	1068.54	1081.61	1050.07	stable
ENSMUSG00000000247.11	ENSMUSG00000000247.11	Lhx2	108.836	-0.0763142	0.132411	0.197742	0.454245	107.85	130.434	121.269	100.21	82.3076	110.948	stable
ENSMUSG00000026749.11	ENSMUSG00000026749.11	Nek6	5722.7	-0.210545	0.0804209	0.00182405	0.0191296	6378.26	6258.86	5997.71	4530.14	5707.71	5463.51	stable
ENSMUSG00000026750.6	ENSMUSG00000026750.6	Psmb7	3978.1	0.183373	0.0669339	0.00174633	0.0186419	3549.35	3599.19	3922.26	4120.59	4475.21	4202.03	stable
ENSMUSG00000063972.13	ENSMUSG00000063972.13	Nr6a1	407.027	0.120085	0.109159	0.101417	0.310132	377.475	379.533	380.469	447.677	400.986	456.021	stable
ENSMUSG00000046618.7	ENSMUSG00000046618.7	Olfml2a	787.687	-0.221864	0.105278	0.00597245	0.0470111	903.784	921.862	766.492	736.325	704.891	692.767	stable
ENSMUSG00000062997.6	ENSMUSG00000062997.6	Rpl35	5620.31	-0.092531	0.0663304	0.101016	0.309561	5746.25	5357.59	6435.57	5362.32	5510.39	5309.76	stable
ENSMUSG00000026755.14	ENSMUSG00000026755.14	Arpc5l	2600.84	0.139494	0.0647702	0.0131089	0.0831056	2374.86	2487.07	2496.65	2763.4	2829.06	2654.01	stable
ENSMUSG00000026754.16	ENSMUSG00000026754.16	Golga1	1434.86	0.0474381	0.0765818	0.434518	0.68923	1473.23	1413.2	1309.89	1472.65	1627.16	1313.03	stable
ENSMUSG00000035236.17	ENSMUSG00000035236.17	Scai	1693.47	-0.0307564	0.0825602	0.616421	0.81304	1773.06	2015.35	1387.65	1652.38	1647.21	1685.18	stable
ENSMUSG00000026753.5	ENSMUSG00000026753.5	Ppp6c	2051.73	0.0504569	0.0620716	0.339356	0.609407	2063.17	1981.02	1969.92	2175.21	2041.86	2079.17	stable
ENSMUSG00000036890.13	ENSMUSG00000036890.13	Gtdc1	361.966	-0.0734714	0.0995371	0.27104	0.541871	372.083	362.861	403.612	327.861	352.445	352.936	stable
ENSMUSG00000026872.18	ENSMUSG00000026872.18	Zeb2	1587.89	-0.441759	0.0830192	8.5462e-09	5.2762e-07	1861.49	1955.53	1713.5	1259.16	1359.13	1378.55	stable
ENSMUSG00000052155.5	ENSMUSG00000052155.5	Acvr2a	650.867	0.0869556	0.102982	0.205524	0.464867	666.514	690.416	488.778	676.417	665.847	717.228	stable
ENSMUSG00000026761.12	ENSMUSG00000026761.12	Orc4	1805.28	0.146302	0.0732845	0.0172676	0.0994986	1801.1	1621.1	1660.73	1953.01	1938.45	1857.28	stable
ENSMUSG00000036792.12	ENSMUSG00000036792.12	Mbd5	1147.69	-0.202953	0.099519	0.00881434	0.0626782	1240.28	1353.37	1155.29	1016.26	958.145	1162.77	stable
ENSMUSG00000069495.12	ENSMUSG00000069495.12	Epc2	1960.35	0.135676	0.0869109	0.0455973	0.188831	1936.99	1983.97	1593.16	1983.5	2230.75	2033.75	stable
ENSMUSG00000026764.15	ENSMUSG00000026764.15	Kif5c	293.686	-0.271363	0.164106	0.00932498	0.0649645	337.571	349.131	312.892	215.669	263.806	283.047	stable
ENSMUSG00000026765.12	ENSMUSG00000026765.12	Lypd6b	16.8328	-0.0345563	0.127555	0.184642	0.438604	11.8635	31.3826	20.3657	11.9816	10.5523	14.8512	stable
ENSMUSG00000050447.15	ENSMUSG00000050447.15	Lypd6	378.173	0.637331	0.142044	4.17376e-07	1.75285e-05	284.724	290.289	291.6	518.478	486.459	397.489	stable
ENSMUSG00000026766.16	ENSMUSG00000026766.16	Mmadhc	3531.46	0.0166507	0.0582256	0.746949	0.886178	3441.5	3464.83	3609.36	3390.8	3775.6	3506.64	stable
ENSMUSG00000017144.8	ENSMUSG00000017144.8	Rnd3	7773.34	0.0131195	0.0600254	0.74546	0.885125	7335.96	7276.83	8525.84	7697.65	7975.39	7828.35	stable
ENSMUSG00000036249.16	ENSMUSG00000036249.16	Rbm43	968.719	-0.0145681	0.0716789	0.802273	0.915741	964.18	927.747	1035.88	958.53	967.642	958.342	stable
ENSMUSG00000026946.9	ENSMUSG00000026946.9	Nmi	936.608	0.256906	0.103027	0.00180709	0.019053	845.545	742.394	921.087	1082.7	1032.01	995.907	stable
ENSMUSG00000053475.5	ENSMUSG00000053475.5	Tnfaip6	577.742	-0.233701	0.139514	0.0122093	0.0789424	579.155	600.191	750.755	435.696	547.662	552.991	stable
ENSMUSG00000036202.16	ENSMUSG00000036202.16	Rif1	4976.7	0.122723	0.0686424	0.0350696	0.159156	4737.86	5144.78	4273.1	5202.2	5206.48	5295.78	stable
ENSMUSG00000026950.18	ENSMUSG00000026950.18	Neb	44.6781	0.0829728	0.154172	0.0745897	0.25557	36.669	27.4597	41.6572	44.6588	59.0926	58.5314	stable
ENSMUSG00000036093.7	ENSMUSG00000036093.7	Arl5a	4186	-0.0139744	0.0552849	0.776861	0.902654	3980.75	4346.48	4305.5	4159.8	4186.08	4137.38	stable
ENSMUSG00000017412.15	ENSMUSG00000017412.15	Cacnb4	44.0933	-0.0225618	0.12054	0.520563	0.751993	50.6895	54.9195	37.9543	49.0157	52.7613	19.2193	stable
ENSMUSG00000055371.17	ENSMUSG00000055371.17	Stam2	2381.64	0.0452573	0.0594551	0.385404	0.647511	2305.84	2375.27	2322.62	2349.49	2440.74	2495.88	stable
ENSMUSG00000036053.17	ENSMUSG00000036053.17	Fmnl2	664.839	-0.112856	0.102788	0.112715	0.329041	761.422	758.085	601.715	589.278	657.406	621.132	stable
ENSMUSG00000061136.16	ENSMUSG00000061136.16	Prpf40a	6729.29	0.169332	0.0637715	0.00259081	0.0250066	6510.91	6554.05	5780.17	7075.7	7153.37	7301.57	stable
ENSMUSG00000026960.6	ENSMUSG00000026960.6	Arl6ip6	2177.72	0.0703914	0.0655611	0.209341	0.469457	2066.41	2049.67	2210.61	2200.26	2371.09	2168.28	stable
ENSMUSG00000075334.2	ENSMUSG00000075334.2	Rprm	126.458	-0.0475153	0.117707	0.383887	0.646747	138.048	136.318	131.452	82.7822	138.235	131.914	stable
ENSMUSG00000026826.13	ENSMUSG00000026826.13	Nr4a2	232.309	0.0591704	0.114891	0.334709	0.60502	235.113	253.022	165.703	230.919	288.077	221.022	stable
ENSMUSG00000026827.12	ENSMUSG00000026827.12	Gpd2	2278.59	0.0634532	0.0662642	0.259158	0.528599	2299.36	2154.61	2185.61	2171.94	2477.67	2382.31	stable
ENSMUSG00000026834.13	ENSMUSG00000026834.13	Acvr1c	6.9338	-0.00476461	0.122526	0.747937	NA	4.314	7.84564	11.1086	4.35696	0	13.9776	stable
ENSMUSG00000026836.15	ENSMUSG00000026836.15	Acvr1	2580.15	-0.0234178	0.0591657	0.651189	0.833838	2654.19	2668.5	2498.51	2633.78	2548.37	2477.54	stable
ENSMUSG00000026839.17	ENSMUSG00000026839.17	Upp2	52.8608	-0.00404604	0.115502	0.919098	0.969772	38.826	64.7265	56.4686	63.1759	48.5404	45.4273	stable
ENSMUSG00000036641.9	ENSMUSG00000036641.9	Ccdc148	12.1768	-0.0325613	0.127629	0.142794	0.378291	24.8055	10.7878	12.96	8.71391	10.5523	5.24162	stable
ENSMUSG00000026991.20	ENSMUSG00000026991.20	Pkp4	2061.29	0.281068	0.0748732	2.50649e-05	0.000610535	1872.28	1931.99	1720.91	2341.86	2278.23	2222.45	stable
ENSMUSG00000035168.16	ENSMUSG00000035168.16	Tanc1	4896.31	0.0369768	0.0551431	0.45134	0.702032	4948.16	4922.16	4585.99	5119.42	4930.01	4872.08	stable
ENSMUSG00000026988.15	ENSMUSG00000026988.15	Wdsub1	1552.35	0.16379	0.0827466	0.0146612	0.0897699	1378.32	1529.9	1419.12	1780.91	1668.31	1537.54	stable
ENSMUSG00000026987.16	ENSMUSG00000026987.16	Baz2b	2828.37	-0.0232881	0.0676539	0.679908	0.849964	2872.05	3139.24	2572.56	2779.74	2673.94	2932.68	stable
ENSMUSG00000026977.17	ENSMUSG00000026977.17	Marchf7	4199.84	0.0164893	0.0575251	0.740629	0.883318	4129.58	4320.99	4057.41	4026.92	4186.08	4478.09	stable
ENSMUSG00000060703.12	ENSMUSG00000060703.12	Cd302	764.554	-0.371217	0.104601	3.51415e-05	0.00081229	794.855	890.48	935.898	680.774	625.749	659.57	stable
ENSMUSG00000026980.15	ENSMUSG00000026980.15	Ly75	4864.96	-0.048353	0.063659	0.375105	0.640244	4929.83	5283.06	4705.41	4351.51	4970.11	4949.83	stable
ENSMUSG00000054580.14	ENSMUSG00000054580.14	Pla2r1	224.743	-0.497617	0.226762	0.00133527	0.0151086	232.956	233.408	354.549	209.134	144.566	173.847	stable
ENSMUSG00000026970.16	ENSMUSG00000026970.16	Rbms1	9830.72	0.0723336	0.0556464	0.144631	0.380374	9234.13	9295.12	10075.5	10529.7	9815.71	10034.2	stable
ENSMUSG00000064289.15	ENSMUSG00000064289.15	Tank	1379.77	0.0736774	0.0713645	0.210953	0.471121	1295.28	1330.82	1370.98	1351.75	1424.55	1505.22	stable
ENSMUSG00000026914.15	ENSMUSG00000026914.15	Psmd14	4105.42	0.195834	0.063227	0.000510669	0.00722432	3976.43	3585.46	3825.06	4409.24	4465.71	4370.63	stable
ENSMUSG00000035000.8	ENSMUSG00000035000.8	Dpp4	463.062	0.318018	0.149817	0.00294546	0.0276807	365.612	394.243	433.235	591.457	429.477	564.347	stable
ENSMUSG00000000392.17	ENSMUSG00000000392.17	Fap	40.4563	-0.0492588	0.1294	0.225582	0.489544	40.983	55.9002	42.5829	37.0341	29.5463	36.6913	stable
ENSMUSG00000026896.14	ENSMUSG00000026896.14	Ifih1	3092.86	0.0972024	0.0634573	0.07695	0.260789	2908.72	3093.14	2896.56	3168.6	3097.09	3393.07	stable
ENSMUSG00000026893.4	ENSMUSG00000026893.4	Gca	830.312	-0.00708657	0.0806801	0.906732	0.964086	843.388	791.429	868.321	816.929	727.05	934.755	stable
ENSMUSG00000059742.10	ENSMUSG00000059742.10	Kcnh7	97.4247	0.0855612	0.142498	0.14539	0.38162	84.1231	67.6686	104.606	113.281	101.302	113.568	stable
ENSMUSG00000075324.13	ENSMUSG00000075324.13	Fign	233.617	0.0982434	0.128267	0.158899	0.4026	210.308	253.022	179.589	271.22	254.309	233.252	stable
ENSMUSG00000026888.14	ENSMUSG00000026888.14	Grb14	209.461	-0.564383	0.261847	0.00128454	0.0146948	167.168	277.539	338.812	192.795	137.179	143.271	stable
ENSMUSG00000034903.18	ENSMUSG00000034903.18	Cobll1	3804.71	-0.0106581	0.0598935	0.839399	0.933858	3611.9	4044.43	3813.02	3822.14	3584.6	3952.18	stable
ENSMUSG00000075318.13	ENSMUSG00000075318.13	Scn2a	61.2146	-0.0691115	0.137671	0.161947	0.405913	75.4951	61.7844	72.2058	60.9974	54.8717	41.9329	stable
ENSMUSG00000026994.9	ENSMUSG00000026994.9	Galnt3	8.17326	-0.00296133	0.122372	0.84555	NA	7.54951	0	18.5143	10.8924	4.2209	7.86243	stable
ENSMUSG00000034848.17	ENSMUSG00000034848.17	Ttc21b	993.372	0.0961238	0.0807698	0.13054	0.3605	1003.01	924.805	913.681	1099.04	1004.57	1015.13	stable
ENSMUSG00000075316.11	ENSMUSG00000075316.11	Scn9a	5.08601	-0.0147881	0.123886	0.278197	NA	4.314	7.84564	9.25715	0	2.11045	6.98882	stable
ENSMUSG00000034810.7	ENSMUSG00000034810.7	Scn7a	10.1798	-0.0459708	0.135089	0.0140085	0.0870866	20.4915	15.6913	12.96	0	8.4418	3.49441	stable
ENSMUSG00000034780.6	ENSMUSG00000034780.6	B3galt1	246.277	0.0624427	0.113179	0.322424	0.594155	229.721	250.08	214.766	321.325	211.045	250.724	stable
ENSMUSG00000027030.15	ENSMUSG00000027030.15	Stk39	2839.91	0.291538	0.0647527	9.71239e-07	3.66526e-05	2578.7	2511.58	2512.39	3251.38	3062.26	3123.13	stable
ENSMUSG00000027035.10	ENSMUSG00000027035.10	Cers6	1906.71	-0.128963	0.0756602	0.0374469	0.166338	1970.42	2035.94	2039.35	1678.52	1749.56	1966.48	stable
ENSMUSG00000034738.8	ENSMUSG00000034738.8	Nostrin	87.018	-0.544885	0.308877	0.00280695	0.0266511	104.615	115.723	108.309	49.0157	72.8106	71.6354	stable
ENSMUSG00000005233.16	ENSMUSG00000005233.16	Spc25	2024.45	-0.0552648	0.0638145	0.311015	0.583895	2042.68	2086.94	2093.97	2003.11	2056.63	1863.39	stable
ENSMUSG00000027068.6	ENSMUSG00000027068.6	Dhrs9	89.9256	-0.680183	0.291363	0.000759426	0.00982049	106.772	107.878	133.303	50.105	75.9762	65.5202	stable
ENSMUSG00000027070.14	ENSMUSG00000027070.14	Lrp2	5020.43	0.082236	0.0738978	0.172381	0.420961	4535.1	5525.29	4416.59	5495.21	5100.96	5049.42	stable
ENSMUSG00000063145.10	ENSMUSG00000063145.10	Bbs5	280.191	-0.00155916	0.0957304	0.978349	0.991309	278.253	308.922	255.497	266.864	255.365	316.244	stable
ENSMUSG00000075307.3	ENSMUSG00000075307.3	Klhl41	9.33483	0.0211454	0.124215	0.30529	0.579152	7.54951	7.84564	5.55429	9.80315	14.7732	10.4832	stable
ENSMUSG00000027086.16	ENSMUSG00000027086.16	Fastkd1	432.651	-0.00545081	0.0866561	0.929955	0.97436	459.441	448.182	395.28	424.803	455.857	412.341	stable
ENSMUSG00000042133.16	ENSMUSG00000042133.16	Ppig	4262.3	0.154291	0.06668	0.00751474	0.0558858	4078.89	4215.07	3696.38	4686.99	4464.66	4431.79	stable
ENSMUSG00000070883.3	ENSMUSG00000070883.3	Ccdc173	105.245	-0.0089127	0.108919	0.861242	0.94385	116.478	116.704	87.0173	110.013	103.412	97.8435	stable
ENSMUSG00000027088.10	ENSMUSG00000027088.10	Phospho2	628.576	0.0635579	0.0847727	0.319997	0.591669	643.865	589.404	585.978	636.115	682.731	633.362	stable
ENSMUSG00000042155.3	ENSMUSG00000042155.3	Klhl23	1085.12	0.103361	0.079652	0.103649	0.313308	1034.28	1076.81	986.813	1069.63	1173.41	1169.75	stable
ENSMUSG00000068882.13	ENSMUSG00000068882.13	Ssb	6863.02	0.0862082	0.052542	0.0693874	0.24502	6818.28	6529.53	6529.07	7002.72	7249.4	7049.1	stable
ENSMUSG00000051730.15	ENSMUSG00000051730.15	Mettl5	346.727	-0.0232712	0.0903201	0.707205	0.864894	366.69	333.44	357.326	358.36	333.451	331.095	stable
ENSMUSG00000044308.17	ENSMUSG00000044308.17	Ubr3	4888.58	0.0391	0.0588469	0.450774	0.701575	4728.15	5177.14	4509.16	4925.54	5035.54	4955.95	stable
ENSMUSG00000075304.2	ENSMUSG00000075304.2	Sp5	63.432	-0.0922608	0.164033	0.0560191	0.214855	78.7306	54.9195	99.9773	29.4094	48.5404	69.0146	stable
ENSMUSG00000075302.10	ENSMUSG00000075302.10	Erich2	13.9558	-0.0247382	0.124865	0.268548	0.538889	17.256	16.672	18.5143	2.17848	16.8836	12.2304	stable
ENSMUSG00000014959.12	ENSMUSG00000014959.12	Gorasp2	5391.78	0.064383	0.0530377	0.17872	0.4304	5384.96	5080.05	5283.98	5555.12	5480.84	5565.72	stable
ENSMUSG00000041997.16	ENSMUSG00000041997.16	Tlk1	2466.44	0.0438874	0.0641089	0.423406	0.680711	2370.55	2603.77	2276.33	2435.54	2553.65	2558.78	stable
ENSMUSG00000041975.17	ENSMUSG00000041975.17	Mettl8	447.352	-0.035009	0.0903155	0.576392	0.787649	509.053	461.912	404.538	413.911	447.416	447.285	stable
ENSMUSG00000041966.18	ENSMUSG00000041966.18	Dcaf17	488.072	-0.086772	0.0971022	0.201248	0.458523	556.507	516.831	466.561	457.48	475.907	455.147	stable
ENSMUSG00000027015.4	ENSMUSG00000027015.4	Cybrd1	498.755	-0.214436	0.114191	0.0103285	0.0698492	527.387	559.002	556.355	457.48	428.422	463.883	stable
ENSMUSG00000027012.15	ENSMUSG00000027012.15	Dync1i2	6553.69	0.147375	0.0597376	0.00578888	0.0459713	6130.2	6184.32	6209.7	7373.06	6812.54	6612.3	stable
ENSMUSG00000027010.16	ENSMUSG00000027010.16	Slc25a12	1965.38	-0.0937191	0.0679793	0.101959	0.310987	2044.84	1972.2	2120.81	1959.54	1905.74	1789.14	stable
ENSMUSG00000027018.11	ENSMUSG00000027018.11	Hat1	3995.9	0.045173	0.0578533	0.375713	0.640726	3928.98	3825.73	3998.17	3849.37	4276.83	4096.32	stable
ENSMUSG00000041921.16	ENSMUSG00000041921.16	Metap1d	1474.67	-0.11016	0.0732078	0.068225	0.242636	1521.76	1593.65	1523.73	1437.8	1446.71	1324.38	stable
ENSMUSG00000041911.3	ENSMUSG00000041911.3	Dlx1	314.132	-0.225683	0.154881	0.0180022	0.102193	377.475	358.938	316.595	285.381	301.795	244.609	stable
ENSMUSG00000023391.8	ENSMUSG00000023391.8	Dlx2	992.496	-0.115386	0.0895038	0.0883658	0.284645	1025.65	1060.14	1059.94	1057.65	883.224	868.361	stable
ENSMUSG00000027111.16	ENSMUSG00000027111.16	Itga6	584.697	-0.117137	0.110277	0.10841	0.321583	568.37	591.365	715.578	484.711	544.496	603.66	stable
ENSMUSG00000006494.11	ENSMUSG00000006494.11	Pdk1	1756.01	-0.59285	0.0906411	4.0902e-12	4.41906e-10	2089.06	2138.92	2152.29	1189.45	1484.7	1481.63	stable
ENSMUSG00000049044.16	ENSMUSG00000049044.16	Rapgef4	11.9053	-0.0038683	0.121938	0.833182	0.930195	4.314	13.7299	19.44	17.4278	14.7732	1.74721	stable
ENSMUSG00000004085.14	ENSMUSG00000004085.14	Map3k20	2479.82	0.00199169	0.0584388	0.960889	0.985465	2409.37	2507.66	2512.39	2567.34	2479.78	2402.41	stable
ENSMUSG00000055612.15	ENSMUSG00000055612.15	Cdca7	2767.67	0.11421	0.065422	0.0414637	0.177814	2790.08	2541.99	2571.64	2908.27	2986.29	2807.76	stable
ENSMUSG00000027109.16	ENSMUSG00000027109.16	Sp3	5452.65	0.0824474	0.056534	0.101204	0.309763	5241.52	5513.52	5047	5526.8	5768.92	5618.14	stable
ENSMUSG00000027108.15	ENSMUSG00000027108.15	Ola1	3799.72	0.0592669	0.0565426	0.237581	0.503467	3691.71	3717.85	3701.94	3967.01	4003.53	3716.31	stable
ENSMUSG00000068859.5	ENSMUSG00000068859.5	Sp9	117.581	-0.150633	0.191182	0.0550605	0.212456	131.577	120.627	149.966	102.388	106.578	94.3491	stable
ENSMUSG00000041777.12	ENSMUSG00000041777.12	Cir1	574.276	0.0445328	0.0869793	0.497674	0.73526	587.783	532.523	558.206	555.512	552.938	658.697	stable
ENSMUSG00000008226.14	ENSMUSG00000008226.14	Scrn3	867.765	0.0695536	0.0814172	0.269161	0.53957	814.268	812.024	881.281	965.066	831.518	902.432	stable
ENSMUSG00000041762.16	ENSMUSG00000041762.16	Gpr155	243.416	0.234942	0.169053	0.0179222	0.101966	216.779	205.948	214.766	290.827	290.187	241.988	stable
ENSMUSG00000075284.10	ENSMUSG00000075284.10	Wipf1	1214.01	-0.0435265	0.0678119	0.443017	0.69625	1238.12	1265.11	1214.54	1187.27	1204.01	1175	stable
ENSMUSG00000056486.18	ENSMUSG00000056486.18	Chn1	53.094	0.0230676	0.117534	0.587367	0.795647	48.5325	41.1896	60.1715	53.3727	50.6508	64.6466	stable
ENSMUSG00000027104.18	ENSMUSG00000027104.18	Atf2	3304.22	-0.0350603	0.0590244	0.494887	0.733569	3465.22	3443.25	3161.32	3191.47	3201.55	3362.5	stable
ENSMUSG00000018770.9	ENSMUSG00000018770.9	Atp5g3	9337.39	0.0392549	0.0536307	0.416587	0.674688	9458.45	8672.37	9418.23	9590.75	9698.58	9185.93	stable
ENSMUSG00000009207.15	ENSMUSG00000009207.15	Lnpk	943.551	0.0670223	0.0824497	0.28832	0.562819	979.279	946.38	804.447	997.743	934.93	998.528	stable
ENSMUSG00000043342.9	ENSMUSG00000043342.9	Hoxd9	99.6167	0.0467381	0.119572	0.373909	0.639066	72.2596	101.013	102.754	94.7638	125.572	101.338	stable
ENSMUSG00000027102.4	ENSMUSG00000027102.4	Hoxd8	914.622	0.316882	0.0975974	0.000130167	0.00239211	845.545	753.181	804.447	1097.95	1020.4	966.205	stable
ENSMUSG00000079277.9	ENSMUSG00000079277.9	Hoxd3	18.8819	0.0189611	0.122311	0.481346	0.723015	10.785	19.6141	18.5143	31.5879	17.9388	14.8512	stable
ENSMUSG00000101174.8	ENSMUSG00000101174.8	Hoxd4	83.3971	0.0868578	0.151031	0.106294	0.318216	64.7101	89.2441	56.4686	120.906	68.5897	100.464	stable
ENSMUSG00000100642.1	ENSMUSG00000100642.1	Gm28230	32.0146	-0.00759963	0.118245	0.823932	0.926086	36.669	24.5176	37.9543	32.6772	25.3254	34.9441	stable
ENSMUSG00000042448.5	ENSMUSG00000042448.5	Hoxd1	14.2195	0.031087	0.12647	0.211407	0.4715	12.942	5.88423	12.96	17.4278	16.8836	19.2193	stable
ENSMUSG00000027099.9	ENSMUSG00000027099.9	Mtx2	2820.19	0.050148	0.0623664	0.353625	0.622619	2799.79	2648.88	2822.51	3020.46	2695.05	2934.43	stable
ENSMUSG00000059005.13	ENSMUSG00000059005.13	Hnrnpa3	5084.39	-0.0558974	0.054496	0.268276	0.538683	5148.76	5074.17	5375.63	4940.79	4842.43	5124.55	stable
ENSMUSG00000015839.6	ENSMUSG00000015839.6	Nfe2l2	4126.1	-0.0733633	0.070541	0.208812	0.46888	4042.22	3953.22	4805.39	3812.34	4144.93	3998.48	stable
ENSMUSG00000042410.16	ENSMUSG00000042410.16	Agps	3485.53	-0.00675203	0.0560998	0.921519	0.970776	3486.79	3505.04	3489.02	3331.98	3454.81	3645.54	stable
ENSMUSG00000075273.4	ENSMUSG00000075273.4	Ttc30b	286.651	-0.0135195	0.0940152	0.82413	0.926086	287.96	296.173	286.046	277.756	257.475	314.497	stable
ENSMUSG00000075272.4	ENSMUSG00000075272.4	Ttc30a2	5.44881	-0.000664266	0.122294	0.964167	NA	4.314	2.94211	9.25715	6.53543	5.27613	4.36801	stable
ENSMUSG00000075271.4	ENSMUSG00000075271.4	Ttc30a1	236.603	-0.0553809	0.105423	0.382914	0.646001	221.093	273.617	248.092	228.74	227.929	220.148	stable
ENSMUSG00000042369.8	ENSMUSG00000042369.8	Rbm45	1259.17	0.0625575	0.0787065	0.311892	0.584397	1189.59	1114.08	1351.54	1263.52	1247.28	1389.03	stable
ENSMUSG00000042359.18	ENSMUSG00000042359.18	Osbpl6	387.926	-0.219483	0.135158	0.0151496	0.0917124	464.834	418.761	406.389	361.627	313.402	362.545	stable
ENSMUSG00000002731.6	ENSMUSG00000002731.6	Prkra	992.036	-0.061732	0.0755988	0.306679	0.580063	982.514	1057.2	1027.54	995.564	983.47	905.926	stable
ENSMUSG00000002732.14	ENSMUSG00000002732.14	Fkbp7	1608.47	0.0434308	0.0694641	0.452484	0.702832	1452.74	1638.76	1630.18	1734.07	1620.83	1574.23	stable
ENSMUSG00000002733.8	ENSMUSG00000002733.8	Plekha3	1764.41	0.13627	0.0733269	0.0259531	0.130467	1659.81	1588.74	1735.72	1905.08	1923.68	1773.41	stable
ENSMUSG00000051747.15	ENSMUSG00000051747.15	Ttn	30.5145	0.020907	0.120924	0.524525	0.754337	29.1195	37.2668	16.6629	34.8556	28.4911	36.6913	stable
ENSMUSG00000044033.16	ENSMUSG00000044033.16	Ccdc141	1070.25	0.486308	0.133603	1.80596e-05	0.000465279	842.309	1056.22	712.801	1426.9	1106.93	1276.33	stable
ENSMUSG00000042272.17	ENSMUSG00000042272.17	Sestd1	1845.58	0.0708117	0.070225	0.229267	0.493974	1729.92	1922.18	1704.24	1939.93	1800.21	1976.96	stable
ENSMUSG00000027016.17	ENSMUSG00000027016.17	Zfp385b	10.3676	-0.0157664	0.122977	0.446395	0.698454	10.785	18.6334	7.40572	8.71391	10.5523	6.11522	stable
ENSMUSG00000027014.14	ENSMUSG00000027014.14	Cwc22	1785.87	0.176223	0.0896558	0.0131121	0.0831056	1732.07	1780.96	1434.86	1922.51	1827.65	2017.15	stable
ENSMUSG00000027011.14	ENSMUSG00000027011.14	Ube2e3	3667.12	0.0918042	0.0581503	0.073917	0.254175	3560.13	3542.31	3480.69	3935.42	3822.03	3662.14	stable
ENSMUSG00000027009.18	ENSMUSG00000027009.18	Itga4	18.1895	-0.00735389	0.120641	0.778058	0.902949	15.099	30.4018	12.0343	17.4278	15.8284	18.3457	stable
ENSMUSG00000075256.9	ENSMUSG00000075256.9	Cerkl	5.23432	-0.0128969	0.12366	0.308372	NA	4.314	11.7685	5.55429	8.71391	1.05523	0	stable
ENSMUSG00000027007.16	ENSMUSG00000027007.16	Itprid2	3191.64	0.155822	0.0700177	0.00911291	0.0639526	2820.28	3212.79	2929.89	3517.15	3246.93	3422.78	stable
ENSMUSG00000059173.19	ENSMUSG00000059173.19	Pde1a	226.943	-0.581139	0.177639	5.69523e-05	0.0012029	264.233	304.018	266.606	197.152	179.388	150.26	stable
ENSMUSG00000027006.13	ENSMUSG00000027006.13	Dnajc10	6677.85	-0.00706351	0.0499889	0.876488	0.952182	6788.09	6738.42	6566.1	6816.46	6546.62	6611.43	stable
ENSMUSG00000027004.3	ENSMUSG00000027004.3	Frzb	27.577	-0.0408595	0.130066	0.138501	0.372441	23.727	14.7106	66.6515	16.3386	27.4359	16.5985	stable
ENSMUSG00000027002.13	ENSMUSG00000027002.13	Nckap1	10444.2	0.0450897	0.0522533	0.365926	0.632883	10685.8	10349.4	9743.16	10454.5	10818.2	10614.3	stable
ENSMUSG00000027001.10	ENSMUSG00000027001.10	Dusp19	367.922	-0.0787206	0.101046	0.243005	0.509552	389.339	367.764	402.686	363.806	359.832	324.107	stable
ENSMUSG00000026999.14	ENSMUSG00000026999.14	Nup35	1347.17	0.186182	0.0837912	0.00666631	0.0511211	1290.97	1199.4	1234.9	1457.4	1548.02	1352.34	stable
ENSMUSG00000027091.14	ENSMUSG00000027091.14	Zc3h15	5197.51	-0.00533125	0.0510113	0.908028	0.96424	5216.71	5099.66	5310.83	5137.94	5256.08	5163.87	stable
ENSMUSG00000027087.11	ENSMUSG00000027087.11	Itgav	12901.3	0.0804338	0.0547847	0.101441	0.310135	12297.1	13218.9	11916.7	13227.7	13075.3	13671.9	stable
ENSMUSG00000048388.3	ENSMUSG00000048388.3	Fam171b	1681.27	-0.225834	0.0785452	0.000781286	0.0100162	1931.6	1840.78	1723.68	1582.66	1473.09	1535.79	stable
ENSMUSG00000059588.13	ENSMUSG00000059588.13	Calcrl	87.4967	-0.0709693	0.136994	0.170171	0.418282	103.536	108.858	85.1658	47.9265	88.6389	90.8547	stable
ENSMUSG00000027082.15	ENSMUSG00000027082.15	Tfpi	3740.92	0.0126352	0.0561424	0.764415	0.895319	3692.79	3748.25	3709.34	3555.28	3886.4	3853.46	stable
ENSMUSG00000034101.14	ENSMUSG00000034101.14	Ctnnd1	2253.95	-0.00134358	0.0595106	0.979789	0.991932	2235.73	2212.47	2317.99	2278.69	2166.38	2312.43	stable
ENSMUSG00000086598.9	ENSMUSG00000086598.9	Btbd18	28.935	0.00459671	0.119038	0.886271	0.956349	26.9625	41.1896	16.6629	32.6772	31.6568	24.4609	stable
ENSMUSG00000076437.10	ENSMUSG00000076437.10	Selenoh	2714.25	-0.0824469	0.0615108	0.122672	0.347155	2900.09	2677.32	2853.06	2565.16	2650.73	2639.15	stable
ENSMUSG00000050043.16	ENSMUSG00000050043.16	Tmx2	2532.38	0.195179	0.0653152	0.000725945	0.00948703	2302.6	2335.06	2383.72	2707.85	2663.39	2801.64	stable
ENSMUSG00000027080.6	ENSMUSG00000027080.6	Med19	1365.56	0.286082	0.0849112	0.000101714	0.00194111	1268.32	1227.84	1148.81	1515.13	1431.94	1601.31	stable
ENSMUSG00000034075.10	ENSMUSG00000034075.10	Zdhhc5	6080.16	0.0184304	0.0588111	0.720793	0.871712	6330.8	6227.48	5532.08	6248.96	6244.82	5896.82	stable
ENSMUSG00000027079.15	ENSMUSG00000027079.15	Clp1	690.361	0.122041	0.0935741	0.0748868	0.256129	636.316	628.632	677.624	688.399	780.867	730.332	stable
ENSMUSG00000034059.14	ENSMUSG00000034059.14	Ypel4	271.419	-0.452957	0.154941	0.000221763	0.00367692	309.53	320.69	332.332	216.759	239.536	209.665	stable
ENSMUSG00000097187.1	ENSMUSG00000097187.1	Gm19426	159.932	-0.155051	0.188355	0.0545156	0.211083	157.461	168.681	217.543	152.493	149.842	113.568	stable
ENSMUSG00000023224.12	ENSMUSG00000023224.12	Serping1	2596.37	-0.423633	0.0975272	1.1489e-06	4.26592e-05	2653.11	2857.77	3508.46	2241.65	2034.47	2282.72	stable
ENSMUSG00000027078.14	ENSMUSG00000027078.14	Ube2l6	2653.74	0.0192636	0.0624074	0.721138	0.872018	2592.72	2504.72	2792.88	2752.51	2525.15	2754.47	stable
ENSMUSG00000027076.10	ENSMUSG00000027076.10	Timm10	430.474	0.190682	0.138802	0.0292224	0.141435	403.359	315.787	440.641	465.105	474.851	483.102	stable
ENSMUSG00000027075.16	ENSMUSG00000027075.16	Slc43a1	464.23	-0.13245	0.10731	0.0739118	0.254175	465.912	522.716	502.663	446.588	416.814	430.686	stable
ENSMUSG00000050896.12	ENSMUSG00000050896.12	Rtn4rl2	334.452	-0.713417	0.153721	1.89903e-07	8.8032e-06	360.219	437.394	467.486	220.026	274.359	247.23	stable
ENSMUSG00000027074.14	ENSMUSG00000027074.14	Slc43a3	3661.88	-0.202516	0.0756285	0.00154157	0.0167906	3661.51	4019.91	4203.67	3096.71	3465.36	3524.11	stable
ENSMUSG00000027071.14	ENSMUSG00000027071.14	P2rx3	27.1431	-0.119682	0.220165	0.00617555	0.0482132	36.669	47.0738	31.4743	15.2493	10.5523	21.8401	stable
ENSMUSG00000027067.16	ENSMUSG00000027067.16	Ssrp1	10934.4	-0.0152924	0.0504529	0.712163	0.866746	10970.5	11035.9	11027.1	10656	11405.9	10511.2	stable
ENSMUSG00000033955.13	ENSMUSG00000033955.13	Tnks1bp1	21209.3	0.120358	0.0498719	0.00840596	0.0606434	20282.3	20809.6	19581.7	22432.9	22043.7	22105.6	stable
ENSMUSG00000075224.10	ENSMUSG00000075224.10	Lrrc55	9.75721	-0.0317654	0.127901	0.100715	0.308972	8.62801	23.5369	9.25715	8.71391	3.16568	5.24162	stable
ENSMUSG00000045392.8	ENSMUSG00000045392.8	Olfr1033	172.235	-1.27982	0.278035	1.89372e-07	8.8032e-06	249.134	228.504	271.235	42.4803	117.13	124.925	down
ENSMUSG00000102091.2	ENSMUSG00000102091.2	Olfr1034	9.58656	-0.00430625	0.122139	0.803628	0.915961	4.314	7.84564	18.5143	4.35696	18.9941	3.49441	stable
ENSMUSG00000025314.16	ENSMUSG00000025314.16	Ptprj	2584.3	0.0748855	0.0658188	0.181572	0.434455	2405.06	2623.39	2465.18	2832.02	2515.66	2664.49	stable
ENSMUSG00000051329.13	ENSMUSG00000051329.13	Nup160	2744.92	0.101218	0.0691614	0.0814759	0.270248	2821.36	2619.46	2430	2755.77	2975.74	2867.16	stable
ENSMUSG00000008200.15	ENSMUSG00000008200.15	Fnbp4	4627.28	0.0743061	0.0616614	0.181608	0.434464	4678.54	4664.23	4112.03	4705.51	4760.12	4843.25	stable
ENSMUSG00000040812.14	ENSMUSG00000040812.14	Agbl2	161.444	-0.118932	0.151321	0.100005	0.307461	156.383	212.813	167.554	141.601	148.787	141.524	stable
ENSMUSG00000027282.17	ENSMUSG00000027282.17	Mtch2	3468.86	0.0523196	0.0576558	0.306141	0.579872	3459.83	3251.04	3463.1	3431.1	3634.2	3573.91	stable
ENSMUSG00000040794.5	ENSMUSG00000040794.5	C1qtnf4	38.1706	-0.0249092	0.12117	0.479328	0.721199	32.355	39.2282	53.6915	50.105	27.4359	26.2081	stable
ENSMUSG00000005510.9	ENSMUSG00000005510.9	Ndufs3	2242.1	0.0808855	0.0702907	0.157263	0.399934	2312.31	1952.58	2206.91	2383.25	2318.33	2279.23	stable
ENSMUSG00000005505.12	ENSMUSG00000005505.12	Kbtbd4	326.203	-0.0104956	0.0958742	0.847318	0.937522	346.199	349.131	294.378	322.415	271.193	373.902	stable
ENSMUSG00000063235.16	ENSMUSG00000063235.16	Ptpmt1	514.688	0.217406	0.11735	0.0106165	0.0713287	473.462	475.642	440.641	615.42	541.331	541.634	stable
ENSMUSG00000005506.16	ENSMUSG00000005506.16	Celf1	9468.51	0.0591802	0.0541819	0.224943	0.489096	9529.64	9463.8	8717.46	9742.15	9434.77	9923.25	stable
ENSMUSG00000002104.11	ENSMUSG00000002104.11	Rapsn	5.99028	-0.00666209	0.122583	0.664004	NA	12.942	3.92282	3.70286	8.71391	3.16568	3.49441	stable
ENSMUSG00000002102.15	ENSMUSG00000002102.15	Psmc3	7315.52	0.148877	0.060467	0.00543298	0.0438204	7182.82	6744.31	6729.03	8118.1	7341.2	7777.69	stable
ENSMUSG00000002105.15	ENSMUSG00000002105.15	Slc39a13	1709.58	-0.126061	0.0740243	0.0394944	0.172235	1733.15	1767.23	1907.9	1701.39	1584.95	1562.88	stable
ENSMUSG00000002100.15	ENSMUSG00000002100.15	Mybpc3	19.5403	0.0149676	0.121203	0.595054	0.800556	22.6485	17.6527	12.96	15.2493	24.2702	24.4609	stable
ENSMUSG00000040687.16	ENSMUSG00000040687.16	Madd	775.287	0.193915	0.0963143	0.00979351	0.067215	698.869	741.413	688.732	795.144	870.561	857.004	stable
ENSMUSG00000002108.10	ENSMUSG00000002108.10	Nr1h3	325.616	-0.295624	0.19071	0.00907214	0.0638035	399.045	361.88	362.88	208.045	349.28	272.564	stable
ENSMUSG00000002103.16	ENSMUSG00000002103.16	Acp2	1584.34	0.00575905	0.0620429	0.915117	0.967779	1595.1	1566.19	1579.27	1570.68	1609.22	1585.59	stable
ENSMUSG00000002109.14	ENSMUSG00000002109.14	Ddb2	456.752	-0.0281775	0.0881484	0.653868	0.834909	457.284	433.472	505.441	464.016	409.428	470.872	stable
ENSMUSG00000027257.13	ENSMUSG00000027257.13	Pacsin3	670.031	-0.208389	0.132941	0.0185638	0.104671	789.463	611.96	816.481	575.118	683.786	543.381	stable
ENSMUSG00000027255.14	ENSMUSG00000027255.14	Arfgap2	1796.45	0.205967	0.0894627	0.00450478	0.0380041	1740.7	1741.73	1444.12	1886.56	1889.91	2075.68	stable
ENSMUSG00000040591.18	ENSMUSG00000040591.18	1110051M20Rik	797.652	-0.124423	0.0858266	0.0622058	0.229642	837.995	828.696	866.47	747.218	742.879	762.655	stable
ENSMUSG00000027253.15	ENSMUSG00000027253.15	Lrp4	128.692	-0.649462	0.272194	0.000688379	0.0091309	126.185	169.662	196.252	71.8898	118.185	89.9811	stable
ENSMUSG00000040549.16	ENSMUSG00000040549.16	Ckap5	7816.6	-0.00399979	0.0598572	0.960502	0.985312	8400.44	7986.86	7092.83	7732.51	7616.62	8070.34	stable
ENSMUSG00000075040.9	ENSMUSG00000075040.9	Zfp408	948.616	0.0160362	0.0762921	0.790715	0.910383	1005.16	981.685	834.995	924.764	977.139	967.952	stable
ENSMUSG00000027247.16	ENSMUSG00000027247.16	Arhgap1	6084.06	0.102089	0.0571746	0.0444444	0.185895	5744.1	5746.93	6004.19	6535.43	6016.9	6456.8	stable
ENSMUSG00000027244.14	ENSMUSG00000027244.14	Atg13	2156.79	-0.109309	0.0647706	0.0495771	0.199215	2299.36	2195.8	2273.56	2008.56	2115.73	2047.72	stable
ENSMUSG00000027243.8	ENSMUSG00000027243.8	Harbi1	319.276	-0.0433892	0.0940776	0.49371	0.732797	332.178	330.498	324.926	318.058	300.739	309.255	stable
ENSMUSG00000040506.16	ENSMUSG00000040506.16	Ambra1	2115.3	0.03767	0.0676326	0.507509	0.743071	2014.64	2207.57	2007.88	2086.98	2338.38	2036.37	stable
ENSMUSG00000040495.4	ENSMUSG00000040495.4	Chrm4	78.857	-0.032696	0.116863	0.497552	0.735161	76.5736	78.4564	96.2744	86.0499	58.0374	77.7506	stable
ENSMUSG00000027239.14	ENSMUSG00000027239.14	Mdk	1196.59	-0.0447949	0.0764708	0.458659	0.706474	1179.88	1218.04	1274.71	1279.86	1183.96	1043.08	stable
ENSMUSG00000040479.12	ENSMUSG00000040479.12	Dgkz	3979.46	0.106557	0.0662785	0.0597383	0.224177	3973.2	3904.19	3518.64	4399.44	4047.85	4033.42	stable
ENSMUSG00000027230.9	ENSMUSG00000027230.9	Creb3l1	7381.21	-0.416106	0.0702023	2.79917e-10	2.2819e-08	8786.55	8902.84	7773.23	5948.33	6640.53	6235.78	stable
ENSMUSG00000058318.15	ENSMUSG00000058318.15	Phf21a	3624.53	-0.232674	0.0695338	0.00015846	0.00281083	3912.8	4188.59	3745.44	3125.03	3368.28	3407.05	stable
ENSMUSG00000040434.16	ENSMUSG00000040434.16	Large2	436.648	0.0449588	0.0967454	0.476395	0.719128	424.929	466.815	373.063	522.835	434.753	397.489	stable
ENSMUSG00000027222.14	ENSMUSG00000027222.14	Pex16	381.964	0.0689181	0.0974389	0.298217	0.572873	367.769	368.745	358.252	406.286	366.163	424.571	stable
ENSMUSG00000044916.10	ENSMUSG00000044916.10	1700029I15Rik	33.1772	0.0448139	0.129699	0.196404	0.452937	20.4915	34.3247	25.92	43.5696	23.215	51.5426	stable
ENSMUSG00000027223.15	ENSMUSG00000027223.15	Mapk8ip1	1063.82	0.0238675	0.0787366	0.695869	0.85787	1070.95	1062.1	1014.58	1234.11	952.869	1048.32	stable
ENSMUSG00000068742.11	ENSMUSG00000068742.11	Cry2	796.216	0.0276974	0.081343	0.653273	0.834645	867.115	798.294	685.029	787.52	845.236	794.105	stable
ENSMUSG00000049922.8	ENSMUSG00000049922.8	Slc35c1	1450.69	0.0432153	0.0756498	0.472312	0.717213	1443.03	1550.49	1260.82	1382.24	1544.85	1522.69	stable
ENSMUSG00000027221.5	ENSMUSG00000027221.5	Chst1	150.848	-0.53937	0.243378	0.00117021	0.0137641	179.031	158.874	220.32	139.423	113.964	93.4755	stable
ENSMUSG00000027220.2	ENSMUSG00000027220.2	Syt13	24.4671	0.0181519	0.120878	0.563146	0.778535	22.6485	23.5369	20.3657	28.3202	32.712	19.2193	stable
ENSMUSG00000075028.12	ENSMUSG00000075028.12	Prdm11	37.551	0.0109122	0.118404	0.756804	0.891115	34.512	29.4211	43.5086	51.1942	42.209	24.4609	stable
ENSMUSG00000068735.14	ENSMUSG00000068735.14	Trp53i11	75.1962	-0.0742786	0.142799	0.128958	0.357976	97.0651	50.9966	113.863	59.9081	61.2031	68.141	stable
ENSMUSG00000027217.13	ENSMUSG00000027217.13	Tspan18	24.4278	-0.05557	0.13854	0.0588671	0.22209	26.9625	23.5369	47.2115	25.0525	6.33135	17.4721	stable
ENSMUSG00000027215.13	ENSMUSG00000027215.13	Cd82	3308.32	0.111139	0.0635661	0.0438665	0.184457	3003.63	3117.66	3342.76	3562.9	3411.54	3411.42	stable
ENSMUSG00000040310.12	ENSMUSG00000040310.12	Alx4	23.4099	-0.0318524	0.125186	0.295458	0.569943	18.3345	37.2668	26.8457	15.2493	20.0493	22.7137	stable
ENSMUSG00000027198.16	ENSMUSG00000027198.16	Ext2	7936.29	-0.026299	0.0495818	0.561725	0.777741	7831	8238.9	7995.4	7932.93	7879.37	7740.12	stable
ENSMUSG00000040272.14	ENSMUSG00000040272.14	Accs	637.588	0.0219236	0.0819911	0.722783	0.873218	682.691	640.4	564.686	672.06	643.688	622.005	stable
ENSMUSG00000087006.3	ENSMUSG00000087006.3	Gm13889	21.9407	-0.0304415	0.125001	0.299365	0.573844	22.6485	23.5369	31.4743	9.80315	23.215	20.9665	stable
ENSMUSG00000040174.14	ENSMUSG00000040174.14	Alkbh3	716.608	0.00108972	0.0759819	0.986608	0.995359	736.616	716.895	695.212	694.934	754.486	701.503	stable
ENSMUSG00000027195.10	ENSMUSG00000027195.10	Hsd17b12	5340.89	0.152195	0.0602694	0.00443424	0.0375035	5149.84	4841.74	5071.07	5493.03	5938.81	5550.87	stable
ENSMUSG00000027194.16	ENSMUSG00000027194.16	Ttc17	1649.79	-0.0102765	0.0639258	0.850393	0.938849	1729.92	1661.31	1582.97	1685.05	1599.72	1639.75	stable
ENSMUSG00000027193.12	ENSMUSG00000027193.12	Api5	6099.42	0.096635	0.0534307	0.0448203	0.187	6010.49	5808.71	5773.69	6192.32	6374.62	6436.71	stable
ENSMUSG00000050587.14	ENSMUSG00000050587.14	Lrrc4c	141.55	-0.194993	0.245241	0.0322685	0.150627	128.342	200.064	166.629	105.656	104.467	144.144	stable
ENSMUSG00000027165.16	ENSMUSG00000027165.16	B230118H07Rik	343.034	-0.217508	0.142451	0.0178317	0.101656	406.595	342.266	393.429	324.593	303.905	287.415	stable
ENSMUSG00000027164.8	ENSMUSG00000027164.8	Traf6	1354.79	0.104557	0.0746713	0.087016	0.281651	1294.2	1361.22	1217.32	1389.87	1415.06	1451.05	stable
ENSMUSG00000032841.15	ENSMUSG00000032841.15	Prr5l	333.003	-0.345084	0.152542	0.0018671	0.0194193	332.178	386.398	429.532	287.559	282.8	279.553	stable
ENSMUSG00000027163.13	ENSMUSG00000027163.13	Commd9	822.076	0.0276332	0.0791962	0.652176	0.834443	846.623	713.953	866.47	845.249	849.457	810.703	stable
ENSMUSG00000048058.17	ENSMUSG00000048058.17	Ldlrad3	1107.21	0.171018	0.109621	0.0289251	0.140619	1023.5	1182.73	839.624	1246.09	1190.29	1161.02	stable
ENSMUSG00000027189.16	ENSMUSG00000027189.16	Trim44	6850.79	0.0409464	0.059804	0.437259	0.691367	7164.48	6813.94	6206	6683.57	7261.01	6975.72	stable
ENSMUSG00000075012.4	ENSMUSG00000075012.4	Fjx1	123.139	-0.0904805	0.14276	0.142128	0.377347	138.048	140.241	133.303	142.69	87.5837	96.9699	stable
ENSMUSG00000027188.8	ENSMUSG00000027188.8	Pamr1	45.2022	-0.117837	0.197987	0.0314765	0.148326	55.0036	50.0159	63.8744	39.2126	31.6568	31.4497	stable
ENSMUSG00000005089.15	ENSMUSG00000005089.15	Slc1a2	27.8773	0.00955945	0.11954	0.760571	0.893353	19.413	26.479	33.3258	41.3911	27.4359	19.2193	stable
ENSMUSG00000005087.17	ENSMUSG00000005087.17	Cd44	3487.31	-0.443619	0.0986362	5.412e-07	2.21727e-05	4253.61	3655.09	4277.73	2427.91	3179.39	3130.12	stable
ENSMUSG00000010914.10	ENSMUSG00000010914.10	Pdhx	1060.9	0.0446744	0.0756426	0.45853	0.706461	1138.9	973.84	996.07	1082.7	1123.82	1050.07	stable
ENSMUSG00000010911.12	ENSMUSG00000010911.12	Apip	764.297	-0.0627636	0.0860482	0.331425	0.602684	799.169	769.853	806.298	638.294	779.812	792.358	stable
ENSMUSG00000012350.15	ENSMUSG00000012350.15	Ehf	26.7659	-0.0176458	0.124713	0.123669	0.348725	42.0615	51.9774	31.4743	0	21.1045	13.9776	stable
ENSMUSG00000027187.10	ENSMUSG00000027187.10	Cat	2146.04	-0.176091	0.0703375	0.00361481	0.032384	2289.66	2315.44	2289.29	1877.85	2079.85	2024.14	stable
ENSMUSG00000032724.5	ENSMUSG00000032724.5	Abtb2	627.152	0.0638385	0.0836346	0.314286	0.586909	621.217	604.114	590.606	619.777	671.123	656.076	stable
ENSMUSG00000027185.15	ENSMUSG00000027185.15	Nat10	1924.35	0.198619	0.0791703	0.00287146	0.027084	1791.39	1755.46	1759.79	1984.59	2281.4	1973.47	stable
ENSMUSG00000027184.14	ENSMUSG00000027184.14	Caprin1	17145.9	0.121289	0.0532681	0.0113936	0.0750052	16318.8	17085.8	15577.9	17965.9	18105.6	17821.5	stable
ENSMUSG00000046085.7	ENSMUSG00000046085.7	4931422A03Rik	16.4204	0.000414634	0.120598	0.988855	0.995468	11.8635	20.5948	16.6629	8.71391	23.215	17.4721	stable
ENSMUSG00000027180.12	ENSMUSG00000027180.12	Fbxo3	2598.22	-0.0596057	0.0601217	0.255319	0.523975	2621.84	2776.38	2599.41	2467.13	2568.42	2556.16	stable
ENSMUSG00000068686.12	ENSMUSG00000068686.12	Cd59b	26.3597	-0.00463727	0.119142	0.879762	0.953805	25.884	25.4983	29.6229	32.6772	14.7732	29.7025	stable
ENSMUSG00000032679.12	ENSMUSG00000032679.12	Cd59a	226.764	-0.246271	0.182029	0.0167142	0.0979957	268.547	220.659	282.343	198.241	204.714	186.077	stable
ENSMUSG00000027177.14	ENSMUSG00000027177.14	Hipk3	4467.03	0.149721	0.0754424	0.017058	0.0988412	4202.92	4631.87	3718.6	4812.26	4653.54	4782.98	stable
ENSMUSG00000027176.8	ENSMUSG00000027176.8	Cstf3	2070.29	0.106285	0.0642388	0.0548384	0.211904	1959.64	2020.25	1953.26	2131.64	2153.72	2203.23	stable
ENSMUSG00000027175.10	ENSMUSG00000027175.10	Tcp11l1	386.886	-0.0739714	0.108837	0.266953	0.537396	379.632	414.838	430.458	393.215	415.759	287.415	stable
ENSMUSG00000027173.7	ENSMUSG00000027173.7	Depdc7	338.887	-0.0555799	0.101227	0.387579	0.649455	338.649	317.748	403.612	343.11	291.242	338.958	stable
ENSMUSG00000074994.6	ENSMUSG00000074994.6	Qser1	3178.66	0.0351865	0.0698707	0.533576	0.759893	3070.49	3447.18	2850.28	2971.44	3266.98	3465.58	stable
ENSMUSG00000027171.10	ENSMUSG00000027171.10	Prrg4	188.085	-0.0417488	0.108023	0.482228	0.723878	221.093	195.16	174.035	157.94	174.112	206.17	stable
ENSMUSG00000045106.12	ENSMUSG00000045106.12	Ccdc73	71.2157	-0.0284119	0.117608	0.525626	0.754571	97.0651	51.9774	78.6858	69.7113	59.0926	70.7618	stable
ENSMUSG00000027170.12	ENSMUSG00000027170.12	Eif3m	4314.77	0.0737104	0.0574419	0.148148	0.385797	4208.31	3989.51	4348.09	4377.65	4406.62	4558.46	stable
ENSMUSG00000016458.15	ENSMUSG00000016458.15	Wt1	10457.5	0.0802865	0.0496256	0.0758401	0.258269	9957.8	10254.2	10158.8	10811.8	10568.1	10994.3	stable
ENSMUSG00000055312.2	ENSMUSG00000055312.2	Them7	8.0873	-0.0245724	0.125514	0.18833	NA	11.8635	11.7685	9.25715	6.53543	2.11045	6.98882	stable
ENSMUSG00000005973.6	ENSMUSG00000005973.6	Rcn1	6032.33	-0.139453	0.0542498	0.00445937	0.0376922	6410.61	6273.57	6391.14	5813.27	5730.93	5574.46	stable
ENSMUSG00000027168.21	ENSMUSG00000027168.21	Pax6	9.71138	0.00601891	0.122186	0.739589	0.883011	15.099	7.84564	3.70286	3.26772	7.38658	20.9665	stable
ENSMUSG00000027167.11	ENSMUSG00000027167.11	Elp4	515.677	0.0228654	0.0820672	0.713177	0.867165	503.66	506.044	515.624	545.709	512.84	510.184	stable
ENSMUSG00000042670.5	ENSMUSG00000042670.5	Immp1l	722.171	0.03632	0.0857357	0.562668	0.778243	672.985	653.149	789.635	738.504	815.689	663.065	stable
ENSMUSG00000027166.14	ENSMUSG00000027166.14	Dnajc24	443.261	0.0270266	0.0887634	0.664358	0.841169	449.735	414.838	441.566	446.588	406.262	500.574	stable
ENSMUSG00000016386.15	ENSMUSG00000016386.15	Mpped2	112.304	-0.0922996	0.143946	0.137587	0.371261	144.519	112.781	119.417	81.6929	104.467	110.948	stable
ENSMUSG00000027122.15	ENSMUSG00000027122.15	Arl14ep	2282.43	0.0835339	0.0668938	0.140718	0.375454	2188.28	2216.39	2187.47	2371.27	2526.21	2204.97	stable
ENSMUSG00000042604.5	ENSMUSG00000042604.5	Kcna4	81.6873	0.583172	0.354385	0.00319394	0.029368	51.7681	46.0931	77.7601	128.53	90.7494	95.2227	stable
ENSMUSG00000057234.9	ENSMUSG00000057234.9	Mettl15	181.349	-0.00449426	0.10595	0.932787	0.975495	158.54	195.16	192.549	185.171	224.763	131.914	stable
ENSMUSG00000027115.14	ENSMUSG00000027115.14	Kif18a	832.962	0.00699434	0.0732246	0.906248	0.963987	850.937	852.232	786.858	828.911	846.291	832.543	stable
ENSMUSG00000048482.14	ENSMUSG00000048482.14	Bdnf	1649.94	-0.372062	0.0944507	7.66856e-06	0.000221891	1798.94	1701.52	2145.81	1364.82	1454.1	1434.46	stable
ENSMUSG00000027162.7	ENSMUSG00000027162.7	Lin7c	5988.34	0.176413	0.0587779	0.000840436	0.010622	5676.15	5510.58	5560.77	6075.77	6502.3	6604.44	stable
ENSMUSG00000050199.13	ENSMUSG00000050199.13	Lgr4	1508.51	-0.0371267	0.0717391	0.525296	0.754571	1597.26	1614.24	1398.76	1516.22	1541.68	1382.91	stable
ENSMUSG00000027160.16	ENSMUSG00000027160.16	Ccdc34	2066.48	0.162451	0.0689661	0.0061894	0.0482932	1931.6	1988.87	1870.87	2253.64	2222.3	2131.59	stable
ENSMUSG00000074971.4	ENSMUSG00000074971.4	Fibin	43.3668	-0.0487445	0.130596	0.196429	0.452937	40.983	47.0738	64.8001	40.3018	18.9941	48.0482	stable
ENSMUSG00000074968.11	ENSMUSG00000074968.11	Ano3	179.123	-0.142258	0.188795	0.0586022	0.22138	196.287	172.604	247.166	139.423	113.964	205.297	stable
ENSMUSG00000027134.4	ENSMUSG00000027134.4	Lpcat4	3671.67	0.0315328	0.060969	0.549352	0.770246	3604.35	3358.91	3893.56	3638.06	3762.93	3772.22	stable
ENSMUSG00000041358.1	ENSMUSG00000041358.1	Nutm1	17.0704	0.0368819	0.128334	0.172511	0.421125	17.256	10.7878	10.1829	17.4278	17.9388	28.8289	stable
ENSMUSG00000027133.3	ENSMUSG00000027133.3	Nop10	1100.15	0.000663916	0.0733321	0.991826	0.996587	1095.76	1059.16	1143.26	1067.45	1211.4	1023.86	stable
ENSMUSG00000027130.15	ENSMUSG00000027130.15	Slc12a6	1220.65	-0.253155	0.0892667	0.000711917	0.00939661	1345.97	1416.14	1272.86	1059.83	1048.89	1180.24	stable
ENSMUSG00000027131.3	ENSMUSG00000027131.3	Emc4	1763	0.040923	0.0644166	0.457477	0.705989	1742.86	1671.12	1775.52	1710.11	1845.59	1832.82	stable
ENSMUSG00000027132.3	ENSMUSG00000027132.3	Katnbl1	960.11	0.209459	0.0973009	0.00619591	0.0483158	839.074	809.081	972.001	1069.63	1027.79	1043.08	stable
ENSMUSG00000055943.5	ENSMUSG00000055943.5	Emc7	2711.93	0.16443	0.0730658	0.00788272	0.0579927	2464.37	2400.77	2719.75	2799.34	3061.21	2826.11	stable
ENSMUSG00000003604.14	ENSMUSG00000003604.14	Aven	749.754	0.0422455	0.0783448	0.490426	0.730247	776.521	730.625	690.584	772.27	785.088	743.436	stable
ENSMUSG00000044042.19	ENSMUSG00000044042.19	Fmn1	1167.35	0.166565	0.0853118	0.0151051	0.0916082	1064.48	1156.25	1029.4	1265.7	1189.24	1299.05	stable
ENSMUSG00000074934.3	ENSMUSG00000074934.3	Grem1	594.52	0.510401	0.125272	3.08231e-06	0.000101709	497.189	419.742	523.955	650.276	789.309	686.652	stable
ENSMUSG00000041219.14	ENSMUSG00000041219.14	Arhgap11a	4331.31	0.0651044	0.0630483	0.230497	0.495423	4428.33	4320	3873.19	4243.67	4616.61	4506.04	stable
ENSMUSG00000040383.16	ENSMUSG00000040383.16	Aqr	3824.33	0.0999261	0.0619136	0.060641	0.225606	3793.09	3557.02	3638.06	3796	4206.13	3955.67	stable
ENSMUSG00000040321.3	ENSMUSG00000040321.3	Zfp770	886.701	0.00070584	0.0744853	0.991353	0.996411	943.688	862.039	854.435	831.089	931.764	897.19	stable
ENSMUSG00000057147.13	ENSMUSG00000057147.13	Dph6	828.403	0.00793385	0.0775439	0.896497	0.960358	864.958	868.904	740.572	812.572	877.948	805.462	stable
ENSMUSG00000040282.13	ENSMUSG00000040282.13	BC052040	497.513	-0.0422099	0.0854579	0.500835	0.737717	530.623	490.352	510.069	474.908	506.508	472.619	stable
ENSMUSG00000027210.20	ENSMUSG00000027210.20	Meis2	4202.81	0.116373	0.0621117	0.0313306	0.147951	4130.66	4073.85	3800.06	4596.59	4229.34	4386.36	stable
ENSMUSG00000027351.14	ENSMUSG00000027351.14	Spred1	5966.19	-0.0430515	0.0733566	0.466741	0.713309	6121.57	6141.17	6031.96	4840.58	6470.64	6191.22	stable
ENSMUSG00000027349.5	ENSMUSG00000027349.5	Fam98b	2300.52	0.100025	0.0671188	0.0809321	0.269057	2249.75	2070.27	2284.67	2308.1	2471.34	2419.01	stable
ENSMUSG00000040152.8	ENSMUSG00000040152.8	Thbs1	44508.3	0.353381	0.0514317	7.81876e-13	9.43676e-11	37917.9	40182.4	38635.7	49123.6	51388.4	49801.5	stable
ENSMUSG00000027344.14	ENSMUSG00000027344.14	Fsip1	25.9152	0.017355	0.121479	0.545387	0.767818	18.3345	15.6913	35.1772	29.4094	41.1538	15.7249	stable
ENSMUSG00000040133.2	ENSMUSG00000040133.2	Gpr176	1541.58	-0.384885	0.127753	0.000214297	0.00357972	1798.94	1726.04	1811.63	971.601	1501.59	1439.7	stable
ENSMUSG00000005102.13	ENSMUSG00000005102.13	Eif2ak4	2112.18	-0.0189044	0.0655954	0.733084	0.879335	2067.49	2307.6	2019.91	1986.77	2137.89	2153.43	stable
ENSMUSG00000009549.14	ENSMUSG00000009549.14	Srp14	2994.14	0.0733112	0.0628215	0.177127	0.428256	2810.57	2776.38	3107.63	3033.53	3137.19	3099.54	stable
ENSMUSG00000040093.16	ENSMUSG00000040093.16	Bmf	2037.09	0.324757	0.0867047	2.04569e-05	0.000516122	1759.04	1943.76	1653.33	2440.98	2099.9	2325.53	stable
ENSMUSG00000040084.9	ENSMUSG00000040084.9	Bub1b	5841.02	0.0981548	0.0577532	0.0578498	0.219551	5868.12	5678.28	5282.13	6112.81	6081.26	6023.49	stable
ENSMUSG00000074923.10	ENSMUSG00000074923.10	Pak6	246.564	-0.0596614	0.110319	0.342812	0.613171	220.014	244.195	315.669	238.543	221.597	239.367	stable
ENSMUSG00000078137.1	ENSMUSG00000078137.1	Ankrd63	43.7745	-0.0335087	0.122598	0.387416	0.649426	49.611	40.2089	55.5429	52.2835	27.4359	37.5649	stable
ENSMUSG00000040061.17	ENSMUSG00000040061.17	Plcb2	7.26793	-0.00137102	0.122005	0.936251	NA	10.785	7.84564	3.70286	6.53543	9.49703	5.24162	stable
ENSMUSG00000074918.4	ENSMUSG00000074918.4	Inafm2	745.819	-0.0108742	0.0811319	0.857744	0.942458	726.91	711.011	813.704	682.953	828.352	711.986	stable
ENSMUSG00000045838.8	ENSMUSG00000045838.8	Ccdc9b	1759.05	0.304449	0.0773729	1.06081e-05	0.000297316	1531.47	1551.47	1586.68	2073.91	1970.11	1840.68	stable
ENSMUSG00000040035.14	ENSMUSG00000040035.14	Disp2	11.6851	-0.0553595	0.141341	0.00415849	0.0359198	8.62801	21.5755	28.6972	0	4.2209	6.98882	stable
ENSMUSG00000027331.15	ENSMUSG00000027331.15	Knstrn	3368.5	0.0332326	0.0561317	0.522979	0.753725	3337.96	3187.29	3440.88	3408.23	3414.71	3421.9	stable
ENSMUSG00000027332.11	ENSMUSG00000027332.11	Ivd	1663.1	0.0573325	0.0685034	0.316363	0.588574	1564.91	1642.68	1645.92	1831.01	1612.38	1681.69	stable
ENSMUSG00000040007.8	ENSMUSG00000040007.8	Bahd1	2305.05	-0.0385141	0.0606525	0.465125	0.71239	2250.83	2432.15	2350.39	2254.72	2326.77	2215.46	stable
ENSMUSG00000074916.5	ENSMUSG00000074916.5	Chst14	1125.36	-0.105745	0.0799267	0.0959917	0.299837	1132.43	1240.59	1171.96	1040.22	1027.79	1139.18	stable
ENSMUSG00000039983.13	ENSMUSG00000039983.13	Ccdc32	658.239	0.0340432	0.0833641	0.584932	0.793602	569.449	659.034	704.469	665.525	697.504	653.455	stable
ENSMUSG00000027324.1	ENSMUSG00000027324.1	Rpusd2	196.283	0.0790307	0.117767	0.232161	0.497954	167.168	192.218	188.846	198.241	216.321	214.906	stable
ENSMUSG00000027326.13	ENSMUSG00000027326.13	Knl1	2136.61	0.0378881	0.0783728	0.536661	0.76218	2262.7	2273.27	1742.2	2231.85	2026.03	2283.6	stable
ENSMUSG00000027323.10	ENSMUSG00000027323.10	Rad51	1858.51	0.112214	0.0761331	0.0710184	0.248546	1903.55	1633.85	1757.01	1889.83	2074.57	1892.22	stable
ENSMUSG00000070730.11	ENSMUSG00000070730.11	Rmdn3	917.063	0.126359	0.0879348	0.0624769	0.230314	832.603	846.348	907.201	902.979	1033.07	980.182	stable
ENSMUSG00000046814.3	ENSMUSG00000046814.3	Gchfr	42.6689	-0.014597	0.117256	0.707968	0.865151	34.512	50.9966	48.1372	41.3911	39.0433	41.9329	stable
ENSMUSG00000034278.3	ENSMUSG00000034278.3	Dnajc17	228.112	0.0960216	0.128401	0.168462	0.416269	175.796	196.141	255.497	240.722	258.53	241.988	stable
ENSMUSG00000055926.3	ENSMUSG00000055926.3	Gm14137	21.5051	-0.0107524	0.120428	0.704833	0.863599	26.9625	25.4983	16.6629	15.2493	15.8284	28.8289	stable
ENSMUSG00000068580.11	ENSMUSG00000068580.11	Zfyve19	722.088	0.028502	0.0778674	0.639323	0.826111	717.203	667.86	747.052	702.559	743.934	753.919	stable
ENSMUSG00000027315.13	ENSMUSG00000027315.13	Spint1	2390.82	-0.118621	0.0715291	0.0469064	0.192023	2345.74	2539.04	2656.8	2136	2302.5	2364.84	stable
ENSMUSG00000034226.7	ENSMUSG00000034226.7	Rhov	39.7604	0.0209751	0.119204	0.579016	0.788986	36.669	37.2668	37.0286	29.4094	52.7613	45.4273	stable
ENSMUSG00000034216.12	ENSMUSG00000034216.12	Vps18	1716.62	0.000204405	0.0668116	0.995796	0.99852	1707.27	1696.62	1745.9	1628.41	1878.3	1643.25	stable
ENSMUSG00000027314.6	ENSMUSG00000027314.6	Dll4	5.69082	-0.0267474	0.127187	0.0236925	NA	6.47101	19.6141	3.70286	4.35696	0	0	stable
ENSMUSG00000027313.3	ENSMUSG00000027313.3	Chac1	938.806	0.109291	0.0821177	0.0911451	0.290385	831.524	923.824	914.607	985.761	985.581	991.539	stable
ENSMUSG00000034154.15	ENSMUSG00000034154.15	Ino80	1964.2	-0.0159781	0.0791212	0.791723	0.910604	2098.76	2208.55	1642.22	1761.3	2039.75	2034.62	stable
ENSMUSG00000048647.9	ENSMUSG00000048647.9	Exd1	34.7217	-0.0491949	0.13119	0.1845	0.438409	30.198	43.151	49.9886	26.1417	22.1597	36.6913	stable
ENSMUSG00000014077.13	ENSMUSG00000014077.13	Chp1	6813.49	0.127452	0.0554384	0.0104343	0.0703871	6320.02	6337.31	6756.8	7060.45	7180.81	7225.57	stable
ENSMUSG00000072980.3	ENSMUSG00000072980.3	Oip5	503.415	-0.0422064	0.0850411	0.500497	0.737712	526.309	496.237	526.732	496.693	469.575	504.942	stable
ENSMUSG00000027306.15	ENSMUSG00000027306.15	Nusap1	3164.34	0.105961	0.0618258	0.0495428	0.199169	3115.79	3075.49	2884.53	3382.09	3317.63	3210.49	stable
ENSMUSG00000027305.9	ENSMUSG00000027305.9	Ndufaf1	690.15	0.0233833	0.0809282	0.703927	0.862889	699.947	632.555	709.098	653.543	766.094	679.663	stable
ENSMUSG00000027304.9	ENSMUSG00000027304.9	Rtf1	3465.29	0.059401	0.0621183	0.265486	0.535811	3539.64	3449.14	3132.62	3514.97	3693.29	3462.09	stable
ENSMUSG00000027296.7	ENSMUSG00000027296.7	Itpka	170.75	-0.0713382	0.119282	0.260639	0.529701	188.738	173.585	186.995	144.869	147.732	182.583	stable
ENSMUSG00000027297.14	ENSMUSG00000027297.14	Ltk	105.398	0.00912468	0.108925	0.86093	0.943753	100.301	95.1284	116.64	101.299	94.9703	124.052	stable
ENSMUSG00000034032.15	ENSMUSG00000034032.15	Rpap1	2526.51	-0.0228951	0.0682907	0.687575	0.85285	2780.38	2623.39	2262.45	2488.91	2577.92	2425.99	stable
ENSMUSG00000027298.17	ENSMUSG00000027298.17	Tyro3	2305.56	-0.333986	0.0710224	2.95099e-07	1.30477e-05	2550.66	2679.29	2536.46	2042.32	2100.95	1923.67	stable
ENSMUSG00000033943.15	ENSMUSG00000033943.15	Mga	4701.49	0.00786621	0.0695421	0.891978	0.959	4868.35	5155.56	4026.86	4453.9	4767.51	4936.73	stable
ENSMUSG00000033902.12	ENSMUSG00000033902.12	Mapkbp1	1113.11	-0.0469234	0.0760367	0.43671	0.690835	1225.18	1171.94	1025.69	1104.49	1043.62	1107.73	stable
ENSMUSG00000098789.7	ENSMUSG00000098789.7	Jmjd7	11.0111	-0.008856	0.122056	0.660345	0.838511	3.2355	18.6334	14.8114	8.71391	8.4418	12.2304	stable
ENSMUSG00000098488.7	ENSMUSG00000098488.7	Pla2g4b	39.4651	0.0058935	0.116596	0.884504	0.955775	33.4335	39.2282	43.5086	41.3911	39.0433	40.1857	stable
ENSMUSG00000074899.6	ENSMUSG00000074899.6	Sptbn5	9.70793	0.0036963	0.121913	0.846031	0.936833	15.099	10.7878	1.85143	10.8924	7.38658	12.2304	stable
ENSMUSG00000027293.13	ENSMUSG00000027293.13	Ehd4	2137.96	0.298771	0.0727555	5.38254e-06	0.000166039	1849.63	1832.94	2013.43	2313.54	2422.8	2395.42	stable
ENSMUSG00000046971.7	ENSMUSG00000046971.7	Pla2g4f	6.32306	-0.0186188	0.1244	0.234887	NA	8.62801	14.7106	2.77715	2.17848	5.27613	4.36801	stable
ENSMUSG00000027291.15	ENSMUSG00000027291.15	Vps39	2270.19	0.00372472	0.0616809	0.945908	0.980399	2409.37	2253.66	2137.48	2300.47	2233.91	2286.22	stable
ENSMUSG00000033808.16	ENSMUSG00000033808.16	Tmem87a	1237.31	0.0258079	0.0670184	0.647353	0.831489	1209	1209.21	1247.86	1223.22	1239.89	1294.68	stable
ENSMUSG00000062646.12	ENSMUSG00000062646.12	Ganc	378.36	-0.0463868	0.0917831	0.466232	0.713137	401.202	390.32	379.543	370.341	346.114	382.638	stable
ENSMUSG00000027288.16	ENSMUSG00000027288.16	Zfp106	10031.9	0.0380445	0.0605624	0.472122	0.717094	9996.63	10560.2	9029.43	9652.83	10640.9	10311.1	stable
ENSMUSG00000027287.14	ENSMUSG00000027287.14	Snap23	2831.61	0.0700497	0.0593912	0.176831	0.42785	2804.1	2759.7	2675.32	2967.09	2965.18	2818.24	stable
ENSMUSG00000027286.16	ENSMUSG00000027286.16	Lrrc57	451.866	0.0174772	0.0849804	0.778013	0.902949	464.834	423.664	451.749	479.265	440.029	451.653	stable
ENSMUSG00000027285.13	ENSMUSG00000027285.13	Haus2	1171.16	0.0743003	0.0795739	0.234413	0.499799	1206.84	1163.12	1011.81	1180.73	1284.21	1180.24	stable
ENSMUSG00000033705.17	ENSMUSG00000033705.17	Stard9	832.489	-0.110105	0.107755	0.125226	0.351122	852.016	1070.93	737.795	828.911	731.271	774.012	stable
ENSMUSG00000027284.16	ENSMUSG00000027284.16	Cdan1	1177.28	0.0759698	0.0856068	0.24342	0.509945	1192.82	1210.19	984.961	1322.34	1237.78	1115.59	stable
ENSMUSG00000090100.7	ENSMUSG00000090100.7	Ttbk2	1079.14	-0.0551468	0.0737531	0.351588	0.620256	1077.42	1190.58	1059.02	1058.74	1057.34	1031.72	stable
ENSMUSG00000027272.5	ENSMUSG00000027272.5	Ubr1	2181.13	0.0208765	0.0697188	0.720002	0.871352	2256.22	2320.35	1900.49	2108.77	2239.19	2261.76	stable
ENSMUSG00000054484.14	ENSMUSG00000054484.14	Tmem62	960.717	0.017268	0.0726163	0.769868	0.898347	1012.71	901.268	942.378	957.441	1003.52	946.985	stable
ENSMUSG00000023572.16	ENSMUSG00000023572.16	Ccndbp1	1547.36	-0.0607994	0.068848	0.289363	0.56363	1532.55	1535.78	1705.17	1520.58	1511.08	1479.01	stable
ENSMUSG00000074890.4	ENSMUSG00000074890.4	Lcmt2	371.444	0.069725	0.100765	0.294209	0.569173	352.67	319.71	387.875	419.357	377.771	371.281	stable
ENSMUSG00000027259.15	ENSMUSG00000027259.15	Adal	293.828	0.0423261	0.0964258	0.504219	0.740519	278.253	290.289	284.195	310.433	317.623	282.174	stable
ENSMUSG00000050619.14	ENSMUSG00000050619.14	Zscan29	862.221	-0.00824776	0.075171	0.889167	0.957949	857.408	930.689	810.927	816.929	886.389	870.982	stable
ENSMUSG00000027263.12	ENSMUSG00000027263.12	Tubgcp4	1567.55	0.0334486	0.0731485	0.561167	0.77753	1573.53	1685.83	1360.8	1533.65	1623.99	1627.52	stable
ENSMUSG00000043909.16	ENSMUSG00000043909.16	Trp53bp1	3515.96	-0.0133852	0.0637375	0.805278	0.916361	3592.49	3830.63	3191.87	3583.6	3482.24	3414.91	stable
ENSMUSG00000027254.13	ENSMUSG00000027254.13	Map1a	2184.9	0.00222304	0.0687786	0.969804	0.988458	2207.69	2291.91	2046.76	2424.65	2107.29	2031.13	stable
ENSMUSG00000033526.16	ENSMUSG00000033526.16	Ppip5k1	799.54	-0.09361	0.0827155	0.144996	0.380914	825.053	868.904	816.481	771.181	735.492	780.127	stable
ENSMUSG00000033486.14	ENSMUSG00000033486.14	Catsper2	117.011	0.0912739	0.147597	0.125683	0.351739	121.871	109.839	74.0572	116.549	163.56	116.189	stable
ENSMUSG00000027248.13	ENSMUSG00000027248.13	Pdia3	37987.9	0.0443229	0.0477403	0.294512	0.569512	37275.2	36806.8	37770.1	40244.1	37738	38093.5	stable
ENSMUSG00000027246.12	ENSMUSG00000027246.12	Ell3	6.57759	0.0235222	0.125446	0.171835	NA	4.314	3.92282	3.70286	9.80315	11.6075	6.11522	stable
ENSMUSG00000074884.12	ENSMUSG00000074884.12	Serf2	2118.33	0.0274108	0.076514	0.652768	0.834604	1945.62	1869.22	2443.89	2097.87	2280.34	2073.06	stable
ENSMUSG00000027245.11	ENSMUSG00000027245.11	Hypk	61.617	0.0384164	0.120989	0.401583	0.661585	58.2391	43.151	67.5772	67.5328	63.3135	69.8882	stable
ENSMUSG00000048222.3	ENSMUSG00000048222.3	Mfap1b	735.559	0.250215	0.103091	0.00224594	0.0224209	683.77	656.091	636.892	821.286	751.321	863.993	stable
ENSMUSG00000068479.5	ENSMUSG00000068479.5	Mfap1a	1012.62	0.0531535	0.0741279	0.374736	0.63986	1038.6	980.705	938.675	1024.97	1013.02	1079.77	stable
ENSMUSG00000027242.14	ENSMUSG00000027242.14	Wdr76	1201.9	0.0947966	0.0736691	0.119329	0.341042	1182.04	1144.48	1124.74	1211.23	1267.33	1281.58	stable
ENSMUSG00000027238.17	ENSMUSG00000027238.17	Frmd5	108.543	-0.047345	0.11746	0.388023	0.649965	105.693	117.685	124.046	115.459	84.418	103.959	stable
ENSMUSG00000060227.15	ENSMUSG00000060227.15	Casc4	3038.56	-0.090958	0.0608478	0.0860311	0.279544	3265.7	3121.58	3078.93	2822.22	3019	2923.95	stable
ENSMUSG00000033411.16	ENSMUSG00000033411.16	Ctdspl2	2226.61	0.0354733	0.0715043	0.54523	0.767677	2271.32	2335.06	1956.04	2072.82	2349.99	2374.45	stable
ENSMUSG00000027236.8	ENSMUSG00000027236.8	Eif3j1	3270.33	0.196294	0.0680962	0.0010243	0.0124524	3243.05	2889.16	2927.11	3519.33	3580.38	3462.96	stable
ENSMUSG00000033396.13	ENSMUSG00000033396.13	Spg11	1992.33	0.00253519	0.0674887	0.965935	0.98678	2113.86	2081.06	1776.45	2003.11	1960.61	2018.9	stable
ENSMUSG00000060802.8	ENSMUSG00000060802.8	B2m	36437.1	0.0755548	0.0632524	0.16252	0.406892	32308.7	34147.2	39220.7	38612.4	36958.2	37375.3	stable
ENSMUSG00000033368.8	ENSMUSG00000033368.8	Trim69	18.7667	-0.0259005	0.12419	0.332996	0.603674	29.1195	11.7685	25.92	11.9816	13.7179	20.0929	stable
ENSMUSG00000027227.7	ENSMUSG00000027227.7	Sord	1649.18	-0.0479778	0.0794599	0.432692	0.6878	1581.08	1583.84	1910.68	1759.12	1625.05	1435.33	stable
ENSMUSG00000033268.8	ENSMUSG00000033268.8	Duox1	5.22019	-0.0133091	0.12345	0.374238	NA	10.785	5.88423	3.70286	2.17848	5.27613	3.49441	stable
ENSMUSG00000033256.14	ENSMUSG00000033256.14	Shf	396.852	-0.151185	0.119521	0.0541588	0.210431	414.144	436.414	438.789	377.966	330.286	383.512	stable
ENSMUSG00000027199.14	ENSMUSG00000027199.14	Gatm	244.341	-0.0752881	0.119274	0.245312	0.512066	214.622	244.195	325.852	211.312	223.708	246.356	stable
ENSMUSG00000033213.16	ENSMUSG00000033213.16	AA467197	5.29356	-0.00101471	0.122402	0.943549	NA	2.157	3.92282	10.1829	2.17848	6.33135	6.98882	stable
ENSMUSG00000005802.12	ENSMUSG00000005802.12	Slc30a4	2176.17	0.0330671	0.0738585	0.57885	0.788971	2312.31	2176.18	1930.12	1969.34	2271.9	2397.17	stable
ENSMUSG00000005804.14	ENSMUSG00000005804.14	Bloc1s6	826.243	0.048532	0.0816711	0.438894	0.691971	849.859	843.406	719.281	879.016	791.419	874.476	stable
ENSMUSG00000005803.14	ENSMUSG00000005803.14	Sqor	437.886	-0.214835	0.126807	0.0143469	0.0884922	519.838	448.182	480.446	421.535	385.157	372.155	stable
ENSMUSG00000027200.17	ENSMUSG00000027200.17	Sema6d	913.332	0.171853	0.127189	0.0377535	0.166981	808.876	997.377	682.252	1137.17	937.04	917.283	stable
ENSMUSG00000035183.14	ENSMUSG00000035183.14	Slc24a5	47.8137	-0.0600714	0.134098	0.178806	0.430528	61.4746	54.9195	49.0629	40.3018	34.8224	46.3009	stable
ENSMUSG00000027201.16	ENSMUSG00000027201.16	Myef2	4580.47	0.100437	0.067718	0.0794388	0.266522	4349.59	4787.8	4003.72	4724.03	4939.51	4678.14	stable
ENSMUSG00000027203.15	ENSMUSG00000027203.15	Dut	3900.3	0.0368066	0.0549988	0.454828	0.703944	3787.7	3741.39	3987.06	4023.65	3966.59	3895.39	stable
ENSMUSG00000027204.13	ENSMUSG00000027204.13	Fbn1	16939.5	-0.353659	0.0816514	1.51289e-06	5.47787e-05	18379.8	21993.3	17148	15382.2	14078.8	14654.7	stable
ENSMUSG00000068394.4	ENSMUSG00000068394.4	Cep152	795.972	0.0396714	0.0802934	0.504729	0.740619	812.111	762.988	758.161	729.79	881.113	831.67	stable
ENSMUSG00000035109.14	ENSMUSG00000035109.14	Shc4	383.209	0.240529	0.15148	0.0132273	0.0835482	368.847	336.382	306.412	404.108	499.122	384.385	stable
ENSMUSG00000091337.3	ENSMUSG00000091337.3	Eid1	2402.81	0.0924616	0.066036	0.100039	0.307461	2257.3	2245.81	2413.34	2628.33	2481.89	2390.18	stable
ENSMUSG00000035093.16	ENSMUSG00000035093.16	Secisbp2l	3533.41	-0.281477	0.0717606	1.26794e-05	0.000346664	3911.72	4038.54	3774.14	2915.89	3376.72	3183.41	stable
ENSMUSG00000027206.13	ENSMUSG00000027206.13	Cops2	6248.44	-0.0305556	0.0543072	0.517765	0.749829	6272.56	6385.37	6339.3	5820.89	6466.42	6206.07	stable
ENSMUSG00000027207.15	ENSMUSG00000027207.15	Galk2	1498.15	-0.256834	0.085451	0.000411905	0.00606406	1615.59	1618.16	1718.13	1229.75	1362.3	1444.94	stable
ENSMUSG00000027208.14	ENSMUSG00000027208.14	Fgf7	44.7137	-1.23071	0.455355	0.000241899	0.0039521	35.5905	77.4757	85.1658	19.6063	18.9941	31.4497	down
ENSMUSG00000023330.12	ENSMUSG00000023330.12	Dtwd1	721.382	-0.529667	0.156685	4.33173e-05	0.000965593	875.743	732.586	1003.48	429.16	612.031	675.295	stable
ENSMUSG00000060131.11	ENSMUSG00000060131.11	Atp8b4	6.33722	-0.0246161	0.126348	0.0634309	NA	6.47101	8.82634	15.7372	0	0	6.98882	stable
ENSMUSG00000027360.5	ENSMUSG00000027360.5	Hdc	63.6129	-0.109042	0.178206	0.0539843	0.209936	100.301	70.6107	58.3201	49.0157	52.7613	50.669	stable
ENSMUSG00000027361.15	ENSMUSG00000027361.15	Gabpb1	1724.28	0.0482669	0.0668394	0.391955	0.653925	1603.73	1667.2	1784.78	1722.09	1726.35	1841.55	stable
ENSMUSG00000027363.15	ENSMUSG00000027363.15	Usp8	4617.59	0.00427534	0.054443	0.96449	0.986207	4634.32	4793.68	4411.96	4569.36	4736.91	4559.33	stable
ENSMUSG00000027364.14	ENSMUSG00000027364.14	Usp50	19.4484	0.025995	0.12373	0.364625	0.63199	11.8635	18.6334	18.5143	21.7848	17.9388	27.9553	stable
ENSMUSG00000027365.14	ENSMUSG00000027365.14	Trpm7	7018.81	0.157434	0.0691505	0.00807309	0.0589723	6685.63	7074.8	5950.5	7607.24	7162.87	7631.79	stable
ENSMUSG00000027366.12	ENSMUSG00000027366.12	Sppl2a	3600.32	-0.0736545	0.0552333	0.135337	0.368295	3671.22	3720.79	3738.04	3477.94	3455.86	3538.09	stable
ENSMUSG00000001998.15	ENSMUSG00000001998.15	Ap4e1	1117.64	-0.00239148	0.0783562	0.967586	0.987744	1154	1230.78	974.778	1036.96	1103.77	1205.57	stable
ENSMUSG00000001999.15	ENSMUSG00000001999.15	Blvra	1512.22	0.0133021	0.066113	0.813713	0.920175	1558.43	1448.5	1502.44	1443.24	1523.75	1596.95	stable
ENSMUSG00000034906.15	ENSMUSG00000034906.15	Ncaph	4226.89	0.0654714	0.0555437	0.187324	0.441283	4227.72	4082.67	4025.94	4205.55	4423.51	4395.97	stable
ENSMUSG00000074825.4	ENSMUSG00000074825.4	Itpripl1	850.439	-0.0389963	0.0761089	0.517125	0.749454	854.173	829.676	920.161	804.948	871.616	822.06	stable
ENSMUSG00000044145.2	ENSMUSG00000044145.2	1810024B03Rik	36.9228	0.0406475	0.126664	0.269885	0.540585	34.512	22.5562	37.0286	33.7664	56.9822	36.6913	stable
ENSMUSG00000003660.10	ENSMUSG00000003660.10	Snrnp200	10261.9	0.070994	0.057605	0.163282	0.408115	10408.6	10273.9	9184.95	10335.8	10689.4	10678.9	stable
ENSMUSG00000003662.10	ENSMUSG00000003662.10	Ciao1	1597.63	-0.0375792	0.0681297	0.50773	0.743268	1716.97	1538.73	1626.48	1482.45	1574.4	1646.74	stable
ENSMUSG00000034850.15	ENSMUSG00000034850.15	Tmem127	3128.19	0.0447772	0.0614867	0.401428	0.661584	3053.24	3159.83	2983.58	3373.37	2974.68	3224.47	stable
ENSMUSG00000027367.16	ENSMUSG00000027367.16	Stard7	2711.61	0.103984	0.067699	0.0703228	0.247144	2559.28	2694.98	2515.17	2700.22	3046.44	2753.6	stable
ENSMUSG00000027368.6	ENSMUSG00000027368.6	Dusp2	10.5979	-0.0303137	0.12682	0.167797	0.415292	17.256	11.7685	12.96	6.53543	6.33135	8.73603	stable
ENSMUSG00000046338.4	ENSMUSG00000046338.4	Gpat2	10.4673	0.00279237	0.121754	0.888714	0.957657	15.099	5.88423	9.25715	19.6063	4.2209	8.73603	stable
ENSMUSG00000027371.10	ENSMUSG00000027371.10	Fahd2a	139.968	0.0241474	0.105934	0.671686	0.846069	133.734	141.221	133.303	143.78	134.014	153.754	stable
ENSMUSG00000079056.12	ENSMUSG00000079056.12	Kcnip3	40.6636	-0.0603153	0.137131	0.134447	0.36698	34.512	45.1124	65.7258	28.3202	37.9881	32.3233	stable
ENSMUSG00000034800.15	ENSMUSG00000034800.15	Zfp661	102.731	-0.139504	0.199259	0.0513951	0.204374	147.755	100.032	112.012	71.8898	83.3628	101.338	stable
ENSMUSG00000027374.12	ENSMUSG00000027374.12	Mrps5	1496.74	0.155783	0.0776943	0.0151784	0.0917365	1425.78	1364.16	1402.46	1603.36	1687.31	1497.36	stable
ENSMUSG00000027378.16	ENSMUSG00000027378.16	Nphp1	1270.41	0.101775	0.0729876	0.0908744	0.290042	1230.57	1207.25	1198.8	1377.89	1295.82	1312.15	stable
ENSMUSG00000051319.6	ENSMUSG00000051319.6	Mtln	270.871	0.102139	0.116096	0.15348	0.393752	257.762	251.06	247.166	287.559	298.629	283.047	stable
ENSMUSG00000027379.13	ENSMUSG00000027379.13	Bub1	2841.98	0.0879389	0.0652592	0.112734	0.329041	2814.89	2753.82	2630.88	2744.88	3055.93	3051.49	stable
ENSMUSG00000027381.16	ENSMUSG00000027381.16	Bcl2l11	2328.4	0.170763	0.0758157	0.007319	0.0548897	2036.21	2367.42	2089.34	2425.73	2485.06	2566.65	stable
ENSMUSG00000014355.10	ENSMUSG00000014355.10	Anapc1	15037.7	0.218918	0.0692619	0.000337369	0.00518318	13893.3	14951.8	12448.1	16865.8	15775.6	16291.8	stable
ENSMUSG00000014361.5	ENSMUSG00000014361.5	Mertk	461.514	0.0872023	0.126614	0.191483	0.446371	364.533	515.851	390.652	675.328	394.654	428.065	stable
ENSMUSG00000014353.15	ENSMUSG00000014353.15	Tmem87b	2009.06	0.0145438	0.0612941	0.785557	0.907173	1900.32	2077.13	2008.8	2053.22	2003.87	2011.03	stable
ENSMUSG00000027386.9	ENSMUSG00000027386.9	Fbln7	23.2372	-0.0578744	0.139986	0.0551307	0.212507	19.413	23.5369	49.9886	10.8924	18.9941	16.5985	stable
ENSMUSG00000027387.11	ENSMUSG00000027387.11	Zc3h8	287.734	0.124239	0.123619	0.100151	0.307734	254.526	279.501	260.126	325.682	311.292	295.278	stable
ENSMUSG00000042851.17	ENSMUSG00000042851.17	Zc3h6	150.347	-0.0860403	0.133667	0.175945	0.426399	149.912	144.164	199.955	119.816	151.952	136.282	stable
ENSMUSG00000079051.5	ENSMUSG00000079051.5	Vinac1	18.5604	-0.0444457	0.131761	0.11691	0.336392	21.57	20.5948	29.6229	9.80315	10.5523	19.2193	stable
ENSMUSG00000027394.13	ENSMUSG00000027394.13	Ttl	838.476	0.022794	0.0780756	0.708808	0.865631	770.05	914.017	797.967	876.837	867.395	804.588	stable
ENSMUSG00000027395.15	ENSMUSG00000027395.15	Polr1b	1707.74	0.130161	0.0859951	0.0525399	0.206299	1729.92	1626.01	1458.93	1646.93	1980.66	1803.99	stable
ENSMUSG00000037938.4	ENSMUSG00000037938.4	Chchd5	401.583	-0.144142	0.121614	0.0653466	0.236372	435.714	390.32	476.743	386.68	376.716	343.326	stable
ENSMUSG00000027397.14	ENSMUSG00000027397.14	Slc20a1	1018.55	0.255651	0.111875	0.00305789	0.0284688	994.378	813.004	914.607	1033.69	1286.32	1069.29	stable
ENSMUSG00000048327.6	ENSMUSG00000048327.6	Ckap2l	3222.61	0.112917	0.0645211	0.042286	0.179995	3217.17	3123.54	2870.64	3411.5	3426.32	3286.49	stable
ENSMUSG00000027399.1	ENSMUSG00000027399.1	Il1a	15.8139	0.00363613	0.120615	0.888129	0.957404	9.70651	20.5948	15.7372	13.0709	20.0493	15.7249	stable
ENSMUSG00000037902.18	ENSMUSG00000037902.18	Sirpa	798.535	0.00864349	0.0734278	0.884431	0.955774	787.306	814.966	782.23	784.252	828.352	794.105	stable
ENSMUSG00000037885.18	ENSMUSG00000037885.18	Stk35	1849.15	0.0537264	0.0712146	0.370892	0.636622	1947.77	1851.57	1607.97	1876.76	1919.46	1891.35	stable
ENSMUSG00000027404.15	ENSMUSG00000027404.15	Snrpb	8615.18	0.139825	0.0654023	0.0134912	0.0846379	8097.39	7489.64	8784.11	8874.03	9449.54	8996.36	stable
ENSMUSG00000027405.16	ENSMUSG00000027405.16	Nop56	7702.22	0.175732	0.0688252	0.00316942	0.0292027	7653.04	6860.03	6971.56	7831.63	8921.93	7975.12	stable
ENSMUSG00000027406.13	ENSMUSG00000027406.13	Idh3b	4995.47	0.0326138	0.0573656	0.521272	0.752603	5047.38	4571.06	5155.31	5066.05	5004.93	5128.05	stable
ENSMUSG00000053552.14	ENSMUSG00000053552.14	Ebf4	146.036	-0.181667	0.210097	0.0394105	0.172037	138.048	171.623	191.623	110.013	138.235	126.672	stable
ENSMUSG00000027408.7	ENSMUSG00000027408.7	Cpxm1	1381.9	-0.0455234	0.0790025	0.471845	0.717094	1319.01	1534.8	1391.35	1505.33	1190.29	1350.59	stable
ENSMUSG00000037773.14	ENSMUSG00000037773.14	Pced1a	1303.68	0.0271078	0.0702419	0.640077	0.826198	1335.18	1311.2	1210.84	1400.76	1320.09	1244.01	stable
ENSMUSG00000027411.17	ENSMUSG00000027411.17	Vps16	2671.16	0.0129829	0.0594972	0.814979	0.920839	2684.39	2763.63	2521.65	2639.23	2776.3	2641.77	stable
ENSMUSG00000027303.18	ENSMUSG00000027303.18	Ptpra	4835.86	0.000639499	0.0524939	0.9829	0.993652	4799.33	4807.41	4893.33	5020.3	4748.51	4746.28	stable
ENSMUSG00000037740.8	ENSMUSG00000037740.8	Mrps26	1392.81	0.0812634	0.0745579	0.179232	0.430936	1367.54	1319.05	1329.33	1456.31	1553.29	1331.37	stable
ENSMUSG00000027300.10	ENSMUSG00000027300.10	Ubox5	358.302	-0.060296	0.0975491	0.357959	0.626709	395.81	357.957	366.583	345.289	315.512	368.66	stable
ENSMUSG00000079043.3	ENSMUSG00000079043.3	Fastkd5	258.35	0.112718	0.126004	0.125312	0.35119	258.84	236.35	218.469	291.916	255.365	289.163	stable
ENSMUSG00000037703.14	ENSMUSG00000037703.14	Lzts3	1111.3	-0.0823309	0.076199	0.178635	0.4304	1130.27	1138.6	1196.95	1008.64	1130.15	1063.17	stable
ENSMUSG00000068290.11	ENSMUSG00000068290.11	Ddrgk1	2535.65	0.0449237	0.0576152	0.377346	0.641699	2482.71	2459.61	2517.02	2548.82	2583.19	2622.56	stable
ENSMUSG00000074797.11	ENSMUSG00000074797.11	Itpa	1686.87	0.220576	0.0839314	0.00169287	0.0181872	1412.84	1528.92	1665.36	1791.8	1933.17	1789.14	stable
ENSMUSG00000074796.10	ENSMUSG00000074796.10	Slc4a11	113.512	-0.0570645	0.122758	0.300112	0.574695	122.949	96.1091	149.966	104.567	93.9151	113.568	stable
ENSMUSG00000027309.18	ENSMUSG00000027309.18	4930402H24Rik	1772.07	-0.0625535	0.0711184	0.285169	0.559353	1789.23	1991.81	1694.98	1651.29	1772.78	1732.35	stable
ENSMUSG00000027312.14	ENSMUSG00000027312.14	Atrn	2571.39	0.0682097	0.0712215	0.245667	0.512489	2495.65	2726.36	2244.86	2569.51	2599.02	2792.91	stable
ENSMUSG00000027316.15	ENSMUSG00000027316.15	Gfra4	103.863	-0.0996754	0.154828	0.103368	0.312812	114.321	96.1091	144.412	77.336	84.418	106.58	stable
ENSMUSG00000027318.17	ENSMUSG00000027318.17	Adam33	579.403	-0.184796	0.12199	0.0257221	0.129646	581.312	616.863	699.841	597.992	488.569	491.838	stable
ENSMUSG00000074793.10	ENSMUSG00000074793.10	Hspa12b	345.941	-0.0272289	0.0926236	0.64633	0.830967	325.707	370.706	363.806	304.987	351.39	359.051	stable
ENSMUSG00000027327.16	ENSMUSG00000027327.16	1700037H04Rik	1172.54	-0.0620065	0.0832372	0.316164	0.588574	1191.74	1077.79	1369.13	1153.5	1200.85	1042.21	stable
ENSMUSG00000027329.9	ENSMUSG00000027329.9	Spef1	137.645	0.00332517	0.104189	0.954894	0.983219	132.656	150.048	128.674	135.066	141.4	138.029	stable
ENSMUSG00000068267.5	ENSMUSG00000068267.5	Cenpb	6541.57	0.0729669	0.0528536	0.126428	0.353086	6290.9	6337.31	6414.28	6917.76	6481.2	6807.99	stable
ENSMUSG00000027330.16	ENSMUSG00000027330.16	Cdc25b	2298.98	0.0164963	0.059808	0.758682	0.892135	2392.12	2232.08	2223.57	2278.69	2363.71	2303.69	stable
ENSMUSG00000068264.11	ENSMUSG00000068264.11	Ap5s1	399.378	-0.127935	0.128264	0.0930661	0.293975	420.615	362.861	514.698	392.126	335.562	370.408	stable
ENSMUSG00000037523.13	ENSMUSG00000037523.13	Mavs	1270.97	0.120864	0.0841424	0.0676512	0.2413	1303.91	1142.52	1153.44	1326.69	1257.83	1441.44	stable
ENSMUSG00000037514.17	ENSMUSG00000037514.17	Pank2	1761.15	0.123234	0.0712982	0.039178	0.171469	1673.83	1626.99	1704.24	1766.75	1843.48	1951.63	stable
ENSMUSG00000048911.15	ENSMUSG00000048911.15	Rnf24	560.423	0.00605603	0.0861467	0.92266	0.970776	558.664	597.249	519.326	483.622	618.362	585.314	stable
ENSMUSG00000027333.18	ENSMUSG00000027333.18	Smox	697.605	-0.00758122	0.0890187	0.900572	0.961928	610.432	660.995	833.144	607.795	697.504	775.759	stable
ENSMUSG00000027335.9	ENSMUSG00000027335.9	Adra1d	6.17593	0.00598992	0.122614	0.687892	NA	6.47101	1.96141	7.40572	15.2493	4.2209	1.74721	stable
ENSMUSG00000037482.2	ENSMUSG00000037482.2	Erv3	9.41892	0.0219725	0.12546	0.120484	0.34314	4.314	7.84564	1.85143	33.7664	0	8.73603	stable
ENSMUSG00000079037.9	ENSMUSG00000079037.9	Prnp	9084.37	0.192244	0.072735	0.0021154	0.0214305	7956.1	8550.76	8652.66	10821.6	8950.42	9574.69	stable
ENSMUSG00000027339.15	ENSMUSG00000027339.15	Rassf2	854.19	-0.35876	0.125309	0.000361277	0.00548135	943.688	1053.28	938.675	588.189	827.297	774.012	stable
ENSMUSG00000027340.15	ENSMUSG00000027340.15	Slc23a2	1335.78	-0.0748648	0.0715084	0.20377	0.461757	1378.32	1411.23	1359.88	1261.34	1236.72	1367.19	stable
ENSMUSG00000027341.10	ENSMUSG00000027341.10	Tmem230	1043.87	-0.017942	0.0728557	0.759703	0.892941	1063.4	1034.64	1061.8	1112.11	1042.56	948.733	stable
ENSMUSG00000027342.14	ENSMUSG00000027342.14	Pcna	11461.8	0.239058	0.0540981	1.98843e-06	7.02878e-05	10740.8	10154.2	10465.2	12135.2	12697.5	12578.1	stable
ENSMUSG00000058793.14	ENSMUSG00000058793.14	Cds2	3279.92	-0.0661021	0.0567256	0.189334	0.443138	3315.31	3444.24	3353.87	3114.13	3240.6	3211.36	stable
ENSMUSG00000050558.13	ENSMUSG00000050558.13	Prokr2	245.185	-0.00596079	0.118544	0.853463	0.940173	255.605	266.752	233.28	116.549	317.623	281.3	stable
ENSMUSG00000027346.15	ENSMUSG00000027346.15	Gpcpd1	1489.48	-0.021375	0.0668635	0.703998	0.862897	1471.08	1573.05	1471.89	1449.78	1410.84	1560.25	stable
ENSMUSG00000044991.10	ENSMUSG00000044991.10	Shld1	93.9342	-0.00663952	0.109436	0.894622	0.959848	93.8296	84.3406	106.457	99.1207	90.7494	89.1075	stable
ENSMUSG00000037376.14	ENSMUSG00000037376.14	Trmt6	1649.26	0.180522	0.082157	0.00749804	0.0558858	1595.1	1450.46	1528.36	1639.3	1908.9	1773.41	stable
ENSMUSG00000027353.14	ENSMUSG00000027353.14	Mcm8	817.732	0.0033938	0.0766412	0.973099	0.989248	860.644	808.101	782.23	759.199	886.389	809.83	stable
ENSMUSG00000027357.16	ENSMUSG00000027357.16	Crls1	2675.51	0.221515	0.0735635	0.000536917	0.00754782	2380.25	2433.13	2515.17	3117.4	2905.04	2702.05	stable
ENSMUSG00000043110.2	ENSMUSG00000043110.2	Lrrn4	16046.6	0.131185	0.0813451	0.0438426	0.184414	14325.7	16342.5	14626.3	19622.6	15076	16286.6	stable
ENSMUSG00000027356.8	ENSMUSG00000027356.8	Fermt1	8.11787	-0.00286698	0.121857	0.877233	NA	6.47101	7.84564	11.1086	4.35696	8.4418	10.4832	stable
ENSMUSG00000027358.6	ENSMUSG00000027358.6	Bmp2	328.486	1.50689	0.194968	5.35287e-16	1.12051e-13	168.246	198.102	134.229	639.383	371.439	459.515	up
ENSMUSG00000034723.11	ENSMUSG00000034723.11	Tmx4	1292.77	-0.118167	0.0817329	0.0678888	0.241761	1325.48	1498.52	1267.3	1189.45	1238.83	1237.02	stable
ENSMUSG00000051177.16	ENSMUSG00000051177.16	Plcb1	206.872	0.331284	0.226098	0.00825409	0.0598701	198.444	157.893	157.372	302.808	208.935	215.78	stable
ENSMUSG00000039943.16	ENSMUSG00000039943.16	Plcb4	1654.64	-0.00309934	0.0713669	0.957752	0.984086	1604.81	1857.45	1509.84	1704.66	1586	1665.09	stable
ENSMUSG00000074771.10	ENSMUSG00000074771.10	Ankef1	15.293	-0.0296429	0.126789	0.15569	0.397294	20.4915	29.4211	11.1086	21.7848	6.33135	2.62081	stable
ENSMUSG00000027274.16	ENSMUSG00000027274.16	Mkks	220.321	-0.0414664	0.102366	0.501757	0.738134	240.506	205.948	238.835	212.402	216.321	207.917	stable
ENSMUSG00000027281.16	ENSMUSG00000027281.16	Slx4ip	392.705	-0.0755295	0.101756	0.264412	0.534127	450.813	392.282	394.355	415	348.224	355.556	stable
ENSMUSG00000027276.7	ENSMUSG00000027276.7	Jag1	2414.26	-0.14773	0.0766652	0.0196131	0.108667	2633.7	2582.2	2485.55	2027.07	2417.52	2339.51	stable
ENSMUSG00000062098.11	ENSMUSG00000062098.11	Btbd3	799.549	-0.017654	0.0760851	0.767829	0.897241	830.446	839.483	753.532	764.646	776.646	832.543	stable
ENSMUSG00000074766.10	ENSMUSG00000074766.10	Ism1	17.0682	-0.0615847	0.143941	0.0248989	0.126737	21.57	31.3826	20.3657	10.8924	4.2209	13.9776	stable
ENSMUSG00000039033.11	ENSMUSG00000039033.11	Tasp1	930.417	0.703925	0.112313	2.19013e-11	2.0958e-09	717.203	600.191	775.75	1288.57	1122.76	1078.03	stable
ENSMUSG00000045624.15	ENSMUSG00000045624.15	Esf1	1925.52	0.365087	0.0709104	2.74884e-08	1.52174e-06	1720.21	1675.04	1612.6	2206.8	2157.94	2180.51	stable
ENSMUSG00000027384.6	ENSMUSG00000027384.6	Ndufaf5	360.172	0.0103103	0.0924207	0.867458	0.947211	346.199	411.896	313.818	349.646	383.047	356.43	stable
ENSMUSG00000068205.14	ENSMUSG00000068205.14	Macrod2	53.8448	-0.104056	0.178681	0.040481	0.174887	60.3961	51.9774	87.943	49.0157	27.4359	46.3009	stable
ENSMUSG00000051379.12	ENSMUSG00000051379.12	Flrt3	1523.59	-0.140328	0.0792785	0.0289085	0.140619	1510.98	1591.68	1748.68	1390.96	1480.48	1418.73	stable
ENSMUSG00000038844.10	ENSMUSG00000038844.10	Kif16b	819.016	-0.0548871	0.0825253	0.381216	0.644679	877.9	893.422	762.79	751.575	776.646	851.763	stable
ENSMUSG00000008333.12	ENSMUSG00000008333.12	Snrpb2	1818.72	0.155573	0.069948	0.009217	0.0645142	1739.62	1703.48	1666.29	1875.67	1981.71	1945.51	stable
ENSMUSG00000027420.13	ENSMUSG00000027420.13	Bfsp1	9.609	-0.011822	0.122348	0.565232	0.779696	11.8635	13.7299	7.40572	8.71391	6.33135	9.60963	stable
ENSMUSG00000015932.8	ENSMUSG00000015932.8	Dstn	6794.24	0.0418191	0.0656732	0.43003	0.685439	6392.28	6082.33	7486.26	7073.52	7043.63	6687.43	stable
ENSMUSG00000027422.15	ENSMUSG00000027422.15	Rrbp1	19735.7	-0.0812542	0.053843	0.116319	0.335341	20321.1	21403.9	19308.6	19682.5	18871.7	18826.1	stable
ENSMUSG00000027423.15	ENSMUSG00000027423.15	Snx5	5373.53	0.0972801	0.05439	0.0464184	0.190905	5260.93	5055.53	5175.68	5470.16	5556.82	5722.1	stable
ENSMUSG00000027424.11	ENSMUSG00000027424.11	Mgme1	480.615	0.0665134	0.0945138	0.314088	0.586687	450.813	514.87	415.646	493.425	522.337	486.597	stable
ENSMUSG00000027425.18	ENSMUSG00000027425.18	Kat14	1124.32	0.132135	0.0987044	0.0660362	0.237904	1155.07	1031.7	962.744	1059.83	1358.08	1178.49	stable
ENSMUSG00000037259.15	ENSMUSG00000037259.15	Dzank1	15.493	0.00825732	0.121179	0.736976	0.88229	12.942	15.6913	14.8114	8.71391	13.7179	27.0817	stable
ENSMUSG00000027427.13	ENSMUSG00000027427.13	Polr3f	1137.26	0.151052	0.0812813	0.0218103	0.116551	1115.17	1058.18	1015.51	1182.91	1215.62	1236.15	stable
ENSMUSG00000027428.9	ENSMUSG00000027428.9	Rbbp9	1223.51	-0.0371736	0.0685735	0.514665	0.747665	1230.57	1227.84	1279.34	1155.68	1196.63	1251	stable
ENSMUSG00000027429.16	ENSMUSG00000027429.16	Sec23b	3581.64	0.187551	0.0645878	0.00102307	0.0124487	3408.06	3355.97	3198.35	3762.23	3734.44	4030.8	stable
ENSMUSG00000074754.4	ENSMUSG00000074754.4	Smim26	147.787	0.0509184	0.11613	0.377447	0.641789	132.656	110.82	171.257	153.583	169.891	148.512	stable
ENSMUSG00000027430.12	ENSMUSG00000027430.12	Dtd1	496.474	0.0622516	0.0916699	0.338877	0.608815	513.367	433.472	486.001	511.942	490.68	543.381	stable
ENSMUSG00000063873.10	ENSMUSG00000063873.10	Slc24a3	20.7605	0.0416105	0.130313	0.138967	0.372911	11.8635	17.6527	15.7372	42.4803	21.1045	15.7249	stable
ENSMUSG00000001768.16	ENSMUSG00000001768.16	Rin2	3332.14	0.103829	0.0680051	0.071156	0.248703	3080.2	3489.35	2977.1	3526.96	3468.53	3450.73	stable
ENSMUSG00000002728.14	ENSMUSG00000002728.14	Naa20	2733.61	0.0530209	0.0607117	0.316583	0.588574	2570.07	2662.61	2777.15	2748.15	2726.7	2916.96	stable
ENSMUSG00000001767.5	ENSMUSG00000001767.5	Crnkl1	1986.07	0.127484	0.0747152	0.0387667	0.170368	1966.11	1945.72	1717.2	2008.56	2156.88	2121.98	stable
ENSMUSG00000037143.17	ENSMUSG00000037143.17	Cfap61	5.80941	-0.0214064	0.125218	0.144669	NA	16.1775	3.92282	5.55429	2.17848	5.27613	1.74721	stable
ENSMUSG00000037110.20	ENSMUSG00000037110.20	Ralgapa2	3070.42	-0.110188	0.0747716	0.0712444	0.248752	3364.92	3398.14	2907.67	2715.47	2921.92	3114.39	stable
ENSMUSG00000074749.10	ENSMUSG00000074749.10	Kiz	819.492	-0.160751	0.0897268	0.0219121	0.116955	848.78	870.866	915.533	753.753	761.873	766.15	stable
ENSMUSG00000027433.5	ENSMUSG00000027433.5	Xrn2	5114.51	0.022061	0.0533377	0.629226	0.821052	5142.29	5126.14	4925.73	4963.66	5241.31	5287.92	stable
ENSMUSG00000037025.11	ENSMUSG00000037025.11	Foxa2	1895.66	0.11321	0.0692814	0.0525919	0.206317	1825.9	1735.85	1846.8	2010.73	2059.8	1894.84	stable
ENSMUSG00000037014.4	ENSMUSG00000037014.4	Sstr4	7.93319	-0.000579893	0.121919	0.972527	NA	10.785	3.92282	9.25715	8.71391	10.5523	4.36801	stable
ENSMUSG00000074743.4	ENSMUSG00000074743.4	Thbd	347.85	-0.630321	0.21965	0.00019124	0.0032771	326.786	369.726	611.898	293.005	207.879	277.806	stable
ENSMUSG00000027435.8	ENSMUSG00000027435.8	Cd93	10.4411	0.0167479	0.123089	0.431594	0.686856	5.39251	7.84564	12.0343	16.3386	10.5523	10.4832	stable
ENSMUSG00000036992.10	ENSMUSG00000036992.10	Nxt1	1241.96	0.11624	0.0768688	0.0632719	0.23198	1185.27	1126.83	1218.24	1351.75	1316.92	1252.75	stable
ENSMUSG00000027439.9	ENSMUSG00000027439.9	Gzf1	2033.47	-0.0425417	0.0618205	0.425842	0.682879	2072.88	2136.96	2007.88	2048.86	1936.34	1997.93	stable
ENSMUSG00000027438.14	ENSMUSG00000027438.14	Napb	216.704	0.0123638	0.100796	0.836058	0.931914	246.977	191.237	204.583	230.919	188.885	237.62	stable
ENSMUSG00000027447.6	ENSMUSG00000027447.6	Cst3	5472.85	0.0394637	0.0687947	0.493297	0.732347	5111.02	4873.12	6118.98	5833.96	5512.5	5387.51	stable
ENSMUSG00000068134.13	ENSMUSG00000068134.13	Zfp120	499.696	0.00770779	0.0823885	0.900829	0.961932	507.974	496.237	487.852	527.192	474.851	504.069	stable
ENSMUSG00000079009.8	ENSMUSG00000079009.8	Gm14139	6.12053	0.0030432	0.122575	0.828146	NA	2.157	14.7106	0	6.53543	6.33135	6.98882	stable
ENSMUSG00000060336.6	ENSMUSG00000060336.6	Zfp937	137.177	-0.0157837	0.109112	0.761583	0.893975	156.383	147.106	118.492	96.9423	153.008	151.133	stable
ENSMUSG00000063364.10	ENSMUSG00000063364.10	3300002I08Rik	54.7458	0.0583454	0.13249	0.198212	0.454777	60.3961	36.2861	44.4343	58.8189	71.7553	56.7842	stable
ENSMUSG00000095315.2	ENSMUSG00000095315.2	Gm10130	172.893	0.0735051	0.122645	0.243042	0.509552	141.284	192.218	145.337	192.795	165.67	200.055	stable
ENSMUSG00000068130.11	ENSMUSG00000068130.11	Zfp442	115.158	-0.0129558	0.111719	0.788226	0.908454	134.813	145.144	74.0572	106.745	119.24	110.948	stable
ENSMUSG00000074731.3	ENSMUSG00000074731.3	Zfp345	6.34755	-0.00476227	0.12228	0.774425	NA	7.54951	5.88423	7.40572	2.17848	6.33135	8.73603	stable
ENSMUSG00000033096.7	ENSMUSG00000033096.7	Apmap	1386.11	0.0675433	0.070302	0.246491	0.513936	1382.64	1362.2	1281.19	1485.72	1435.11	1369.81	stable
ENSMUSG00000033068.16	ENSMUSG00000033068.16	Entpd6	653.124	0.0196163	0.0781491	0.747837	0.88646	652.493	670.802	614.675	674.239	637.356	669.18	stable
ENSMUSG00000033059.7	ENSMUSG00000033059.7	Pygb	4564.07	0.0140617	0.057568	0.782927	0.905775	4330.18	4621.08	4653.57	4875.43	4494.21	4409.95	stable
ENSMUSG00000032046.15	ENSMUSG00000032046.15	Abhd12	2330.58	0.0463883	0.0655814	0.40479	0.664978	2372.7	2226.2	2241.16	2578.23	2313.05	2252.15	stable
ENSMUSG00000027454.10	ENSMUSG00000027454.10	Gins1	740.632	0.178903	0.0971086	0.0162726	0.0965518	701.026	634.516	708.172	791.877	786.143	822.06	stable
ENSMUSG00000068115.13	ENSMUSG00000068115.13	Ninl	2601.31	-0.213497	0.0688206	0.000422625	0.00618263	2698.41	2902.89	2848.43	2314.63	2493.5	2349.99	stable
ENSMUSG00000053916.4	ENSMUSG00000053916.4	Nanp	29.1749	-0.0606632	0.141994	0.0478575	0.194287	17.256	63.7458	36.1029	11.9816	28.4911	17.4721	stable
ENSMUSG00000027455.16	ENSMUSG00000027455.16	Nsfl1c	4244.67	0.0537587	0.0570231	0.289565	0.563857	4114.48	3964.01	4363.82	4274.17	4424.56	4326.95	stable
ENSMUSG00000032966.14	ENSMUSG00000032966.14	Fkbp1a	11620.3	0.0502593	0.0583623	0.335613	0.605795	11412.7	10537.7	12163	11392.3	12277.5	11938.7	stable
ENSMUSG00000027456.8	ENSMUSG00000027456.8	Sdcbp2	16.9143	0.00915003	0.121349	0.702732	0.862291	23.727	11.7685	11.1086	30.4987	14.7732	9.60963	stable
ENSMUSG00000027457.15	ENSMUSG00000027457.15	Snph	237.672	-0.0562446	0.111152	0.363644	0.631626	208.151	247.138	297.155	212.402	202.603	258.586	stable
ENSMUSG00000044364.5	ENSMUSG00000044364.5	Tmem74b	6.81847	0.00297982	0.122446	0.844261	NA	2.157	5.88423	11.1086	2.17848	2.11045	17.4721	stable
ENSMUSG00000032869.15	ENSMUSG00000032869.15	Psmf1	1426.68	0.145038	0.0788896	0.024344	0.125196	1259.69	1360.24	1390.42	1435.62	1581.78	1532.3	stable
ENSMUSG00000027460.7	ENSMUSG00000027460.7	Angpt4	45.0134	-0.0793011	0.153828	0.0570151	0.217121	38.826	65.7072	63.8744	50.105	30.6015	20.9665	stable
ENSMUSG00000027459.16	ENSMUSG00000027459.16	Fam110a	837.483	0.0661787	0.0843096	0.31216	0.584571	821.818	714.934	886.835	847.428	861.064	892.822	stable
ENSMUSG00000027463.14	ENSMUSG00000027463.14	Slc52a3	10.6227	-0.0373125	0.130035	0.071526	0.249238	15.099	13.7299	16.6629	10.8924	2.11045	5.24162	stable
ENSMUSG00000032802.8	ENSMUSG00000032802.8	Srxn1	894.466	0.0149349	0.0790881	0.808996	0.917303	831.524	815.946	1011.81	884.462	938.096	884.96	stable
ENSMUSG00000074698.10	ENSMUSG00000074698.10	Csnk2a1	5194.35	-0.0324573	0.0530648	0.519641	0.751214	5140.14	5287.96	5358.04	4984.36	5089.35	5306.26	stable
ENSMUSG00000027465.13	ENSMUSG00000027465.13	Tbc1d20	3769.55	0.0243145	0.060236	0.64725	0.831453	3612.98	3927.72	3643.62	4072.66	3696.46	3663.89	stable
ENSMUSG00000027466.15	ENSMUSG00000027466.15	Rbck1	4638.76	-0.043464	0.0547802	0.378187	0.642232	4906.1	4509.28	4756.33	4512.72	4581.79	4566.32	stable
ENSMUSG00000032715.9	ENSMUSG00000032715.9	Trib3	651.53	0.0293979	0.0851437	0.656111	0.836612	650.336	648.246	622.081	576.207	754.486	657.823	stable
ENSMUSG00000051817.8	ENSMUSG00000051817.8	Sox12	5785.4	0.0804799	0.0634925	0.141795	0.376976	5493.88	6029.37	5226.59	6305.6	5895.55	5761.41	stable
ENSMUSG00000074682.4	ENSMUSG00000074682.4	Zcchc3	2475.93	0.251511	0.0731209	9.93418e-05	0.00190398	2299.36	2255.62	2156.92	2893.02	2559.98	2690.7	stable
ENSMUSG00000032680.11	ENSMUSG00000032680.11	6820408C15Rik	102.859	0.0999675	0.154043	0.108412	0.321583	103.536	95.1284	69.4287	105.656	109.743	133.661	stable
ENSMUSG00000074678.1	ENSMUSG00000074678.1	Defb25	6.68895	0.0031665	0.122217	0.850973	NA	4.314	11.7685	2.77715	6.53543	9.49703	5.24162	stable
ENSMUSG00000000359.3	ENSMUSG00000000359.3	Rem1	368.479	-0.106423	0.112618	0.138784	0.372752	413.066	360.899	406.389	320.236	380.936	329.348	stable
ENSMUSG00000019188.16	ENSMUSG00000019188.16	H13	6822.41	0.0110337	0.0515858	0.816745	0.921814	6674.84	6671.73	7026.18	7060.45	6688.02	6813.23	stable
ENSMUSG00000042814.8	ENSMUSG00000042814.8	Mcts2	294.694	0.0255805	0.101167	0.671186	0.845817	316.001	216.736	329.555	325.682	284.911	295.278	stable
ENSMUSG00000042745.9	ENSMUSG00000042745.9	Id1	6034.5	0.273772	0.0877797	0.000259061	0.00418654	4996.7	5168.31	5991.23	7519.02	6105.53	6426.22	stable
ENSMUSG00000007659.18	ENSMUSG00000007659.18	Bcl2l1	1585.04	0.0973152	0.0793865	0.123308	0.348147	1475.39	1382.79	1674.62	1715.55	1689.42	1572.49	stable
ENSMUSG00000027469.16	ENSMUSG00000027469.16	Tpx2	7856.06	0.0712854	0.0511238	0.121451	0.344938	7601.28	7497.49	7785.27	8279.3	7913.14	8059.86	stable
ENSMUSG00000027470.9	ENSMUSG00000027470.9	Mylk2	12.2062	-0.0199182	0.12442	0.26047	0.529484	14.0205	3.92282	30.5486	2.17848	4.2209	18.3457	stable
ENSMUSG00000074676.2	ENSMUSG00000074676.2	Foxs1	68.6343	-0.340887	0.604239	0.0112404	0.0742542	72.2596	84.3406	103.68	40.3018	42.209	69.0146	stable
ENSMUSG00000042662.16	ENSMUSG00000042662.16	Dusp15	21.1339	-0.00781973	0.120314	0.776619	0.902609	26.9625	19.6141	20.3657	19.6063	10.5523	29.7025	stable
ENSMUSG00000074673.15	ENSMUSG00000074673.15	Ttll9	6.55439	-0.0193169	0.124426	0.245707	NA	5.39251	13.7299	7.40572	5.44619	2.11045	5.24162	stable
ENSMUSG00000027472.14	ENSMUSG00000027472.14	Pdrg1	1661.69	-0.0525016	0.0729164	0.37615	0.640945	1665.21	1564.22	1884.76	1693.77	1561.73	1600.44	stable
ENSMUSG00000003283.15	ENSMUSG00000003283.15	Hck	54.1519	-0.142913	0.239815	0.0244827	0.125706	70.1026	69.63	62.9487	39.2126	30.6015	52.4162	stable
ENSMUSG00000068040.10	ENSMUSG00000068040.10	Tm9sf4	4555.97	0.0144323	0.0561431	0.774142	0.901395	4668.83	4557.34	4357.34	4379.83	4799.17	4573.31	stable
ENSMUSG00000074671.6	ENSMUSG00000074671.6	Tspyl3	286.117	-0.0368817	0.0962889	0.555108	0.774525	283.646	313.826	286.046	267.953	269.083	296.151	stable
ENSMUSG00000051413.17	ENSMUSG00000051413.17	Plagl2	2147.24	0.102354	0.094226	0.135063	0.367839	2126.8	2312.5	1650.55	2040.14	2351.04	2402.41	stable
ENSMUSG00000046020.13	ENSMUSG00000046020.13	Pofut1	1635.84	-0.148931	0.0798086	0.0219495	0.117061	1797.86	1843.72	1582.97	1511.86	1578.62	1499.98	stable
ENSMUSG00000027475.9	ENSMUSG00000027475.9	Kif3b	2362.83	0.121251	0.0708678	0.041455	0.177814	2339.27	2332.12	2049.53	2472.57	2449.18	2534.32	stable
ENSMUSG00000042548.14	ENSMUSG00000042548.14	Asxl1	5355.97	0.104052	0.0774716	0.0953587	0.298649	5361.23	5601.79	4332.35	5437.48	5668.67	5734.33	stable
ENSMUSG00000061411.12	ENSMUSG00000061411.12	Nol4l	1185.1	-0.048079	0.0825853	0.441082	0.694462	1257.53	1029.74	1365.43	1213.41	1097.43	1147.04	stable
ENSMUSG00000056941.17	ENSMUSG00000056941.17	Commd7	1130.95	0.0283589	0.071269	0.59774	0.80149	1142.13	1083.68	1112.71	1202.52	1179.74	1064.92	stable
ENSMUSG00000027478.15	ENSMUSG00000027478.15	Dnmt3b	187.865	-0.0127493	0.101099	0.826461	0.927229	168.246	210.852	191.623	197.152	174.112	185.204	stable
ENSMUSG00000027479.14	ENSMUSG00000027479.14	Mapre1	9660.37	0.0948891	0.0497657	0.0363421	0.163343	9271.87	9258.83	9367.31	9817.31	10142.8	10104.1	stable
ENSMUSG00000044083.12	ENSMUSG00000044083.12	Efcab8	11.6231	0.0516384	0.137933	0.020281	0.111263	6.47101	1.96141	8.33144	21.7848	13.7179	17.4721	stable
ENSMUSG00000027487.11	ENSMUSG00000027487.11	Cdk5rap1	333.535	0.0674025	0.103871	0.306924	0.580279	273.939	329.517	346.218	345.289	377.771	328.475	stable
ENSMUSG00000027488.12	ENSMUSG00000027488.12	Snta1	1436.29	0.115897	0.0787796	0.0672324	0.240419	1301.75	1370.04	1407.09	1638.22	1488.92	1411.74	stable
ENSMUSG00000038533.15	ENSMUSG00000038533.15	Cbfa2t2	2358.5	0.0206192	0.0623711	0.699797	0.860978	2254.07	2478.24	2276.33	2318.99	2325.72	2497.63	stable
ENSMUSG00000027489.15	ENSMUSG00000027489.15	Necab3	68.7038	-0.0314271	0.116858	0.508442	0.74364	64.7101	76.495	77.7601	58.8189	65.424	69.0146	stable
ENSMUSG00000038523.10	ENSMUSG00000038523.10	1700003F12Rik	67.8934	-0.128129	0.210556	0.0318317	0.149422	94.9081	90.2248	66.6515	35.9449	45.3747	74.2562	stable
ENSMUSG00000078129.3	ENSMUSG00000078129.3	Actl10	16.6744	-0.0143604	0.122335	0.527165	0.75542	17.256	18.6334	21.2915	2.17848	23.215	17.4721	stable
ENSMUSG00000027490.17	ENSMUSG00000027490.17	E2f1	2265.98	0.00373055	0.0586349	0.941036	0.978336	2319.86	2225.22	2241.16	2333.15	2239.19	2237.3	stable
ENSMUSG00000000876.11	ENSMUSG00000000876.11	Pxmp4	964.267	-0.0602874	0.0783328	0.321201	0.593127	946.924	965.994	1071.05	985.761	881.113	934.755	stable
ENSMUSG00000059842.12	ENSMUSG00000059842.12	Zfp341	142.811	-0.000389622	0.10575	0.966666	0.98721	136.97	143.183	146.263	174.278	138.235	117.936	stable
ENSMUSG00000038467.15	ENSMUSG00000038467.15	Chmp4b	9067.89	-0.0171279	0.0601055	0.740129	0.883027	8755.27	8573.32	10087.5	8866.4	9294.43	8830.38	stable
ENSMUSG00000027593.15	ENSMUSG00000027593.15	Raly	9114	0.0727482	0.0532089	0.158017	0.401089	8621.54	8698.85	9263.63	9433.9	9561.4	9104.69	stable
ENSMUSG00000074656.12	ENSMUSG00000074656.12	Eif2s2	8424.78	0.111615	0.0567459	0.0272345	0.134961	8172.88	7763.26	8204.62	8549.44	9264.88	8593.63	stable
ENSMUSG00000084897.1	ENSMUSG00000084897.1	Gm14226	65.1378	0.00358193	0.116528	0.927619	0.97324	64.7101	74.5336	54.6172	31.5879	67.5344	97.8435	stable
ENSMUSG00000027597.15	ENSMUSG00000027597.15	Ahcy	6952.56	0.00836076	0.0533571	0.862531	0.944438	6943.39	6868.86	6970.64	6741.3	7402.41	6788.77	stable
ENSMUSG00000027598.16	ENSMUSG00000027598.16	Itch	2796.74	0.0483775	0.0616059	0.367396	0.634116	2848.32	2796.97	2565.16	2823.31	2954.63	2792.03	stable
ENSMUSG00000047459.14	ENSMUSG00000047459.14	Dynlrb1	3916.43	0.0107278	0.0649938	0.828862	0.92783	3616.21	3719.81	4344.38	4081.38	3787.2	3949.56	stable
ENSMUSG00000027602.9	ENSMUSG00000027602.9	Map1lc3a	3026.09	0.0460127	0.0733361	0.445144	0.697415	2822.44	2657.71	3388.12	3250.29	2936.69	3101.29	stable
ENSMUSG00000038383.16	ENSMUSG00000038383.16	Pigu	1344.75	0.0360344	0.0712817	0.538074	0.763055	1280.18	1245.5	1433.93	1392.05	1410.84	1306.04	stable
ENSMUSG00000038375.15	ENSMUSG00000038375.15	Trp53inp2	4072.34	0.221843	0.0845784	0.00170339	0.0182761	3800.64	3967.93	3351.09	4922.27	4072.12	4319.97	stable
ENSMUSG00000038369.14	ENSMUSG00000038369.14	Ncoa6	2906.42	0.025821	0.0721398	0.661932	0.839843	3133.05	3036.26	2435.56	2921.34	3039.05	2873.28	stable
ENSMUSG00000027603.15	ENSMUSG00000027603.15	Ggt7	803.513	-0.214422	0.106336	0.0077949	0.0573932	809.954	836.541	992.367	702.559	739.713	739.942	stable
ENSMUSG00000027605.18	ENSMUSG00000027605.18	Acss2	267.446	-0.00276055	0.0983979	0.962206	0.985556	214.622	297.154	292.526	263.596	245.868	290.91	stable
ENSMUSG00000027610.17	ENSMUSG00000027610.17	Gss	886.993	0.0144064	0.0799046	0.81412	0.920432	927.511	761.027	950.71	858.32	874.782	949.606	stable
ENSMUSG00000074652.3	ENSMUSG00000074652.3	Myh7b	31.8825	-0.0540529	0.134967	0.129007	0.357976	48.5325	31.3826	37.0286	15.2493	33.7672	25.3345	stable
ENSMUSG00000038324.13	ENSMUSG00000038324.13	Trpc4ap	7311.97	-0.0348848	0.0496523	0.441762	0.695029	7304.69	7347.44	7596.42	7300.08	7179.75	7143.45	stable
ENSMUSG00000038312.10	ENSMUSG00000038312.10	Edem2	1533.71	-0.200407	0.0756913	0.001916	0.0198123	1675.99	1602.47	1692.21	1451.96	1364.41	1415.24	stable
ENSMUSG00000027611.12	ENSMUSG00000027611.12	Procr	681.179	-0.111165	0.089877	0.100024	0.307461	706.418	703.165	747.978	616.509	664.792	648.213	stable
ENSMUSG00000074649.6	ENSMUSG00000074649.6	BC029722	957.595	-0.165839	0.0924514	0.0206759	0.112645	937.217	1052.3	1096.05	924.764	869.506	865.74	stable
ENSMUSG00000027613.15	ENSMUSG00000027613.15	Eif6	4048.84	0.0568394	0.0746752	0.344746	0.614344	3782.3	3538.38	4477.69	3868.98	4531.14	4094.58	stable
ENSMUSG00000074647.4	ENSMUSG00000074647.4	Fam83c	14.3578	-0.0384932	0.12951	0.129	0.357976	14.0205	25.4983	16.6629	9.80315	10.5523	9.60963	stable
ENSMUSG00000005882.18	ENSMUSG00000005882.18	Uqcc1	1101.68	0.0136621	0.0744894	0.818847	0.923098	1191.74	1052.3	1037.73	1173.11	1020.4	1134.81	stable
ENSMUSG00000038241.16	ENSMUSG00000038241.16	Cep250	3203.32	-0.0214657	0.0640243	0.716747	0.869849	3473.85	3292.23	2935.44	3255.73	3044.33	3218.35	stable
ENSMUSG00000074646.10	ENSMUSG00000074646.10	6430550D23Rik	65.5347	-0.00726685	0.112914	0.873281	0.950822	71.1811	65.7072	62.9487	56.6404	68.5897	68.141	stable
ENSMUSG00000005881.13	ENSMUSG00000005881.13	Ergic3	5856.09	0.0162317	0.0543805	0.743148	0.884546	5583.4	5818.52	6043.07	6051.81	5988.4	5651.34	stable
ENSMUSG00000038180.11	ENSMUSG00000038180.11	Spag4	136.834	0.0569682	0.122862	0.301643	0.575902	116.478	120.627	138.857	110.013	200.493	134.535	stable
ENSMUSG00000074643.12	ENSMUSG00000074643.12	Cpne1	8.35388	-0.00208377	0.121959	0.906376	NA	6.47101	15.6913	3.70286	6.53543	11.6075	6.11522	stable
ENSMUSG00000089824.10	ENSMUSG00000089824.10	Rbm12	1367.16	0.0294528	0.0657729	0.59749	0.801276	1297.44	1366.12	1380.24	1365.91	1387.62	1405.63	stable
ENSMUSG00000027618.17	ENSMUSG00000027618.17	Nfs1	753.974	0.0115968	0.0755849	0.8735	0.950822	729.067	729.644	790.561	748.307	787.198	739.068	stable
ENSMUSG00000067847.13	ENSMUSG00000067847.13	Romo1	2052.77	-0.0414842	0.0751283	0.509882	0.744673	2047	1840.78	2396.68	2059.75	2026.03	1946.39	stable
ENSMUSG00000027620.16	ENSMUSG00000027620.16	Rbm39	12260.5	0.0245875	0.0477485	0.62486	0.818205	12146.1	12402	11913	12139.6	12383.1	12579	stable
ENSMUSG00000038116.16	ENSMUSG00000038116.16	Phf20	2328.75	-0.107092	0.0644955	0.0535487	0.208848	2420.16	2497.86	2382.79	2292.85	2240.24	2138.58	stable
ENSMUSG00000046229.10	ENSMUSG00000046229.10	Scand1	818.027	0.020961	0.0795691	0.732031	0.878718	849.859	735.529	837.772	865.945	869.506	749.551	stable
ENSMUSG00000038085.13	ENSMUSG00000038085.13	Cnbd2	21.6704	-0.0401243	0.128845	0.184929	0.438692	26.9625	26.479	25.92	14.1601	24.2702	12.2304	stable
ENSMUSG00000027624.20	ENSMUSG00000027624.20	Epb41l1	3748.72	-0.315613	0.0822205	1.05897e-05	0.000297316	4183.51	4571.06	3861.16	2991.05	3526.56	3359	stable
ENSMUSG00000027628.10	ENSMUSG00000027628.10	Aar2	996.907	0.0522342	0.0754177	0.387099	0.649142	971.729	904.21	1034.95	1011.9	1002.46	1056.19	stable
ENSMUSG00000061689.15	ENSMUSG00000061689.15	Dlgap4	2581.74	0.0780707	0.0621789	0.147001	0.384494	2531.24	2390.96	2561.45	2766.67	2600.08	2640.03	stable
ENSMUSG00000067818.6	ENSMUSG00000067818.6	Myl9	2059.28	0.082332	0.136855	0.166309	0.41329	1553.04	1776.06	2177.28	2826.57	1892.02	2130.72	stable
ENSMUSG00000062175.13	ENSMUSG00000062175.13	Tgif2	176.942	0.0452271	0.113636	0.428209	0.68479	174.717	158.874	166.629	182.992	239.536	138.903	stable
ENSMUSG00000027637.3	ENSMUSG00000027637.3	Rab5if	1607.73	-0.0202715	0.0665074	0.717188	0.870094	1543.34	1577.95	1748.68	1554.34	1610.27	1611.8	stable
ENSMUSG00000027636.11	ENSMUSG00000027636.11	Sla2	6.64034	-0.0142719	0.123809	0.28741	NA	12.942	12.7492	1.85143	0	10.5523	1.74721	stable
ENSMUSG00000027634.14	ENSMUSG00000027634.14	Ndrg3	1825.55	-0.0368378	0.0642809	0.5015	0.737983	1904.63	1886.88	1779.23	1880.03	1727.4	1775.16	stable
ENSMUSG00000027635.15	ENSMUSG00000027635.15	Dsn1	1262.18	0.0753807	0.0750406	0.21798	0.480003	1232.73	1269.03	1147.89	1270.05	1397.12	1256.24	stable
ENSMUSG00000055485.6	ENSMUSG00000055485.6	Soga1	2273.16	-0.06919	0.0752638	0.254065	0.521709	2371.62	2607.69	2073.6	2150.16	2125.22	2310.68	stable
ENSMUSG00000027639.16	ENSMUSG00000027639.16	Samhd1	9355.69	0.0562936	0.052067	0.240261	0.506511	9200.69	9030.33	9199.76	9108.22	9705.96	9889.18	stable
ENSMUSG00000027641.13	ENSMUSG00000027641.13	Rbl1	2237.68	0.0336549	0.0631478	0.534544	0.760383	2183.96	2290.93	2135.63	2193.73	2205.42	2416.39	stable
ENSMUSG00000027642.15	ENSMUSG00000027642.15	Rpn2	15078.8	-0.0310088	0.0479729	0.489405	0.729722	15651.2	15029.3	15115.1	15247.2	14850.2	14579.6	stable
ENSMUSG00000063019.5	ENSMUSG00000063019.5	Manbal	1130.69	0.0424814	0.0710086	0.469048	0.715123	1114.09	1078.78	1127.52	1124.09	1224.06	1115.59	stable
ENSMUSG00000027646.15	ENSMUSG00000027646.15	Src	3538.92	-0.030293	0.0565025	0.545461	0.767841	3629.16	3536.42	3591.78	3324.36	3626.81	3524.99	stable
ENSMUSG00000067787.10	ENSMUSG00000067787.10	Blcap	796.356	-0.0538328	0.0788238	0.390292	0.652369	859.565	762.008	834.995	795.144	757.652	768.77	stable
ENSMUSG00000067786.16	ENSMUSG00000067786.16	Nnat	1054.62	-0.586923	0.10956	5.4492e-09	3.52671e-07	1253.22	1142.52	1441.34	733.058	867.395	890.201	stable
ENSMUSG00000027649.15	ENSMUSG00000027649.15	Ctnnbl1	1449.79	0.0772375	0.0690585	0.180493	0.432569	1405.29	1351.41	1438.56	1484.63	1551.18	1467.65	stable
ENSMUSG00000027650.12	ENSMUSG00000027650.12	Tti1	1621.3	-0.022662	0.0669266	0.686991	0.852819	1560.59	1774.09	1582.97	1599	1572.29	1638.88	stable
ENSMUSG00000027651.16	ENSMUSG00000027651.16	Rprd1b	2152.81	0.100129	0.0697964	0.0868365	0.281353	2008.17	2121.26	2042.13	2425.73	2185.37	2134.21	stable
ENSMUSG00000037820.15	ENSMUSG00000037820.15	Tgm2	5044.62	0.0426246	0.109735	0.450539	0.701575	4434.8	5365.44	4585.99	6429.78	4355.97	5095.73	stable
ENSMUSG00000037813.13	ENSMUSG00000037813.13	D630003M21Rik	40.0641	-1.60014	0.419709	5.76784e-06	0.000174428	71.1811	44.1317	71.2801	14.1601	22.1597	17.4721	down
ENSMUSG00000016024.9	ENSMUSG00000016024.9	Lbp	670.01	-0.722878	0.104732	3.05851e-13	3.90236e-11	779.756	835.56	905.35	501.05	506.508	491.838	stable
ENSMUSG00000044349.16	ENSMUSG00000044349.16	Snhg11	689.147	-0.254713	0.101921	0.00180065	0.0190397	753.872	779.66	752.607	643.74	580.374	624.626	stable
ENSMUSG00000027652.15	ENSMUSG00000027652.15	Ralgapb	2906.12	0.0384321	0.0668172	0.495556	0.734023	2893.62	3075.49	2591.08	2796.08	3102.36	2978.11	stable
ENSMUSG00000037761.16	ENSMUSG00000037761.16	Actr5	401.291	0.0308127	0.0888826	0.621465	0.815852	382.868	410.915	384.172	421.535	427.366	380.891	stable
ENSMUSG00000037754.13	ENSMUSG00000037754.13	Ppp1r16b	14.7337	0.0158995	0.122279	0.515084	0.747942	10.785	7.84564	19.44	15.2493	21.1045	13.9776	stable
ENSMUSG00000027654.2	ENSMUSG00000027654.2	Fam83d	1570.15	0.190861	0.0833169	0.00538223	0.0435421	1550.88	1337.68	1447.82	1793.98	1637.71	1652.86	stable
ENSMUSG00000027655.14	ENSMUSG00000027655.14	Dhx35	756.687	-0.0771718	0.0804018	0.218981	0.481326	787.306	770.834	800.744	728.701	734.437	718.102	stable
ENSMUSG00000074622.4	ENSMUSG00000074622.4	Mafb	43.7339	0.744542	0.604169	0.00431094	0.0368562	32.355	31.3826	16.6629	93.6745	41.1538	47.1746	stable
ENSMUSG00000070544.6	ENSMUSG00000070544.6	Top1	5463.93	0.172623	0.0697724	0.00407507	0.0353811	5381.72	5289.92	4584.14	5741.38	6003.18	5783.25	stable
ENSMUSG00000016933.17	ENSMUSG00000016933.17	Plcg1	4405.28	0.00542415	0.0554892	0.911746	0.965621	4385.19	4580.87	4217.56	4575.89	4369.69	4302.49	stable
ENSMUSG00000035877.17	ENSMUSG00000035877.17	Zhx3	794.932	0.166069	0.0955256	0.0228173	0.120017	747.401	765.93	690.584	909.514	826.242	829.923	stable
ENSMUSG00000027412.12	ENSMUSG00000027412.12	Lpin3	148.885	0.027831	0.105813	0.633061	0.823486	135.891	139.26	157.372	150.315	159.339	151.133	stable
ENSMUSG00000057133.14	ENSMUSG00000057133.14	Chd6	3538.76	-0.0484067	0.0692429	0.3996	0.660152	3705.73	3978.72	3180.76	3361.39	3550.83	3455.1	stable
ENSMUSG00000016921.14	ENSMUSG00000016921.14	Srsf6	10954.7	0.107333	0.0577903	0.0363446	0.163343	10942.5	10453.3	10039.4	11251.8	12047.5	10993.4	stable
ENSMUSG00000035576.13	ENSMUSG00000035576.13	L3mbtl1	8.14485	0.0179453	0.124111	0.280936	NA	11.8635	2.94211	1.85143	13.0709	14.7732	4.36801	stable
ENSMUSG00000017858.12	ENSMUSG00000017858.12	Ift52	1293.26	0.029368	0.0701029	0.612212	0.810716	1286.65	1247.46	1287.67	1425.81	1255.72	1256.24	stable
ENSMUSG00000017861.11	ENSMUSG00000017861.11	Mybl2	1619.34	0.117253	0.0839195	0.0742803	0.254901	1708.35	1462.23	1419.12	1749.32	1794.94	1582.09	stable
ENSMUSG00000017817.11	ENSMUSG00000017817.11	Jph2	71.3643	0.0727975	0.138949	0.157997	0.401089	50.6895	56.8809	76.8344	87.1391	67.5344	89.1075	stable
ENSMUSG00000035399.12	ENSMUSG00000035399.12	Oser1	774.655	-0.0320779	0.0804405	0.611802	0.810582	793.777	847.329	724.835	820.197	707.001	754.793	stable
ENSMUSG00000048486.6	ENSMUSG00000048486.6	Fitm2	484.909	0.0415585	0.087372	0.510866	0.745281	440.028	480.545	496.183	474.908	487.514	530.277	stable
ENSMUSG00000078949.2	ENSMUSG00000078949.2	R3hdml	7.10674	-0.000537508	0.12218	0.971801	NA	6.47101	3.92282	11.1086	2.17848	13.7179	5.24162	stable
ENSMUSG00000017679.16	ENSMUSG00000017679.16	Ttpal	1621.35	0.0833311	0.0727849	0.163165	0.40805	1673.83	1499.5	1504.29	1637.13	1630.32	1783.02	stable
ENSMUSG00000017707.9	ENSMUSG00000017707.9	Serinc3	9823.81	0.0933084	0.0576746	0.0682558	0.242681	9062.64	9364.75	9914.41	10666.9	9711.24	10222.9	stable
ENSMUSG00000035268.14	ENSMUSG00000035268.14	Pkig	1648.26	0.262958	0.0870456	0.000377369	0.00568046	1417.15	1459.29	1553.35	2005.29	1691.53	1762.93	stable
ENSMUSG00000017697.3	ENSMUSG00000017697.3	Ada	307.137	-0.0293291	0.0943822	0.636204	0.825119	286.881	344.227	311.04	289.738	311.292	299.646	stable
ENSMUSG00000027656.7	ENSMUSG00000027656.7	Ccn5	512.914	-1.1321	0.362278	6.55913e-05	0.00134568	447.578	843.406	907.201	339.843	281.745	257.713	down
ENSMUSG00000018326.9	ENSMUSG00000018326.9	Ywhab	9834.73	0.00653814	0.0491246	0.892356	0.959	10043	9602.08	9784.81	9775.92	10134.4	9668.16	stable
ENSMUSG00000054582.4	ENSMUSG00000054582.4	Pabpc1l	45.0025	-0.0916571	0.165517	0.0461619	0.190228	58.2391	58.8423	51.8401	18.5171	43.2642	39.3121	stable
ENSMUSG00000018322.10	ENSMUSG00000018322.10	Tomm34	2187.52	0.0354045	0.0638459	0.516473	0.749155	2110.63	2036.92	2305.96	2286.31	2191.7	2193.62	stable
ENSMUSG00000018209.15	ENSMUSG00000018209.15	Stk4	3098.69	0.0850786	0.0696971	0.144023	0.379818	3208.54	2941.13	2791.96	3144.63	3041.16	3464.71	stable
ENSMUSG00000040164.3	ENSMUSG00000040164.3	Kcns1	6.64216	-0.0102971	0.122836	0.527546	NA	10.785	1.96141	11.1086	6.53543	4.2209	5.24162	stable
ENSMUSG00000017002.14	ENSMUSG00000017002.14	Slpi	1080.94	-0.589031	0.137887	1.15033e-06	4.26592e-05	1237.04	1269.03	1449.67	620.866	990.857	918.157	stable
ENSMUSG00000016995.17	ENSMUSG00000016995.17	Matn4	52.7848	0.0359029	0.124362	0.33522	0.60533	46.3755	43.151	49.0629	30.4987	50.6508	96.9699	stable
ENSMUSG00000017007.9	ENSMUSG00000017007.9	Rbpjl	17.8307	0.0401669	0.130153	0.124857	0.350683	12.942	10.7878	13.8857	16.3386	13.7179	39.3121	stable
ENSMUSG00000017009.3	ENSMUSG00000017009.3	Sdc4	20076.1	-0.0947108	0.0668514	0.0913913	0.290755	19733.3	20308.4	22701.3	17477.9	20318.4	19917.3	stable
ENSMUSG00000045503.16	ENSMUSG00000045503.16	Sys1	535.764	0.00781508	0.0895302	0.899788	0.961535	471.305	531.542	593.384	609.974	544.496	463.883	stable
ENSMUSG00000017720.2	ENSMUSG00000017720.2	Trp53tg5	6.4542	-0.000999205	0.122175	0.948318	NA	7.54951	5.88423	6.48001	2.17848	5.27613	11.3568	stable
ENSMUSG00000017734.15	ENSMUSG00000017734.15	Dbndd2	79.1283	0.08399	0.144016	0.138455	0.372435	61.4746	65.7072	78.6858	80.6037	99.1912	89.1075	stable
ENSMUSG00000017721.15	ENSMUSG00000017721.15	Pigt	3152.68	-0.0307143	0.0568563	0.541989	0.765453	3218.25	3295.17	3072.45	3090.17	3060.15	3179.91	stable
ENSMUSG00000017723.11	ENSMUSG00000017723.11	Wfdc2	62.2907	0.657143	0.471024	0.0040211	0.0350623	35.5905	31.3826	57.3944	55.5512	116.075	77.7506	stable
ENSMUSG00000076434.9	ENSMUSG00000076434.9	Wfdc3	7.36214	-0.0355367	0.12994	0.0343976	NA	15.099	5.88423	13.8857	5.44619	2.11045	1.74721	stable
ENSMUSG00000017299.13	ENSMUSG00000017299.13	Dnttip1	970.976	0.117719	0.0877171	0.0810305	0.269304	923.197	832.618	991.441	1057.65	981.36	1039.59	stable
ENSMUSG00000001403.13	ENSMUSG00000001403.13	Ube2c	5943.04	0.0557557	0.05821	0.280159	0.5544	6204.62	5433.1	5767.21	6199.95	6051.72	6001.65	stable
ENSMUSG00000050373.13	ENSMUSG00000050373.13	Snx21	703.297	-0.105513	0.0981866	0.130053	0.359686	710.732	685.513	834.995	642.651	723.885	622.005	stable
ENSMUSG00000017307.16	ENSMUSG00000017307.16	Acot8	478.282	0.0421452	0.0890833	0.50628	0.742164	470.226	445.24	480.446	437.874	531.834	504.069	stable
ENSMUSG00000045822.4	ENSMUSG00000045822.4	Zswim3	312.704	-0.0363637	0.0934816	0.562253	0.777991	335.414	319.71	308.263	302.808	306.015	304.014	stable
ENSMUSG00000017764.2	ENSMUSG00000017764.2	Zswim1	396.883	0.109459	0.111395	0.130164	0.35992	404.438	373.649	332.332	422.625	451.637	396.616	stable
ENSMUSG00000039873.4	ENSMUSG00000039873.4	Neurl2	74.7142	0.0575001	0.127286	0.261251	0.530595	76.5736	62.7651	62.0229	81.6929	71.7553	93.4755	stable
ENSMUSG00000017760.16	ENSMUSG00000017760.16	Ctsa	7279.95	0.147574	0.0633737	0.00778913	0.0573932	6542.19	6572.68	7431.64	7844.7	7595.51	7692.95	stable
ENSMUSG00000017754.13	ENSMUSG00000017754.13	Pltp	599.755	0.00266664	0.0886632	0.965337	0.986558	567.292	512.909	714.652	645.919	569.822	587.935	stable
ENSMUSG00000039849.6	ENSMUSG00000039849.6	Pcif1	1526.85	-0.0191629	0.0708265	0.73554	0.881083	1666.28	1534.8	1426.53	1602.27	1407.67	1523.56	stable
ENSMUSG00000039834.17	ENSMUSG00000039834.17	Zfp335	1069.8	0.105727	0.0819817	0.101034	0.309561	1042.91	1054.26	951.635	1127.36	1056.28	1186.35	stable
ENSMUSG00000017737.2	ENSMUSG00000017737.2	Mmp9	21.311	-0.0663911	0.148175	0.0157136	0.0941063	34.512	23.5369	35.1772	2.17848	21.1045	11.3568	stable
ENSMUSG00000017740.17	ENSMUSG00000017740.17	Slc12a5	48.2712	-0.0975475	0.167231	0.0606068	0.225604	62.5531	57.8616	54.6172	34.8556	36.9329	42.8065	stable
ENSMUSG00000039804.15	ENSMUSG00000039804.15	Ncoa5	2134.57	0.100159	0.0665267	0.078146	0.263775	1990.91	2033.98	2102.3	2153.43	2343.66	2183.13	stable
ENSMUSG00000017652.16	ENSMUSG00000017652.16	Cd40	6.35757	-0.0252722	0.126496	0.0641626	NA	14.0205	1.96141	14.8114	0	2.11045	5.24162	stable
ENSMUSG00000017664.16	ENSMUSG00000017664.16	Slc35c2	1171.56	-0.0648102	0.0755371	0.284268	0.55884	1276.95	1255.3	1096.97	1139.34	1131.2	1129.57	stable
ENSMUSG00000017670.16	ENSMUSG00000017670.16	Elmo2	2515.89	-0.0140888	0.0579593	0.783708	0.906183	2576.54	2453.72	2564.23	2466.04	2569.47	2465.31	stable
ENSMUSG00000017667.9	ENSMUSG00000017667.9	Zfp334	1794.69	-0.0532738	0.0643815	0.332152	0.603113	1861.49	1889.82	1763.49	1808.14	1718.96	1726.24	stable
ENSMUSG00000039725.6	ENSMUSG00000039725.6	Trp53rka	516.279	0.15823	0.115259	0.0440748	0.1849	486.404	445.24	489.703	620.866	503.343	552.117	stable
ENSMUSG00000027661.4	ENSMUSG00000027661.4	Slc2a10	127.445	-0.374223	0.283352	0.00789642	0.0579972	130.499	194.18	135.154	107.835	93.9151	103.085	stable
ENSMUSG00000039671.18	ENSMUSG00000039671.18	Zmynd8	6940.2	-0.0745896	0.0507139	0.109359	0.323418	7142.91	7281.73	7013.22	6736.94	6723.9	6742.47	stable
ENSMUSG00000027678.17	ENSMUSG00000027678.17	Ncoa3	1545.99	-0.0564294	0.0708291	0.33131	0.602684	1575.69	1704.46	1485.77	1427.99	1542.74	1539.29	stable
ENSMUSG00000006800.14	ENSMUSG00000006800.14	Sulf2	2572.64	-0.408217	0.0704529	6.30216e-10	4.82458e-08	2865.58	2856.79	3130.77	2247.1	2207.53	2128.1	stable
ENSMUSG00000039621.13	ENSMUSG00000039621.13	Prex1	118.103	-0.0942892	0.148853	0.122003	0.345993	120.792	102.974	175.886	101.299	94.9703	112.695	stable
ENSMUSG00000042854.9	ENSMUSG00000042854.9	Trp53rkb	179.016	0.0263671	0.107787	0.638078	0.825696	183.345	126.511	209.212	187.349	197.327	170.353	stable
ENSMUSG00000074582.10	ENSMUSG00000074582.10	Arfgef2	2468.24	0.0867907	0.0731163	0.151984	0.391139	2493.49	2466.47	2152.29	2372.36	2625.4	2699.43	stable
ENSMUSG00000002718.14	ENSMUSG00000002718.14	Cse1l	6393.92	0.118318	0.0598656	0.0248551	0.126737	6320.02	6239.24	5704.26	6490.77	6848.41	6760.81	stable
ENSMUSG00000039536.16	ENSMUSG00000039536.16	Stau1	5148.52	-0.165465	0.0563323	0.00114329	0.0134949	5354.76	5618.46	5454.32	4769.78	4879.36	4814.43	stable
ENSMUSG00000017999.16	ENSMUSG00000017999.16	Ddx27	3266.52	0.163706	0.0743456	0.00886704	0.0628859	3073.73	2994.09	3066.9	3312.38	3871.62	3280.38	stable
ENSMUSG00000039501.14	ENSMUSG00000039501.14	Znfx1	2892.73	-0.143923	0.0683179	0.0136077	0.0851083	3098.53	3233.38	2863.24	2702.4	2652.84	2806.01	stable
ENSMUSG00000050556.9	ENSMUSG00000050556.9	Kcnb1	63.6096	-0.115265	0.183734	0.0530086	0.207587	69.0241	76.495	82.3887	53.3727	40.0986	60.2786	stable
ENSMUSG00000017969.13	ENSMUSG00000017969.13	Ptgis	17697.7	-0.0422995	0.0629941	0.491486	0.731036	17913.9	16358.2	19724.2	16283	17992.7	17914.1	stable
ENSMUSG00000017929.13	ENSMUSG00000017929.13	B4galt5	4045.06	-0.364802	0.107208	5.53997e-05	0.00117593	4821.98	4409.25	4635.98	2736.17	4016.19	3650.79	stable
ENSMUSG00000039463.14	ENSMUSG00000039463.14	Slc9a8	1179.47	0.0234034	0.0668564	0.679345	0.849863	1177.72	1175.87	1145.11	1187.27	1201.9	1188.97	stable
ENSMUSG00000047030.15	ENSMUSG00000047030.15	Spata2	1431.94	0.0398358	0.0702186	0.491425	0.731036	1402.05	1438.69	1370.98	1340.85	1567.01	1472.02	stable
ENSMUSG00000006418.17	ENSMUSG00000006418.17	Rnf114	3649.6	0.00574737	0.0543757	0.887976	0.957394	3541.8	3632.53	3740.82	3639.15	3739.72	3603.61	stable
ENSMUSG00000042821.7	ENSMUSG00000042821.7	Snai1	923.156	-0.42591	0.0922088	3.23474e-07	1.39793e-05	1041.83	1036.6	1127.52	774.449	751.321	807.209	stable
ENSMUSG00000078923.10	ENSMUSG00000078923.10	Ube2v1	31.1963	-0.00404721	0.118197	0.903454	0.963047	24.8055	36.2861	34.2515	26.1417	26.3806	39.3121	stable
ENSMUSG00000090213.1	ENSMUSG00000090213.1	Tmem189	1590.97	-0.0652758	0.0701146	0.259937	0.529156	1577.85	1569.13	1771.82	1557.61	1565.95	1503.47	stable
ENSMUSG00000056501.3	ENSMUSG00000056501.3	Cebpb	9422.26	-0.0851755	0.0822948	0.183439	0.436825	9587.87	9356.9	10536.5	7449.3	10421.4	9181.57	stable
ENSMUSG00000027540.13	ENSMUSG00000027540.13	Ptpn1	3286.18	-0.0124108	0.0558512	0.802496	0.915918	3394.04	3206.9	3312.21	3167.51	3312.35	3324.06	stable
ENSMUSG00000074577.9	ENSMUSG00000074577.9	Ripor3	409.993	-0.373769	0.14526	0.000767184	0.00989522	397.967	530.561	492.481	343.11	362.998	332.843	stable
ENSMUSG00000044641.7	ENSMUSG00000044641.7	Pard6b	3246.47	0.249353	0.0672155	3.67236e-05	0.000836711	3075.89	2779.32	2965.99	3668.56	3483.3	3505.77	stable
ENSMUSG00000051149.15	ENSMUSG00000051149.15	Adnp	424.048	-0.00797215	0.0908256	0.888519	0.957642	454.049	471.719	355.475	398.661	433.698	430.686	stable
ENSMUSG00000078919.10	ENSMUSG00000078919.10	Dpm1	273.351	-0.0663915	0.10333	0.314499	0.587099	281.489	296.173	282.343	260.328	263.806	255.966	stable
ENSMUSG00000074576.4	ENSMUSG00000074576.4	Mocs3	412.225	-0.0521757	0.101803	0.413954	0.672455	413.066	348.15	526.732	391.037	387.268	407.099	stable
ENSMUSG00000027544.16	ENSMUSG00000027544.16	Nfatc2	36.1638	-0.0631695	0.140295	0.101999	0.310987	33.4335	35.3054	63.8744	27.231	27.4359	29.7025	stable
ENSMUSG00000027546.15	ENSMUSG00000027546.15	Atp9a	619.322	-0.0631692	0.0890527	0.328387	0.60014	570.527	678.648	678.549	571.85	580.374	635.983	stable
ENSMUSG00000027551.15	ENSMUSG00000027551.15	Zfp64	1210.83	0.00714411	0.0686436	0.90101	0.962049	1275.87	1162.14	1183.06	1191.63	1188.18	1264.1	stable
ENSMUSG00000047907.11	ENSMUSG00000047907.11	Tshz2	27.3482	-0.0814291	0.159831	0.0254858	0.128891	32.355	43.151	35.1772	8.71391	21.1045	23.5873	stable
ENSMUSG00000052056.14	ENSMUSG00000052056.14	Zfp217	2029.62	-0.37095	0.0697441	1.08908e-08	6.63202e-07	2296.13	2359.58	2254.12	1799.42	1722.13	1746.33	stable
ENSMUSG00000052033.13	ENSMUSG00000052033.13	Pfdn4	876.776	0.250487	0.0963475	0.00143057	0.0158917	749.558	757.104	852.584	983.583	976.084	941.744	stable
ENSMUSG00000027495.4	ENSMUSG00000027495.4	Fam210b	1756.71	0.195735	0.109111	0.0147572	0.0899871	1679.23	1786.84	1329.33	2153.43	1741.12	1850.29	stable
ENSMUSG00000027496.15	ENSMUSG00000027496.15	Aurka	2994.89	0.128204	0.0653585	0.0229467	0.120475	2975.58	2833.26	2702.16	3189.29	3030.61	3238.45	stable
ENSMUSG00000027498.14	ENSMUSG00000027498.14	Cstf1	1706.38	0.109728	0.0692415	0.0601876	0.225048	1704.03	1590.7	1582.05	1787.44	1812.88	1761.18	stable
ENSMUSG00000074570.14	ENSMUSG00000074570.14	Cass4	7.70553	0.0170442	0.123657	0.353868	NA	8.62801	5.88423	2.77715	10.8924	8.4418	9.60963	stable
ENSMUSG00000027502.11	ENSMUSG00000027502.11	Rtf2	2044.19	0.0328148	0.0639723	0.556196	0.774998	2022.19	1939.83	2080.08	2004.2	2011.26	2207.59	stable
ENSMUSG00000027509.11	ENSMUSG00000027509.11	Rae1	1587.55	0.0827583	0.0683766	0.150155	0.387995	1536.86	1552.46	1495.96	1619.7	1724.24	1596.07	stable
ENSMUSG00000027510.17	ENSMUSG00000027510.17	Rbm38	645.865	0.0924333	0.108834	0.18529	0.43904	584.548	529.581	703.544	602.349	815.689	639.477	stable
ENSMUSG00000027514.14	ENSMUSG00000027514.14	Zbp1	836.72	-0.0306644	0.0855957	0.621589	0.815935	814.268	768.873	976.63	810.394	735.492	914.662	stable
ENSMUSG00000038400.15	ENSMUSG00000038400.15	Pmepa1	6748.32	0.0206042	0.0649765	0.703809	0.862889	6382.57	7131.68	6527.22	7546.25	6192.06	6710.14	stable
ENSMUSG00000027519.10	ENSMUSG00000027519.10	Rab22a	3134.79	0.0618679	0.0591415	0.233712	0.498857	3113.63	2941.13	3100.22	3087.99	3302.86	3262.91	stable
ENSMUSG00000054455.5	ENSMUSG00000054455.5	Vapb	4326.63	0.0532151	0.0564656	0.290643	0.565048	4219.1	4034.62	4433.25	4358.04	4464.66	4450.13	stable
ENSMUSG00000027522.15	ENSMUSG00000027522.15	Stx16	2666.75	-0.00628179	0.0578248	0.894211	0.959848	2650.96	2706.75	2665.13	2761.22	2665.5	2550.92	stable
ENSMUSG00000039263.16	ENSMUSG00000039263.16	Npepl1	2639.58	-0.0707345	0.0590414	0.172022	0.420518	2755.57	2684.19	2716.97	2601.1	2586.36	2493.26	stable
ENSMUSG00000027523.20	ENSMUSG00000027523.20	Gnas	1892.42	-0.0238751	0.0656406	0.668848	0.844618	1918.65	1778.02	2044.91	1814.67	1922.62	1875.63	stable
ENSMUSG00000016253.12	ENSMUSG00000016253.12	Nelfcd	2053.69	0.0833128	0.0645849	0.131126	0.361386	2017.88	1934.93	1982.88	2193.73	2153.72	2038.99	stable
ENSMUSG00000016256.10	ENSMUSG00000016256.10	Ctsz	8360.83	-0.0201311	0.0592787	0.696138	0.857893	7912.96	8132.98	9262.71	8161.67	8507.23	8187.41	stable
ENSMUSG00000016252.7	ENSMUSG00000016252.7	Atp5e	3874.5	-0.00541512	0.0635191	0.92001	0.970196	3932.21	3580.55	4139.8	4138.02	3640.53	3815.9	stable
ENSMUSG00000016257.15	ENSMUSG00000016257.15	Prelid3b	2618.49	0.165926	0.067726	0.00470326	0.0392827	2591.64	2352.71	2389.27	2803.7	2837.5	2736.12	stable
ENSMUSG00000090093.8	ENSMUSG00000090093.8	Gm14399	96.3338	-0.0380057	0.116483	0.458326	0.706401	95.9866	121.607	89.7944	98.0315	73.8658	98.7171	stable
ENSMUSG00000078902.3	ENSMUSG00000078902.3	Gm14443	12.8299	-0.00882154	0.121937	0.669865	0.845106	9.70651	18.6334	13.8857	15.2493	16.8836	2.62081	stable
ENSMUSG00000078903.10	ENSMUSG00000078903.10	Gm14391	30.1898	1.91754	0.547903	1.87699e-05	0.000479887	10.785	7.84564	13.8857	81.6929	28.4911	38.4385	up
ENSMUSG00000078899.9	ENSMUSG00000078899.9	Gm4631	56.4806	8.19229e-05	0.123176	NA	NA	166.089	0.980705	2.77715	2.17848	0	166.858	stable
ENSMUSG00000094475.7	ENSMUSG00000094475.7	Gm11007	9.00596	0.0125583	0.122925	0.483219	NA	14.0205	5.88423	1.85143	16.3386	6.33135	9.60963	stable
ENSMUSG00000095545.7	ENSMUSG00000095545.7	Zfp969	29.4839	-0.0289334	0.123664	0.363115	0.631444	21.57	41.1896	37.9543	21.7848	36.9329	17.4721	stable
ENSMUSG00000078889.11	ENSMUSG00000078889.11	Gm14288	71.5969	0.0133129	0.115595	0.754197	0.88967	101.379	53.9388	52.7658	58.8189	82.3076	80.3715	stable
ENSMUSG00000078887.10	ENSMUSG00000078887.10	Gm6710	45.9185	-0.0942643	0.167319	0.0482361	0.195292	61.4746	68.6493	40.7315	37.0341	27.4359	40.1857	stable
ENSMUSG00000089756.2	ENSMUSG00000089756.2	Zfp966	20.5694	-0.0180532	0.121779	0.519682	0.751214	25.884	27.4597	15.7372	16.3386	12.6627	25.3345	stable
ENSMUSG00000078886.12	ENSMUSG00000078886.12	Gm2026	7.74933	-0.0335742	0.129515	0.0173698	NA	5.39251	31.3826	2.77715	3.26772	1.05523	2.62081	stable
ENSMUSG00000095648.7	ENSMUSG00000095648.7	Gm2004	60.2731	-0.00173411	0.121841	0.922691	0.970776	59.3176	89.2441	37.0286	19.6063	117.13	39.3121	stable
ENSMUSG00000078894.9	ENSMUSG00000078894.9	2210418O10Rik	21.0022	-0.0526217	0.137631	0.0415826	0.178078	10.785	44.1317	33.3258	18.5171	5.27613	13.9776	stable
ENSMUSG00000078881.10	ENSMUSG00000078881.10	Gm14434	5.40653	-0.0185076	0.125147	0.0354121	NA	0	29.4211	0	1.08924	1.05523	0.873603	stable
ENSMUSG00000078879.10	ENSMUSG00000078879.10	Zfp973	36.3168	-0.0538188	0.133478	0.161038	0.405075	45.297	51.9774	32.4	28.3202	23.215	36.6913	stable
ENSMUSG00000078878.9	ENSMUSG00000078878.9	Gm14305	201.351	-0.00122553	0.101329	0.982169	0.993199	202.758	188.295	212.915	226.562	214.211	163.364	stable
ENSMUSG00000078877.11	ENSMUSG00000078877.11	Gm14295	195.379	-0.00446791	0.10221	0.936862	0.976458	197.366	167.701	224.023	212.402	164.615	206.17	stable
ENSMUSG00000074527.11	ENSMUSG00000074527.11	Gm14296	24.2479	0.048745	0.133885	0.0999847	0.307461	15.099	28.4404	8.33144	41.3911	24.2702	27.9553	stable
ENSMUSG00000078875.10	ENSMUSG00000078875.10	Gm14419	15.4887	-0.0386547	0.129551	0.128815	0.357684	28.041	17.6527	14.8114	15.2493	8.4418	8.73603	stable
ENSMUSG00000078870.9	ENSMUSG00000078870.9	Gm14410	390.332	-0.00781228	0.102385	0.888404	0.957594	311.687	372.668	495.258	486.89	376.716	298.772	stable
ENSMUSG00000078867.9	ENSMUSG00000078867.9	Gm14418	79.9087	0.054064	0.124863	0.292543	0.567588	67.9456	78.4564	70.3544	105.656	74.921	82.1187	stable
ENSMUSG00000078866.10	ENSMUSG00000078866.10	Zfp970	281.984	-0.0316447	0.0976462	0.607453	0.807988	297.666	304.999	266.606	270.131	245.868	306.635	stable
ENSMUSG00000094786.1	ENSMUSG00000094786.1	Gm14403	212.34	-0.0859901	0.127382	0.189311	0.443138	215.7	269.694	204.583	172.1	236.371	175.594	stable
ENSMUSG00000078864.10	ENSMUSG00000078864.10	Gm14322	81.9805	-0.0593946	0.130338	0.225625	0.489544	95.9866	80.4178	99.0516	46.8373	97.0807	72.509	stable
ENSMUSG00000095362.7	ENSMUSG00000095362.7	Gm14325	201.817	0.0724281	0.117445	0.261865	0.531309	160.697	185.353	217.543	225.472	222.653	199.181	stable
ENSMUSG00000074521.9	ENSMUSG00000074521.9	Gm14327	18.3064	-0.0127826	0.12098	0.640679	0.826656	19.413	25.4983	14.8114	15.2493	14.7732	20.0929	stable
ENSMUSG00000074529.10	ENSMUSG00000074529.10	Zfp972	6.34618	-0.0189524	0.124395	0.24197	NA	6.47101	13.7299	5.55429	6.53543	3.16568	2.62081	stable
ENSMUSG00000078862.10	ENSMUSG00000078862.10	Gm14326	158.772	0.288844	0.242052	0.0138984	0.086523	155.304	121.607	120.343	168.832	169.891	216.653	stable
ENSMUSG00000074519.11	ENSMUSG00000074519.11	Zfp971	146.399	-0.0312008	0.114097	0.540256	0.764289	163.932	145.144	153.669	132.887	89.6942	193.066	stable
ENSMUSG00000078861.8	ENSMUSG00000078861.8	Zfp931	124.267	-0.0130952	0.110181	0.794267	0.911802	145.598	93.167	142.56	121.995	98.136	144.144	stable
ENSMUSG00000049999.4	ENSMUSG00000049999.4	Ppp1r3d	137.628	0.0230789	0.110747	0.660121	0.838499	126.185	96.1091	175.886	138.333	147.732	141.524	stable
ENSMUSG00000070476.10	ENSMUSG00000070476.10	Fam217b	228.214	0.0358396	0.101926	0.558128	0.775637	234.035	218.697	209.212	229.829	266.972	210.538	stable
ENSMUSG00000039117.16	ENSMUSG00000039117.16	Taf4	1573.26	0.10922	0.0707124	0.0648096	0.235188	1452.74	1511.27	1530.21	1683.96	1579.67	1681.69	stable
ENSMUSG00000039108.14	ENSMUSG00000039108.14	Lsm14b	2983.08	0.0141713	0.0554868	0.777482	0.902949	3000.39	2944.08	2951.18	2920.25	3053.82	3028.78	stable
ENSMUSG00000027566.15	ENSMUSG00000027566.15	Psma7	7206.78	0.049464	0.0607968	0.360138	0.628798	7029.67	6459.9	7665.85	7496.14	7333.82	7255.27	stable
ENSMUSG00000039086.9	ENSMUSG00000039086.9	Ss18l1	227.675	-0.0532625	0.108106	0.391856	0.653923	241.584	239.292	235.132	252.703	217.376	179.962	stable
ENSMUSG00000039069.19	ENSMUSG00000039069.19	Mtg2	527.438	0.173331	0.110602	0.0278906	0.137321	500.424	457.989	491.555	554.423	548.717	611.522	stable
ENSMUSG00000039050.8	ENSMUSG00000039050.8	Osbpl2	2040.42	0.0906339	0.06278	0.095094	0.298355	1955.32	1959.45	1969.92	2093.52	2148.44	2115.87	stable
ENSMUSG00000039041.15	ENSMUSG00000039041.15	Adrm1	4222.66	0.208794	0.0632938	0.000229877	0.00377873	4048.69	3679.6	3927.81	4634.71	4602.89	4442.27	stable
ENSMUSG00000015647.9	ENSMUSG00000015647.9	Lama5	38597.9	-0.00563052	0.0535941	0.903003	0.962949	39171.2	41067	35848.3	38232.3	37972.3	39296.4	stable
ENSMUSG00000039001.12	ENSMUSG00000039001.12	Rps21	12159.5	0.0946511	0.0652469	0.0896269	0.287329	12291.7	10400.4	12296.3	12638.4	13040.5	12289.8	stable
ENSMUSG00000038990.14	ENSMUSG00000038990.14	Cables2	1200.45	0.0405034	0.075483	0.510368	0.745139	1287.73	1184.69	1054.39	1261.34	1237.78	1176.74	stable
ENSMUSG00000015627.5	ENSMUSG00000015627.5	Gata5	15.7331	0.0114833	0.121167	0.661039	0.839028	10.785	16.672	15.7372	16.3386	14.7732	20.0929	stable
ENSMUSG00000027569.15	ENSMUSG00000027569.15	Mrgbp	1166.98	-0.0863552	0.0832845	0.178263	0.429995	1254.3	1103.29	1297.85	1019.53	1195.57	1131.32	stable
ENSMUSG00000049401.10	ENSMUSG00000049401.10	Ogfr	5980.62	0.0526715	0.0545748	0.283023	0.557843	5847.63	5646.9	6050.48	6215.2	6251.16	5872.36	stable
ENSMUSG00000027570.15	ENSMUSG00000027570.15	Col9a3	61.5584	-0.0112184	0.114426	0.79694	0.913361	77.6521	52.9581	59.2458	62.0866	52.7613	64.6466	stable
ENSMUSG00000038914.15	ENSMUSG00000038914.15	Dido1	3947.12	0.0762492	0.0724014	0.19987	0.457175	4035.75	4096.4	3286.29	4008.4	4107.99	4147.87	stable
ENSMUSG00000027573.11	ENSMUSG00000027573.11	Gid8	1556.8	-0.0108628	0.0665155	0.845565	0.936833	1553.04	1594.63	1545.94	1655.64	1544.85	1446.69	stable
ENSMUSG00000023393.15	ENSMUSG00000023393.15	Slc17a9	198.986	-0.11201	0.139989	0.119506	0.34137	191.973	230.466	230.503	206.955	179.388	154.628	stable
ENSMUSG00000038848.14	ENSMUSG00000038848.14	Ythdf1	3968.78	0.0689958	0.0601763	0.185542	0.43917	3998	3906.15	3645.47	4132.57	4227.23	3903.26	stable
ENSMUSG00000027574.15	ENSMUSG00000027574.15	Nkain4	463.837	0.00540284	0.0935776	0.931292	0.975109	388.26	471.719	523.955	551.155	429.477	418.456	stable
ENSMUSG00000027575.19	ENSMUSG00000027575.19	Arfgap1	6113.43	-0.0187213	0.0539725	0.699999	0.861147	6207.85	6281.41	5995.86	6331.75	6091.82	5771.89	stable
ENSMUSG00000016356.18	ENSMUSG00000016356.18	Col20a1	59.0917	-0.0299022	0.118217	0.50288	0.739202	71.1811	63.7458	54.6172	63.1759	48.5404	53.2898	stable
ENSMUSG00000016344.14	ENSMUSG00000016344.14	Ppdpf	693.348	-0.00213016	0.0791366	0.973086	0.989248	661.121	717.876	704.469	653.543	664.792	758.287	stable
ENSMUSG00000047841.8	ENSMUSG00000047841.8	Fndc11	7.70811	0.000996782	0.121826	0.959843	NA	8.62801	6.86493	7.40572	6.53543	6.33135	10.4832	stable
ENSMUSG00000027580.17	ENSMUSG00000027580.17	Helz2	9322.79	-0.0492974	0.0606361	0.319681	0.591543	9724.84	10150.3	8746.16	8646.38	9157.25	9511.79	stable
ENSMUSG00000038705.13	ENSMUSG00000038705.13	Gmeb2	1645.74	0.0210826	0.066106	0.708033	0.865151	1657.66	1720.16	1510.77	1644.75	1647.21	1693.92	stable
ENSMUSG00000038685.18	ENSMUSG00000038685.18	Rtel1	2198.51	0.0214783	0.0631739	0.692661	0.855999	2257.3	2256.6	2016.21	2215.51	2271.9	2173.52	stable
ENSMUSG00000038671.15	ENSMUSG00000038671.15	Arfrp1	975.323	0.0640977	0.082054	0.310295	0.583114	889.763	889.499	1045.13	950.906	1081.61	995.034	stable
ENSMUSG00000027582.16	ENSMUSG00000027582.16	Zgpat	1078.74	-0.00917163	0.0737193	0.876039	0.951949	1160.47	1117.02	975.704	1043.49	1114.32	1061.43	stable
ENSMUSG00000027583.13	ENSMUSG00000027583.13	Zbtb46	553.785	-0.120679	0.100559	0.0909634	0.290042	592.097	593.326	581.349	550.066	534.999	470.872	stable
ENSMUSG00000055882.8	ENSMUSG00000055882.8	Abhd16b	8.15758	0.00137146	0.121774	0.945619	NA	10.785	5.88423	7.40572	9.80315	6.33135	8.73603	stable
ENSMUSG00000000827.18	ENSMUSG00000000827.18	Tpd52l2	3348.91	0.0374712	0.0589127	0.472157	0.717094	3354.14	3110.8	3416.82	3509.53	3298.64	3403.56	stable
ENSMUSG00000000826.16	ENSMUSG00000000826.16	Dnajc5	5757.38	0.0473415	0.0523303	0.317971	0.589926	5681.54	5709.66	5543.18	5704.34	6050.66	5854.89	stable
ENSMUSG00000089917.7	ENSMUSG00000089917.7	Uckl1	916.55	-0.0371873	0.0762253	0.536819	0.762272	986.828	908.133	910.904	825.643	939.151	928.64	stable
ENSMUSG00000000823.16	ENSMUSG00000000823.16	Zfp512b	3194.41	0.0542204	0.0702232	0.348701	0.618162	3259.23	3330.47	2742.89	3470.32	3158.29	3205.25	stable
ENSMUSG00000002455.14	ENSMUSG00000002455.14	Prpf6	4333.89	-0.00910741	0.0542099	0.850976	0.939088	4524.31	4193.49	4335.13	4301.4	4402.4	4246.58	stable
ENSMUSG00000038605.11	ENSMUSG00000038605.11	Samd10	419.92	0.275376	0.134627	0.00449939	0.0379826	400.124	380.513	324.926	449.856	480.128	483.976	stable
ENSMUSG00000046470.5	ENSMUSG00000046470.5	Sox18	13.0485	-0.0508164	0.137559	0.0179241	0.101966	12.942	11.7685	35.1772	4.35696	10.5523	3.49441	stable
ENSMUSG00000059540.15	ENSMUSG00000059540.15	Tcea2	188.99	-0.109619	0.138299	0.124488	0.350151	212.465	232.427	175.886	166.654	165.67	180.836	stable
ENSMUSG00000002458.13	ENSMUSG00000002458.13	Rgs19	1324.91	0.0635691	0.0785812	0.303836	0.577883	1217.63	1271.97	1354.32	1216.68	1501.59	1387.28	stable
ENSMUSG00000027584.17	ENSMUSG00000027584.17	Oprl1	19.5726	-0.0203211	0.122783	0.437702	0.691496	20.4915	13.7299	33.3258	19.6063	8.4418	21.8401	stable
ENSMUSG00000027589.14	ENSMUSG00000027589.14	Pcmtd2	2034.73	-0.229908	0.0814048	0.000890647	0.0111514	2024.35	2381.15	2257.82	1813.58	1788.61	1942.89	stable
ENSMUSG00000038628.8	ENSMUSG00000038628.8	Polr3k	1365.16	0.0340484	0.0658939	0.542034	0.765453	1338.42	1340.62	1349.69	1377.89	1437.22	1347.1	stable
ENSMUSG00000025255.18	ENSMUSG00000025255.18	Zfhx4	166.564	-0.0431223	0.114874	0.433732	0.688497	213.543	195.16	121.269	136.155	169.891	163.364	stable
ENSMUSG00000040374.13	ENSMUSG00000040374.13	Pex2	1320.78	-0.0439611	0.0762195	0.466256	0.713137	1388.03	1231.77	1434.86	1381.15	1167.08	1321.76	stable
ENSMUSG00000103034.1	ENSMUSG00000103034.1	Gm8797	48.8259	0.058585	0.132864	0.193583	0.448909	43.14	44.1317	37.9543	65.3543	51.7061	50.669	stable
ENSMUSG00000027499.12	ENSMUSG00000027499.12	Pkia	973.832	-0.0428666	0.0751693	0.472037	0.717094	937.217	1062.1	986.813	968.333	983.47	905.053	stable
ENSMUSG00000043542.12	ENSMUSG00000043542.12	Zc2hc1a	1015.72	-0.141296	0.08398	0.034366	0.157241	1120.56	1016.99	1103.45	931.299	944.427	977.562	stable
ENSMUSG00000040329.14	ENSMUSG00000040329.14	Il7	13.621	-0.0226724	0.124173	0.319933	0.591669	22.6485	7.84564	19.44	6.53543	14.7732	10.4832	stable
ENSMUSG00000040289.8	ENSMUSG00000040289.8	Hey1	57.1882	-0.0797976	0.152191	0.0727748	0.252059	100.301	58.8423	49.9886	63.1759	35.8777	34.9441	stable
ENSMUSG00000040269.5	ENSMUSG00000040269.5	Mrps28	805.198	0.0662557	0.08633	0.303527	0.577879	862.801	680.609	782.23	847.428	857.898	800.22	stable
ENSMUSG00000027506.15	ENSMUSG00000027506.15	Tpd52	2407.36	0.00544233	0.0647336	0.922031	0.970776	2433.1	2181.09	2589.23	2395.24	2398.53	2446.96	stable
ENSMUSG00000069114.8	ENSMUSG00000069114.8	Zbtb10	771.859	-0.0254113	0.0773133	0.67346	0.846612	747.401	851.252	749.83	742.861	774.536	765.276	stable
ENSMUSG00000040209.12	ENSMUSG00000040209.12	Zfp704	2257.83	-0.0665061	0.0815284	0.283164	0.557875	2320.93	2696.94	1999.55	2028.16	2251.85	2249.53	stable
ENSMUSG00000027508.15	ENSMUSG00000027508.15	Pag1	1060.82	-0.0966499	0.089636	0.148612	0.386307	1163.7	1213.13	968.298	990.118	950.758	1078.9	stable
ENSMUSG00000027533.10	ENSMUSG00000027533.10	Fabp5	1239.92	0.15347	0.0793405	0.0182567	0.103375	1106.54	1219.02	1148.81	1345.21	1309.53	1310.4	stable
ENSMUSG00000049230.8	ENSMUSG00000049230.8	Gm9833	758.594	0.117136	0.102106	0.101789	0.310632	791.62	620.786	719.281	724.344	862.119	833.417	stable
ENSMUSG00000062515.3	ENSMUSG00000062515.3	Fabp4	9.57575	0.0115669	0.122493	0.558294	0.775637	5.39251	7.84564	11.1086	4.35696	14.7732	13.9776	stable
ENSMUSG00000027531.16	ENSMUSG00000027531.16	Impa1	1849.38	0.0155947	0.0633167	0.775069	0.901768	1858.26	1779.98	1870.87	1765.66	1869.86	1951.63	stable
ENSMUSG00000039795.14	ENSMUSG00000039795.14	Zfand1	513.679	-0.125019	0.107177	0.0883201	0.284566	496.11	605.095	546.172	452.034	486.459	496.206	stable
ENSMUSG00000027536.6	ENSMUSG00000027536.6	Chmp4c	1085.83	-0.0757336	0.0839895	0.236633	0.502613	1147.53	1219.02	1023.84	1010.81	967.642	1146.17	stable
ENSMUSG00000027534.16	ENSMUSG00000027534.16	Snx16	406.501	0.00111179	0.0900079	0.986566	0.995359	375.318	373.649	469.338	393.215	402.041	425.445	stable
ENSMUSG00000027550.14	ENSMUSG00000027550.14	Lrrcc1	1118.04	-0.032119	0.0720595	0.583339	0.792434	1135.66	1148.41	1123.82	1176.38	1107.99	1016	stable
ENSMUSG00000027552.14	ENSMUSG00000027552.14	E2f5	812.183	0.155	0.0970289	0.0334487	0.154363	711.811	793.39	754.458	800.591	873.727	939.123	stable
ENSMUSG00000078784.8	ENSMUSG00000078784.8	Rbis	1488.9	0.146582	0.072899	0.0166674	0.0978069	1419.31	1375.93	1396.9	1621.88	1536.41	1582.97	stable
ENSMUSG00000027555.8	ENSMUSG00000027555.8	Car13	908.974	-0.342419	0.0915406	1.91534e-05	0.000487829	1006.24	1045.43	1032.17	771.181	767.149	831.67	stable
ENSMUSG00000027559.5	ENSMUSG00000027559.5	Car3	68.2366	-0.00199998	0.11746	0.953733	0.983009	34.512	89.2441	82.3887	89.3176	32.712	81.2451	stable
ENSMUSG00000027562.12	ENSMUSG00000027562.12	Car2	50.1406	-0.0301515	0.121583	0.430801	0.686178	40.983	66.6879	57.3944	65.3543	28.4911	41.9329	stable
ENSMUSG00000047213.14	ENSMUSG00000047213.14	Ythdf3	5685.14	0.051882	0.0550667	0.266777	0.537321	5616.83	5759.68	5287.69	5653.15	5856.5	5937	stable
ENSMUSG00000039519.6	ENSMUSG00000039519.6	Cyp7b1	12.1129	-0.0601088	0.144975	0.00258381	0.024957	25.884	13.7299	22.2172	0	2.11045	8.73603	stable
ENSMUSG00000027599.9	ENSMUSG00000027599.9	Armc1	1929.45	0.119682	0.0677417	0.0379787	0.167755	1905.71	1773.11	1817.18	2003.11	2073.52	2004.04	stable
ENSMUSG00000027601.13	ENSMUSG00000027601.13	Mtfr1	2833.44	0.114105	0.0613829	0.0333114	0.154047	2688.7	2789.12	2623.48	3000.85	2978.9	2919.58	stable
ENSMUSG00000069094.12	ENSMUSG00000069094.12	Pde7a	1607.16	0.0502399	0.0678659	0.37787	0.642022	1606.97	1587.76	1513.54	1534.74	1714.74	1685.18	stable
ENSMUSG00000003617.16	ENSMUSG00000003617.16	Cp	8551.88	-0.224754	0.253751	0.02478	0.126619	10296.4	10113	9479.33	5060.6	8360.55	8001.33	stable
ENSMUSG00000027615.14	ENSMUSG00000027615.14	Hps3	679.27	0.156357	0.110479	0.0431691	0.182671	682.691	591.365	602.641	675.328	832.573	691.02	stable
ENSMUSG00000002428.12	ENSMUSG00000002428.12	Hltf	1907.99	0.0515373	0.0736268	0.387816	0.64977	1969.34	1939.83	1668.14	1802.69	2093.57	1974.34	stable
ENSMUSG00000019528.18	ENSMUSG00000019528.18	Gyg	1259.11	-0.0262398	0.074666	0.651922	0.834254	1229.49	1223.92	1377.46	1146.97	1368.63	1208.19	stable
ENSMUSG00000027630.13	ENSMUSG00000027630.13	Tbl1xr1	2142.34	-0.0175466	0.0674409	0.755902	0.890363	2166.71	2334.08	1981.03	2248.19	2099.9	2024.14	stable
ENSMUSG00000027699.19	ENSMUSG00000027699.19	Ect2	5232.92	0.0911671	0.0565471	0.0701376	0.246623	5161.71	5133.99	4819.27	5276.27	5540.99	5465.26	stable
ENSMUSG00000027698.14	ENSMUSG00000027698.14	Nceh1	1054.8	-0.00725973	0.0734823	0.901339	0.962324	1147.53	974.821	1054.39	1099.04	1045.73	1007.26	stable
ENSMUSG00000039304.11	ENSMUSG00000039304.11	Tnfsf10	16.7267	0.0351013	0.12747	0.198381	0.454985	16.1775	12.7492	9.25715	23.9633	18.9941	19.2193	stable
ENSMUSG00000039286.12	ENSMUSG00000039286.12	Fndc3b	6007.95	-0.0939203	0.0620275	0.0851504	0.277963	6383.65	6604.07	5743.14	5646.61	5921.93	5748.31	stable
ENSMUSG00000027695.16	ENSMUSG00000027695.16	Pld1	492.308	0.00270443	0.0878518	0.966218	0.986919	490.718	501.14	481.372	577.297	456.913	446.411	stable
ENSMUSG00000027692.16	ENSMUSG00000027692.16	Tnik	173.544	0.109246	0.145581	0.118185	0.338786	135.891	192.218	137.932	208.045	174.112	193.066	stable
ENSMUSG00000050192.8	ENSMUSG00000050192.8	Eif5a2	984.821	0.138361	0.0843519	0.0381174	0.168091	929.668	903.229	936.824	1084.88	982.415	1071.91	stable
ENSMUSG00000039221.10	ENSMUSG00000039221.10	Rpl22l1	1716.82	-0.0237278	0.063509	0.662303	0.840155	1687.85	1698.58	1819.96	1703.57	1733.74	1657.22	stable
ENSMUSG00000027684.16	ENSMUSG00000027684.16	Mecom	176.527	-0.0165028	0.106588	0.762485	0.894406	169.325	152.99	217.543	196.063	187.83	135.408	stable
ENSMUSG00000037730.13	ENSMUSG00000037730.13	Mynn	1373.05	0.0439232	0.0680949	0.441265	0.694669	1265.08	1369.06	1397.83	1375.71	1411.89	1418.73	stable
ENSMUSG00000027706.8	ENSMUSG00000027706.8	Sec62	6804.81	0.00989926	0.0524217	0.837413	0.932726	6667.29	6925.74	6737.36	7068.07	6514.96	6915.44	stable
ENSMUSG00000037661.14	ENSMUSG00000037661.14	Gpr160	20.3778	-0.0217245	0.122641	0.43888	0.691971	29.1195	16.672	24.0686	16.3386	11.6075	24.4609	stable
ENSMUSG00000037652.15	ENSMUSG00000037652.15	Phc3	2510.1	-0.0039421	0.0664026	0.942967	0.979011	2479.47	2775.39	2291.15	2432.27	2515.66	2566.65	stable
ENSMUSG00000037643.14	ENSMUSG00000037643.14	Prkci	4849.93	0.0557844	0.0528082	0.242318	0.509105	4634.32	4757.4	4822.98	4874.34	5014.43	4996.13	stable
ENSMUSG00000027660.16	ENSMUSG00000027660.16	Skil	6496.1	-0.0362536	0.0537734	0.453139	0.703011	6335.12	6931.62	6519.81	6257.68	6504.41	6427.97	stable
ENSMUSG00000027663.12	ENSMUSG00000027663.12	Zmat3	2147.97	-0.26005	0.0709457	3.95605e-05	0.000890743	2305.84	2294.85	2479.99	1926.86	1906.79	1973.47	stable
ENSMUSG00000027665.13	ENSMUSG00000027665.13	Pik3ca	3252.57	0.0172875	0.0605721	0.743967	0.884691	3240.9	3405.99	3033.57	3336.34	3379.89	3118.76	stable
ENSMUSG00000027667.13	ENSMUSG00000027667.13	Zfp639	1099.04	0.0125369	0.0685024	0.828804	0.92783	1114.09	1044.45	1118.26	1109.93	1105.88	1101.61	stable
ENSMUSG00000027668.13	ENSMUSG00000027668.13	Mfn1	2983.22	0.102461	0.0602563	0.0523265	0.205879	2852.64	2942.11	2775.29	3155.53	3126.63	3047.13	stable
ENSMUSG00000027669.14	ENSMUSG00000027669.14	Gnb4	636.139	-0.282324	0.143442	0.00497576	0.0409209	626.609	644.323	882.207	577.297	505.453	580.946	stable
ENSMUSG00000027671.14	ENSMUSG00000027671.14	Actl6a	2371.88	0.122088	0.0662965	0.0315539	0.148638	2260.54	2257.58	2232.83	2509.61	2608.52	2362.22	stable
ENSMUSG00000037531.8	ENSMUSG00000037531.8	Mrpl47	567.714	0.149846	0.106233	0.0471989	0.192664	578.077	492.314	505.441	605.617	594.092	630.741	stable
ENSMUSG00000027673.12	ENSMUSG00000027673.12	Ndufb5	1313.27	0.0565389	0.0685172	0.323848	0.595386	1292.04	1255.3	1286.74	1370.26	1382.35	1292.93	stable
ENSMUSG00000056900.13	ENSMUSG00000056900.13	Usp13	932.816	0.0377658	0.0787858	0.537653	0.762781	940.453	994.435	805.372	973.78	945.482	937.376	stable
ENSMUSG00000027677.17	ENSMUSG00000027677.17	Ttc14	3456.51	0.0332639	0.0697469	0.573779	0.785742	3248.45	3845.34	3109.48	3587.95	3294.41	3653.41	stable
ENSMUSG00000027676.11	ENSMUSG00000027676.11	Ccdc39	178.371	-0.0292165	0.103962	0.618052	0.81361	170.403	172.604	208.286	171.011	168.836	179.089	stable
ENSMUSG00000027680.15	ENSMUSG00000027680.15	Fxr1	5026.55	0.0492264	0.0546678	0.311373	0.584095	4723.83	4946.67	5094.21	5005.05	5150.56	5239	stable
ENSMUSG00000027679.13	ENSMUSG00000027679.13	Dnajc19	743.341	0.026792	0.0876309	0.741665	0.883857	793.777	714.934	689.658	889.908	727.05	644.719	stable
ENSMUSG00000037400.17	ENSMUSG00000037400.17	Atp11b	2772.91	-0.0813395	0.0648005	0.141758	0.376976	2842.93	3071.57	2702.16	2646.85	2631.73	2742.24	stable
[truncated: 11,940 more rows]
