# Supplementary material for: PBX/Knotted 1 homeobox-2 (PKNOX2) is a novel regulator of myocardial fibrosis
Source: Signal Transduct Target Ther. 2024 Apr 22;9:94. doi: 10.1038/s41392-024-01804-5 (PMC11033280; doi:10.1038/s41392-024-01804-5)
Supplement: Supplementary file 15 — Supplemental Table 14 [file 41392_2024_1804_MOESM15_ESM.xlsx]

## Sheet: Sheet1
Cell type	Abbreviation	Marker genes
Cardiomyocyte	CM	MYH, TTN, TNNT2, MYL2, MYL3
Endothelial cell	EC	VWF, PECAM1, CDH5, CD105, CD146
Fibroblast	FB	DCN, FN1, VIM, COL1A1, COL3A1
Lymphoid	Lym	CD3, LAR, SKAP1, IL7R, CD247
Myeloid	Mye	CD68, CD163, MRC1, S100A8, DAB2
Endocardial cell	endoEC	PKHD1L1, PCDH5, NPR3, NFATC1, CDH11
Neuron	Neur	NRXN1, NRXN3, XKR4, SHISA9,ZNF536
Smooth muscle cell	SMC	MYH11, ACTA2, KCNAB1, ITGA8, NTRK3
Pericytes	Peri	ABCC9, KCNJ8, PDGFRB, MYO1B, PTH1R
