# Supplementary material for: PBX/Knotted 1 homeobox-2 (PKNOX2) is a novel regulator of myocardial fibrosis
Source: Signal Transduct Target Ther. 2024 Apr 22;9:94. doi: 10.1038/s41392-024-01804-5 (PMC11033280; doi:10.1038/s41392-024-01804-5)
Supplement: Supplementary file 16 — Supplemental Table 15 [file 41392_2024_1804_MOESM16_ESM.xlsx]

## Sheet: Sheet1
siRNA	Sense 5’-3’	Anti-sense 3’-5’
siPknox2 (Mus musculus)	GUGAUAACCUGCUCAGGAATT	UUCCUGAGCAGGUUAUCACTT
siPKNOX2 (Homo sapiens)	CCUGCUGGAGCUGGAGAAATT	UUUCUCCAGCUCCAGCAGGTT
