# Supplementary material for: PBX/Knotted 1 homeobox-2 (PKNOX2) is a novel regulator of myocardial fibrosis
Source: Signal Transduct Target Ther. 2024 Apr 22;9:94. doi: 10.1038/s41392-024-01804-5 (PMC11033280; doi:10.1038/s41392-024-01804-5)
Supplement: Supplementary file 17 — Supplemental Table 16 [file 41392_2024_1804_MOESM17_ESM.xlsx]

## Sheet: Sheet1
Gene	Forward primer	Reverse primer
Pknox2	TTCCCCCAATTCAATGTCTGG	TCCACCTGACACGACTTGAGA
Ctgf	GGGCCTCTTCTGCGATTTC	ATCCAGGCAAGTGCATTGGTA
Col1a1	GCTCCTCTTAGGGGCCACT	CCACGTCTCACCATTGGGG
Col1a2	CTTGTGGCTTCTGACTATCT	TAATTCTTCCAGCACCGTTC
α-Sma	GTCCCAGACATCAGGGAGTAA	TCGGATACTTCAGCGTCAGGA
Fn-1	ATGTGGACCCCTCCTGATAGT	GCCCAGTGATTTCAGCAAAGG
Postn	CCTGCCCTTATATGCTCTGCT	AAACATGGTCAATAGGCATCACT
Col3a1	CTGTAACATGGAAACTGGGGAAA	CCATAGCTGAACTGAAAACCACC
Anp	GCTTCCAGGCCATATTGGAG	GGGGGCATGACCTCATCTT
Bnp	GAGGTCACTCCTATCCTCTGG	GCCATTTCCTCCGACTTTTCTC
Myh7	ACTGTCAACACTAAGAGGGTCA	TTGGATGATTTGATCTTCCAGGG
Gapdh	AGGTCGGTGTGAACGGATTTG	TGTAGACCATGTAGTTGAGGTCA
